# Supplementary material for: RESIC: A Tool for Comprehensive Adenosine to Inosine RNA Editing Site Identification and Classification
Source: Front Genet. 2021 Jul 23;12:686851. doi: 10.3389/fgene.2021.686851 (PMC8343188; doi:10.3389/fgene.2021.686851)
Supplement: Supplementary file 2 [file Data_Sheet_2.zip]

Archive with 3 entries (3 files):
- Suppl. Table 1.XLSX
- Suppl. Tables 2 -6.XLSX
- Suppl. Tables 7 - 8.XLSX
