# Supplementary material for: RESIC: A Tool for Comprehensive Adenosine to Inosine RNA Editing Site Identification and Classification
Source: Front Genet. 2021 Jul 23;12:686851. doi: 10.3389/fgene.2021.686851 (PMC8343188; doi:10.3389/fgene.2021.686851)
Supplement: Supplementary file 2 [file Data_Sheet_2.zip › Suppl. Table 1.XLSX]

## Sheet: norep
NC_000001.10	564461	A	G	editing_percent:Z:80.0	noise_percent:Z:0.0
NC_000001.10	568268	A	G	editing_percent:Z:50.0	noise_percent:Z:0.0
NC_000001.10	569640	A	G	editing_percent:Z:37.5	noise_percent:Z:0.0
NC_000001.10	721862	A	G	editing_percent:Z:40.0	noise_percent:Z:0.0
NC_000001.10	723215	A	G	editing_percent:Z:50.0	noise_percent:Z:0.0
NC_000001.10	989935	A	G	editing_percent:Z:66.667	noise_percent:Z:0.0
NC_000001.10	1203240	A	G	editing_percent:Z:60.0	noise_percent:Z:0.0
NC_000001.10	1252609	A	G	editing_percent:Z:40.0	noise_percent:Z:0.0
NC_000001.10	1252720	A	G	editing_percent:Z:40.0	noise_percent:Z:0.0
NC_000001.10	1288934	A	G	editing_percent:Z:75.0	noise_percent:Z:0.0
NC_000001.10	1334054	A	G	editing_percent:Z:66.667	noise_percent:Z:0.0
NC_000001.10	1335983	A	G	editing_percent:Z:42.857	noise_percent:Z:0.0
NC_000001.10	1336974	A	G	editing_percent:Z:33.333	noise_percent:Z:0.0
NC_000001.10	1344893	A	G	editing_percent:Z:60.0	noise_percent:Z:0.0
NC_000001.10	1364125	A	G	editing_percent:Z:63.636	noise_percent:Z:0.0
NC_000001.10	1364126	A	G	editing_percent:Z:44.444	noise_percent:Z:0.0
NC_000001.10	1365466	A	G	editing_percent:Z:63.158	noise_percent:Z:0.0
NC_000001.10	1383818	A	G	editing_percent:Z:66.667	noise_percent:Z:0.0
NC_000001.10	1404991	A	G	editing_percent:Z:40.0	noise_percent:Z:0.0
NC_000001.10	1418788	A	G	editing_percent:Z:66.667	noise_percent:Z:0.0
NC_000001.10	1419773	A	G	editing_percent:Z:66.667	noise_percent:Z:0.0
NC_000001.10	1456205	A	G	editing_percent:Z:66.667	noise_percent:Z:0.0
NC_000001.10	1572747	A	G	editing_percent:Z:66.667	noise_percent:Z:0.0
NC_000001.10	1693389	A	G	editing_percent:Z:50.0	noise_percent:Z:0.0
NC_000001.10	1736024	A	G	editing_percent:Z:60.0	noise_percent:Z:0.0
NC_000001.10	2234415	A	G	editing_percent:Z:71.429	noise_percent:Z:0.0
NC_000001.10	2492156	A	G	editing_percent:Z:66.667	noise_percent:Z:0.0
NC_000001.10	3699332	A	G	editing_percent:Z:66.667	noise_percent:Z:0.0
NC_000001.10	3761918	A	G	editing_percent:Z:66.667	noise_percent:Z:0.0
NC_000001.10	3808158	A	G	editing_percent:Z:50.0	noise_percent:Z:0.0
NC_000001.10	6160368	A	G	editing_percent:Z:66.667	noise_percent:Z:0.0
NC_000001.10	6279872	A	G	editing_percent:Z:66.667	noise_percent:Z:0.0
NC_000001.10	6692169	A	G	editing_percent:Z:66.667	noise_percent:Z:0.0
NC_000001.10	6697256	A	G	editing_percent:Z:66.667	noise_percent:Z:0.0
NC_000001.10	6713969	A	G	editing_percent:Z:75.0	noise_percent:Z:0.0
NC_000001.10	6738459	A	G	editing_percent:Z:50.0	noise_percent:Z:0.0
NC_000001.10	6909974	A	G	editing_percent:Z:66.667	noise_percent:Z:0.0
NC_000001.10	6943163	A	G	editing_percent:Z:66.667	noise_percent:Z:0.0
NC_000001.10	7854287	A	G	editing_percent:Z:66.667	noise_percent:Z:0.0
NC_000001.10	8022821	A	G	editing_percent:Z:40.0	noise_percent:Z:0.0
NC_000001.10	8032266	A	G	editing_percent:Z:66.667	noise_percent:Z:0.0
NC_000001.10	8032267	A	G	editing_percent:Z:66.667	noise_percent:Z:0.0
NC_000001.10	8039630	A	G	editing_percent:Z:80.0	noise_percent:Z:0.0
NC_000001.10	8415477	A	G	editing_percent:Z:66.667	noise_percent:Z:0.0
NC_000001.10	8421555	A	G	editing_percent:Z:50.0	noise_percent:Z:0.0
NC_000001.10	9326957	A	G	editing_percent:Z:33.333	noise_percent:Z:0.0
NC_000001.10	9326997	A	G	editing_percent:Z:33.333	noise_percent:Z:0.0
NC_000001.10	9328027	A	G	editing_percent:Z:60.0	noise_percent:Z:0.0
NC_000001.10	9328243	A	G	editing_percent:Z:58.065	noise_percent:Z:0.0
NC_000001.10	9328316	A	G	editing_percent:Z:42.857	noise_percent:Z:0.0
NC_000001.10	9328317	A	G	editing_percent:Z:50.0	noise_percent:Z:0.0
NC_000001.10	9331094	A	G	editing_percent:Z:37.5	noise_percent:Z:0.0
NC_000001.10	9637254	A	G	editing_percent:Z:66.667	noise_percent:Z:0.0
NC_000001.10	9643195	A	G	editing_percent:Z:33.333	noise_percent:Z:0.0
NC_000001.10	9643258	A	G	editing_percent:Z:33.333	noise_percent:Z:0.0
NC_000001.10	9643260	A	G	editing_percent:Z:33.333	noise_percent:Z:0.0
NC_000001.10	9644798	A	G	editing_percent:Z:50.0	noise_percent:Z:0.0
NC_000001.10	9791262	A	G	editing_percent:Z:50.0	noise_percent:Z:0.0
NC_000001.10	9791817	A	G	editing_percent:Z:50.0	noise_percent:Z:0.0
NC_000001.10	9941280	A	G	editing_percent:Z:40.0	noise_percent:Z:0.0
NC_000001.10	10042892	A	G	editing_percent:Z:33.333	noise_percent:Z:0.0
NC_000001.10	10042910	A	G	editing_percent:Z:40.0	noise_percent:Z:0.0
NC_000001.10	10043089	A	G	editing_percent:Z:50.0	noise_percent:Z:0.0
NC_000001.10	10043250	A	G	editing_percent:Z:50.0	noise_percent:Z:0.0
NC_000001.10	10043358	A	G	editing_percent:Z:33.333	noise_percent:Z:0.0
NC_000001.10	10044235	A	G	editing_percent:Z:66.667	noise_percent:Z:0.0
NC_000001.10	10044285	A	G	editing_percent:Z:42.857	noise_percent:Z:0.0
NC_000001.10	10044385	A	G	editing_percent:Z:33.333	noise_percent:Z:0.0
NC_000001.10	10045904	A	G	editing_percent:Z:66.667	noise_percent:Z:0.0
NC_000001.10	10060269	A	G	editing_percent:Z:60.0	noise_percent:Z:0.0
NC_000001.10	10060317	A	G	editing_percent:Z:40.0	noise_percent:Z:0.0
NC_000001.10	10060547	A	G	editing_percent:Z:60.0	noise_percent:Z:0.0
NC_000001.10	10061987	A	G	editing_percent:Z:66.667	noise_percent:Z:0.0
NC_000001.10	10062108	A	G	editing_percent:Z:66.667	noise_percent:Z:0.0
NC_000001.10	10062148	A	G	editing_percent:Z:42.857	noise_percent:Z:0.0
NC_000001.10	10063432	A	G	editing_percent:Z:57.143	noise_percent:Z:0.0
NC_000001.10	10063883	A	G	editing_percent:Z:40.0	noise_percent:Z:0.0
NC_000001.10	10063994	A	G	editing_percent:Z:66.667	noise_percent:Z:0.0
NC_000001.10	10064871	A	G	editing_percent:Z:66.667	noise_percent:Z:0.0
NC_000001.10	10064980	A	G	editing_percent:Z:60.0	noise_percent:Z:0.0
NC_000001.10	10066383	A	G	editing_percent:Z:66.667	noise_percent:Z:0.0
NC_000001.10	10066447	A	G	editing_percent:Z:30.0	noise_percent:Z:0.0
NC_000001.10	10066462	A	G	editing_percent:Z:37.5	noise_percent:Z:0.0
NC_000001.10	10066624	A	G	editing_percent:Z:40.0	noise_percent:Z:0.0
NC_000001.10	10066645	A	G	editing_percent:Z:50.0	noise_percent:Z:0.0
NC_000001.10	10066659	A	G	editing_percent:Z:71.429	noise_percent:Z:0.0
NC_000001.10	10066692	A	G	editing_percent:Z:41.667	noise_percent:Z:0.0
NC_000001.10	10066724	A	G	editing_percent:Z:30.0	noise_percent:Z:0.0
NC_000001.10	10067849	A	G	editing_percent:Z:40.0	noise_percent:Z:0.0
NC_000001.10	10068449	A	G	editing_percent:Z:50.0	noise_percent:Z:0.0
NC_000001.10	10068825	A	G	editing_percent:Z:60.0	noise_percent:Z:0.0
NC_000001.10	10069374	A	G	editing_percent:Z:66.667	noise_percent:Z:0.0
NC_000001.10	10072912	A	G	editing_percent:Z:75.0	noise_percent:Z:0.0
NC_000001.10	10073189	A	G	editing_percent:Z:66.667	noise_percent:Z:0.0
NC_000001.10	10409372	A	G	editing_percent:Z:66.667	noise_percent:Z:0.0
NC_000001.10	10425306	A	G	editing_percent:Z:50.0	noise_percent:Z:0.0
NC_000001.10	10437874	A	G	editing_percent:Z:33.333	noise_percent:Z:0.0
NC_000001.10	10443925	A	G	editing_percent:Z:33.333	noise_percent:Z:0.0
NC_000001.10	10443973	A	G	editing_percent:Z:62.5	noise_percent:Z:0.0
NC_000001.10	10444288	A	G	editing_percent:Z:50.0	noise_percent:Z:0.0
NC_000001.10	10449053	A	G	editing_percent:Z:75.0	noise_percent:Z:0.0
NC_000001.10	10449790	A	G	editing_percent:Z:42.857	noise_percent:Z:0.0
NC_000001.10	10449859	A	G	editing_percent:Z:30.0	noise_percent:Z:0.0
NC_000001.10	10451210	A	G	editing_percent:Z:40.0	noise_percent:Z:0.0
NC_000001.10	10451236	A	G	editing_percent:Z:40.0	noise_percent:Z:0.0
NC_000001.10	10451955	A	G	editing_percent:Z:50.0	noise_percent:Z:0.0
NC_000001.10	10452114	A	G	editing_percent:Z:52.941	noise_percent:Z:0.0
NC_000001.10	10452423	A	G	editing_percent:Z:45.455	noise_percent:Z:0.0
NC_000001.10	10452934	A	G	editing_percent:Z:60.0	noise_percent:Z:0.0
NC_000001.10	10453318	A	G	editing_percent:Z:75.0	noise_percent:Z:0.0
NC_000001.10	10454106	A	G	editing_percent:Z:50.0	noise_percent:Z:0.0
NC_000001.10	10454214	A	G	editing_percent:Z:33.333	noise_percent:Z:0.0
NC_000001.10	10454230	A	G	editing_percent:Z:63.636	noise_percent:Z:0.0
NC_000001.10	10455081	A	G	editing_percent:Z:66.667	noise_percent:Z:0.0
NC_000001.10	10455325	A	G	editing_percent:Z:66.667	noise_percent:Z:0.0
NC_000001.10	10455367	A	G	editing_percent:Z:66.667	noise_percent:Z:0.0
NC_000001.10	10455435	A	G	editing_percent:Z:42.857	noise_percent:Z:0.0
NC_000001.10	10455454	A	G	editing_percent:Z:75.0	noise_percent:Z:0.0
NC_000001.10	10455461	A	G	editing_percent:Z:66.667	noise_percent:Z:0.0
NC_000001.10	10455489	A	G	editing_percent:Z:66.667	noise_percent:Z:0.0
NC_000001.10	10455604	A	G	editing_percent:Z:33.333	noise_percent:Z:0.0
NC_000001.10	10455822	A	G	editing_percent:Z:33.333	noise_percent:Z:0.0
NC_000001.10	10455828	A	G	editing_percent:Z:50.0	noise_percent:Z:0.0
NC_000001.10	10455879	A	G	editing_percent:Z:75.0	noise_percent:Z:0.0
NC_000001.10	10455959	A	G	editing_percent:Z:40.0	noise_percent:Z:0.0
NC_000001.10	10456092	A	G	editing_percent:Z:71.429	noise_percent:Z:0.0
NC_000001.10	10456114	A	G	editing_percent:Z:50.0	noise_percent:Z:0.0
NC_000001.10	10456119	A	G	editing_percent:Z:66.667	noise_percent:Z:0.0
NC_000001.10	10456528	A	G	editing_percent:Z:40.0	noise_percent:Z:0.0
NC_000001.10	10456568	A	G	editing_percent:Z:42.857	noise_percent:Z:0.0
NC_000001.10	10456888	A	G	editing_percent:Z:50.0	noise_percent:Z:0.0
NC_000001.10	10456926	A	G	editing_percent:Z:45.455	noise_percent:Z:0.0
NC_000001.10	10468200	A	G	editing_percent:Z:66.667	noise_percent:Z:0.0
NC_000001.10	10690013	A	G	editing_percent:Z:33.333	noise_percent:Z:0.0
NC_000001.10	11080860	A	G	editing_percent:Z:66.667	noise_percent:Z:0.0
NC_000001.10	11081711	A	G	editing_percent:Z:50.0	noise_percent:Z:0.0
NC_000001.10	11088977	A	G	editing_percent:Z:66.667	noise_percent:Z:0.0
NC_000001.10	11089403	A	G	editing_percent:Z:40.0	noise_percent:Z:0.0
NC_000001.10	11089410	A	G	editing_percent:Z:40.0	noise_percent:Z:0.0
NC_000001.10	11089813	A	G	editing_percent:Z:60.0	noise_percent:Z:0.0
NC_000001.10	11116066	A	G	editing_percent:Z:66.667	noise_percent:Z:0.0
NC_000001.10	11132109	A	G	editing_percent:Z:66.667	noise_percent:Z:0.0
NC_000001.10	11227580	A	G	editing_percent:Z:66.667	noise_percent:Z:0.0
NC_000001.10	11339282	A	G	editing_percent:Z:80.0	noise_percent:Z:0.0
NC_000001.10	11803724	A	G	editing_percent:Z:66.667	noise_percent:Z:0.0
NC_000001.10	12014885	A	G	editing_percent:Z:66.667	noise_percent:Z:0.0
NC_000001.10	12035880	A	G	editing_percent:Z:50.0	noise_percent:Z:0.0
NC_000001.10	12086291	A	G	editing_percent:Z:83.333	noise_percent:Z:0.0
NC_000001.10	12086310	A	G	editing_percent:Z:42.857	noise_percent:Z:0.0
NC_000001.10	12251012	A	G	editing_percent:Z:80.0	noise_percent:Z:0.0
NC_000001.10	12257927	A	G	editing_percent:Z:66.667	noise_percent:Z:0.0
NC_000001.10	12257928	A	G	editing_percent:Z:66.667	noise_percent:Z:0.0
NC_000001.10	12261206	A	G	editing_percent:Z:40.0	noise_percent:Z:0.0
NC_000001.10	12271952	A	G	editing_percent:Z:40.0	noise_percent:Z:0.0
NC_000001.10	12316114	A	G	editing_percent:Z:75.0	noise_percent:Z:0.0
NC_000001.10	12433803	A	G	editing_percent:Z:75.0	noise_percent:Z:0.0
NC_000001.10	14744345	A	G	editing_percent:Z:50.0	noise_percent:Z:0.0
NC_000001.10	15040346	A	G	editing_percent:Z:50.0	noise_percent:Z:0.0
NC_000001.10	15546148	A	G	editing_percent:Z:40.0	noise_percent:Z:0.0
NC_000001.10	16055232	A	G	editing_percent:Z:66.667	noise_percent:Z:0.0
NC_000001.10	16059226	A	G	editing_percent:Z:50.0	noise_percent:Z:0.0
NC_000001.10	16100081	A	G	editing_percent:Z:66.667	noise_percent:Z:0.0
NC_000001.10	16205750	A	G	editing_percent:Z:66.667	noise_percent:Z:0.0
NC_000001.10	16241777	A	G	editing_percent:Z:66.667	noise_percent:Z:0.0
NC_000001.10	16335033	A	G	editing_percent:Z:66.667	noise_percent:Z:0.0
NC_000001.10	16358203	A	G	editing_percent:Z:33.333	noise_percent:Z:0.0
NC_000001.10	16789724	A	G	editing_percent:Z:40.0	noise_percent:Z:0.0
NC_000001.10	16952268	A	G	editing_percent:Z:66.667	noise_percent:Z:0.0
NC_000001.10	17347008	A	G	editing_percent:Z:66.667	noise_percent:Z:0.0
NC_000001.10	17422402	A	G	editing_percent:Z:75.0	noise_percent:Z:0.0
NC_000001.10	17864250	A	G	editing_percent:Z:66.667	noise_percent:Z:0.0
NC_000001.10	19566943	A	G	editing_percent:Z:33.333	noise_percent:Z:0.0
NC_000001.10	19585493	A	G	editing_percent:Z:50.0	noise_percent:Z:0.0
NC_000001.10	19586532	A	G	editing_percent:Z:33.333	noise_percent:Z:0.0
NC_000001.10	19590145	A	G	editing_percent:Z:50.0	noise_percent:Z:0.0
NC_000001.10	19655580	A	G	editing_percent:Z:40.0	noise_percent:Z:0.0
NC_000001.10	19927293	A	G	editing_percent:Z:50.0	noise_percent:Z:0.0
NC_000001.10	19927296	A	G	editing_percent:Z:50.0	noise_percent:Z:0.0
NC_000001.10	19927911	A	G	editing_percent:Z:50.0	noise_percent:Z:0.0
NC_000001.10	19927912	A	G	editing_percent:Z:66.667	noise_percent:Z:0.0
NC_000001.10	19954673	A	G	editing_percent:Z:50.0	noise_percent:Z:0.0
NC_000001.10	19954738	A	G	editing_percent:Z:50.0	noise_percent:Z:0.0
NC_000001.10	19955029	A	G	editing_percent:Z:83.333	noise_percent:Z:0.0
NC_000001.10	19955055	A	G	editing_percent:Z:71.429	noise_percent:Z:0.0
NC_000001.10	20048161	A	G	editing_percent:Z:66.667	noise_percent:Z:0.0
NC_000001.10	20980871	A	G	editing_percent:Z:75.0	noise_percent:Z:0.0
NC_000001.10	21072138	A	G	editing_percent:Z:33.333	noise_percent:Z:0.0
NC_000001.10	21103246	A	G	editing_percent:Z:75.0	noise_percent:Z:0.0
NC_000001.10	21143883	A	G	editing_percent:Z:75.0	noise_percent:Z:0.0
NC_000001.10	21194121	A	G	editing_percent:Z:66.667	noise_percent:Z:0.0
NC_000001.10	21564625	A	G	editing_percent:Z:75.0	noise_percent:Z:0.0
NC_000001.10	21810902	A	G	editing_percent:Z:36.364	noise_percent:Z:0.0
NC_000001.10	21924891	A	G	editing_percent:Z:75.0	noise_percent:Z:0.0
NC_000001.10	21939667	A	G	editing_percent:Z:66.667	noise_percent:Z:0.0
NC_000001.10	22016465	A	G	editing_percent:Z:66.667	noise_percent:Z:0.0
NC_000001.10	22150107	A	G	editing_percent:Z:66.667	noise_percent:Z:0.0
NC_000001.10	22165316	A	G	editing_percent:Z:60.0	noise_percent:Z:0.0
NC_000001.10	22165862	A	G	editing_percent:Z:85.714	noise_percent:Z:0.0
NC_000001.10	22168730	A	G	editing_percent:Z:66.667	noise_percent:Z:0.0
NC_000001.10	22356224	A	G	editing_percent:Z:50.0	noise_percent:Z:0.0
NC_000001.10	22392747	A	G	editing_percent:Z:50.0	noise_percent:Z:0.0
NC_000001.10	22399944	A	G	editing_percent:Z:50.0	noise_percent:Z:0.0
NC_000001.10	22400382	A	G	editing_percent:Z:66.667	noise_percent:Z:0.0
NC_000001.10	23383975	A	G	editing_percent:Z:66.667	noise_percent:Z:0.0
NC_000001.10	23630104	A	G	editing_percent:Z:50.0	noise_percent:Z:0.0
NC_000001.10	23660267	A	G	editing_percent:Z:50.0	noise_percent:Z:0.0
NC_000001.10	23885514	A	G	editing_percent:Z:30.769	noise_percent:Z:0.0
NC_000001.10	23885616	A	G	editing_percent:Z:50.0	noise_percent:Z:0.0
NC_000001.10	24047684	A	G	editing_percent:Z:40.0	noise_percent:Z:0.0
NC_000001.10	24048179	A	G	editing_percent:Z:37.5	noise_percent:Z:0.0
NC_000001.10	24143263	A	G	editing_percent:Z:50.0	noise_percent:Z:0.0
NC_000001.10	24143266	A	G	editing_percent:Z:50.0	noise_percent:Z:0.0
NC_000001.10	24800844	A	G	editing_percent:Z:80.0	noise_percent:Z:0.0
NC_000001.10	24802761	A	G	editing_percent:Z:66.667	noise_percent:Z:0.0
NC_000001.10	24802814	A	G	editing_percent:Z:40.0	noise_percent:Z:0.0
NC_000001.10	24859251	A	G	editing_percent:Z:66.667	noise_percent:Z:0.0
NC_000001.10	24935337	A	G	editing_percent:Z:66.667	noise_percent:Z:0.0
NC_000001.10	24972473	A	G	editing_percent:Z:50.0	noise_percent:Z:0.0
NC_000001.10	25083390	A	G	editing_percent:Z:66.667	noise_percent:Z:0.0
NC_000001.10	25092239	A	G	editing_percent:Z:50.0	noise_percent:Z:0.0
NC_000001.10	25124346	A	G	editing_percent:Z:66.667	noise_percent:Z:0.0
NC_000001.10	25170427	A	G	editing_percent:Z:50.0	noise_percent:Z:0.0
NC_000001.10	25229162	A	G	editing_percent:Z:50.0	noise_percent:Z:0.0
NC_000001.10	25685596	A	G	editing_percent:Z:50.0	noise_percent:Z:0.0
NC_000001.10	25687149	A	G	editing_percent:Z:33.333	noise_percent:Z:0.0
NC_000001.10	26098266	A	G	editing_percent:Z:66.667	noise_percent:Z:0.0
NC_000001.10	26127889	A	G	editing_percent:Z:66.667	noise_percent:Z:0.0
NC_000001.10	26127950	A	G	editing_percent:Z:42.857	noise_percent:Z:0.0
NC_000001.10	26128133	A	G	editing_percent:Z:50.0	noise_percent:Z:0.0
NC_000001.10	26140564	A	G	editing_percent:Z:40.0	noise_percent:Z:0.0
NC_000001.10	26152905	A	G	editing_percent:Z:66.667	noise_percent:Z:0.0
NC_000001.10	26230130	A	G	editing_percent:Z:40.0	noise_percent:Z:0.0
NC_000001.10	26374188	A	G	editing_percent:Z:66.667	noise_percent:Z:0.0
NC_000001.10	26374237	A	G	editing_percent:Z:33.333	noise_percent:Z:0.0
NC_000001.10	26659842	A	G	editing_percent:Z:33.333	noise_percent:Z:0.0
NC_000001.10	26765141	A	G	editing_percent:Z:66.667	noise_percent:Z:0.0
NC_000001.10	26767738	A	G	editing_percent:Z:75.0	noise_percent:Z:0.0
NC_000001.10	26774274	A	G	editing_percent:Z:66.667	noise_percent:Z:0.0
NC_000001.10	27099326	A	G	editing_percent:Z:37.5	noise_percent:Z:0.0
NC_000001.10	27103991	A	G	editing_percent:Z:40.0	noise_percent:Z:0.0
NC_000001.10	27215458	A	G	editing_percent:Z:66.667	noise_percent:Z:0.0
NC_000001.10	27255498	A	G	editing_percent:Z:75.0	noise_percent:Z:0.0
NC_000001.10	27271493	A	G	editing_percent:Z:60.0	noise_percent:Z:0.0
NC_000001.10	27942198	A	G	editing_percent:Z:66.667	noise_percent:Z:0.0
NC_000001.10	28088355	A	G	editing_percent:Z:50.0	noise_percent:Z:0.0
NC_000001.10	28142800	A	G	editing_percent:Z:66.667	noise_percent:Z:0.0
NC_000001.10	28145596	A	G	editing_percent:Z:50.0	noise_percent:Z:0.0
NC_000001.10	28145605	A	G	editing_percent:Z:40.0	noise_percent:Z:0.0
NC_000001.10	28176220	A	G	editing_percent:Z:66.667	noise_percent:Z:0.0
NC_000001.10	28200730	A	G	editing_percent:Z:33.333	noise_percent:Z:0.0
NC_000001.10	28220521	A	G	editing_percent:Z:50.0	noise_percent:Z:0.0
NC_000001.10	28531863	A	G	editing_percent:Z:50.0	noise_percent:Z:0.0
NC_000001.10	28661733	A	G	editing_percent:Z:33.333	noise_percent:Z:0.0
NC_000001.10	28662186	A	G	editing_percent:Z:66.667	noise_percent:Z:0.0
NC_000001.10	28662199	A	G	editing_percent:Z:37.5	noise_percent:Z:0.0
NC_000001.10	28662323	A	G	editing_percent:Z:50.0	noise_percent:Z:0.0
NC_000001.10	28824303	A	G	editing_percent:Z:50.0	noise_percent:Z:0.0
NC_000001.10	28824387	A	G	editing_percent:Z:30.0	noise_percent:Z:0.0
NC_000001.10	28825331	A	G	editing_percent:Z:33.333	noise_percent:Z:0.0
NC_000001.10	28825337	A	G	editing_percent:Z:50.0	noise_percent:Z:0.0
NC_000001.10	28825370	A	G	editing_percent:Z:50.0	noise_percent:Z:0.0
NC_000001.10	28825419	A	G	editing_percent:Z:37.5	noise_percent:Z:0.0
NC_000001.10	28825433	A	G	editing_percent:Z:30.0	noise_percent:Z:0.0
NC_000001.10	28825670	A	G	editing_percent:Z:50.0	noise_percent:Z:0.0
NC_000001.10	28825673	A	G	editing_percent:Z:50.0	noise_percent:Z:0.0
NC_000001.10	28826031	A	G	editing_percent:Z:66.667	noise_percent:Z:0.0
NC_000001.10	28826085	A	G	editing_percent:Z:37.5	noise_percent:Z:0.0
NC_000001.10	28826128	A	G	editing_percent:Z:33.333	noise_percent:Z:0.0
NC_000001.10	28835944	A	G	editing_percent:Z:50.0	noise_percent:Z:0.0
NC_000001.10	28836975	A	G	editing_percent:Z:50.0	noise_percent:Z:0.0
NC_000001.10	28900546	A	G	editing_percent:Z:66.667	noise_percent:Z:0.0
NC_000001.10	28900959	A	G	editing_percent:Z:50.0	noise_percent:Z:0.0
NC_000001.10	28900960	A	G	editing_percent:Z:50.0	noise_percent:Z:0.0
NC_000001.10	28901178	A	G	editing_percent:Z:33.333	noise_percent:Z:0.0
NC_000001.10	28903493	A	G	editing_percent:Z:50.0	noise_percent:Z:0.0
NC_000001.10	28903504	A	G	editing_percent:Z:33.333	noise_percent:Z:0.0
NC_000001.10	28975687	A	G	editing_percent:Z:66.667	noise_percent:Z:0.0
NC_000001.10	29046665	A	G	editing_percent:Z:66.667	noise_percent:Z:0.0
NC_000001.10	29078991	A	G	editing_percent:Z:33.333	noise_percent:Z:0.0
NC_000001.10	29078998	A	G	editing_percent:Z:40.0	noise_percent:Z:0.0
NC_000001.10	29383227	A	G	editing_percent:Z:40.0	noise_percent:Z:0.0
NC_000001.10	29383238	A	G	editing_percent:Z:50.0	noise_percent:Z:0.0
NC_000001.10	29650141	A	G	editing_percent:Z:66.667	noise_percent:Z:0.0
NC_000001.10	31212788	A	G	editing_percent:Z:57.143	noise_percent:Z:0.0
NC_000001.10	31414973	A	G	editing_percent:Z:66.667	noise_percent:Z:0.0
NC_000001.10	31734485	A	G	editing_percent:Z:66.667	noise_percent:Z:0.0
NC_000001.10	32048846	A	G	editing_percent:Z:66.667	noise_percent:Z:0.0
NC_000001.10	32049060	A	G	editing_percent:Z:83.333	noise_percent:Z:0.0
NC_000001.10	32050405	A	G	editing_percent:Z:33.333	noise_percent:Z:0.0
NC_000001.10	32050750	A	G	editing_percent:Z:75.0	noise_percent:Z:0.0
NC_000001.10	32051481	A	G	editing_percent:Z:55.556	noise_percent:Z:0.0
NC_000001.10	32118457	A	G	editing_percent:Z:66.667	noise_percent:Z:0.0
NC_000001.10	32198623	A	G	editing_percent:Z:66.667	noise_percent:Z:0.0
NC_000001.10	32522979	A	G	editing_percent:Z:75.0	noise_percent:Z:0.0
NC_000001.10	32522998	A	G	editing_percent:Z:40.0	noise_percent:Z:0.0
NC_000001.10	32530891	A	G	editing_percent:Z:50.0	noise_percent:Z:0.0
NC_000001.10	32531404	A	G	editing_percent:Z:60.0	noise_percent:Z:0.0
NC_000001.10	32693122	A	G	editing_percent:Z:33.333	noise_percent:Z:0.0
NC_000001.10	32694421	A	G	editing_percent:Z:66.667	noise_percent:Z:0.0
NC_000001.10	32710213	A	G	editing_percent:Z:66.667	noise_percent:Z:0.0
NC_000001.10	32725352	A	G	editing_percent:Z:44.444	noise_percent:Z:0.0
NC_000001.10	32726356	A	G	editing_percent:Z:66.667	noise_percent:Z:0.0
NC_000001.10	32745678	A	G	editing_percent:Z:66.667	noise_percent:Z:0.0
NC_000001.10	32788787	A	G	editing_percent:Z:50.0	noise_percent:Z:0.0
NC_000001.10	32794667	A	G	editing_percent:Z:50.0	noise_percent:Z:0.0
NC_000001.10	32797689	A	G	editing_percent:Z:50.0	noise_percent:Z:0.0
NC_000001.10	32798616	A	G	editing_percent:Z:50.0	noise_percent:Z:0.0
NC_000001.10	33066819	A	G	editing_percent:Z:33.333	noise_percent:Z:0.0
NC_000001.10	33067675	A	G	editing_percent:Z:66.667	noise_percent:Z:0.0
NC_000001.10	33071186	A	G	editing_percent:Z:40.0	noise_percent:Z:0.0
NC_000001.10	33071288	A	G	editing_percent:Z:50.0	noise_percent:Z:0.0
NC_000001.10	33073746	A	G	editing_percent:Z:66.667	noise_percent:Z:0.0
NC_000001.10	33098897	A	G	editing_percent:Z:66.667	noise_percent:Z:0.0
NC_000001.10	33139587	A	G	editing_percent:Z:50.0	noise_percent:Z:0.0
NC_000001.10	33141370	A	G	editing_percent:Z:66.667	noise_percent:Z:0.0
NC_000001.10	33143857	A	G	editing_percent:Z:66.667	noise_percent:Z:0.0
NC_000001.10	33144443	A	G	editing_percent:Z:50.0	noise_percent:Z:0.0
NC_000001.10	33147915	A	G	editing_percent:Z:40.0	noise_percent:Z:0.0
NC_000001.10	33148789	A	G	editing_percent:Z:77.778	noise_percent:Z:0.0
NC_000001.10	33148853	A	G	editing_percent:Z:57.143	noise_percent:Z:0.0
NC_000001.10	33149333	A	G	editing_percent:Z:50.0	noise_percent:Z:0.0
NC_000001.10	33149414	A	G	editing_percent:Z:50.0	noise_percent:Z:0.0
NC_000001.10	33149443	A	G	editing_percent:Z:50.0	noise_percent:Z:0.0
NC_000001.10	33305168	A	G	editing_percent:Z:66.667	noise_percent:Z:0.0
NC_000001.10	33307076	A	G	editing_percent:Z:66.667	noise_percent:Z:0.0
NC_000001.10	33307643	A	G	editing_percent:Z:33.333	noise_percent:Z:0.0
NC_000001.10	33474487	A	G	editing_percent:Z:66.667	noise_percent:Z:0.0
NC_000001.10	33792947	A	G	editing_percent:Z:66.667	noise_percent:Z:0.0
NC_000001.10	35470729	A	G	editing_percent:Z:66.667	noise_percent:Z:0.0
NC_000001.10	35477162	A	G	editing_percent:Z:66.667	noise_percent:Z:0.0
NC_000001.10	35565401	A	G	editing_percent:Z:50.0	noise_percent:Z:0.0
NC_000001.10	35581799	A	G	editing_percent:Z:62.5	noise_percent:Z:0.0
NC_000001.10	35581813	A	G	editing_percent:Z:50.0	noise_percent:Z:0.0
NC_000001.10	35654602	A	G	editing_percent:Z:87.5	noise_percent:Z:0.0
NC_000001.10	35902644	A	G	editing_percent:Z:33.333	noise_percent:Z:0.0
NC_000001.10	35907616	A	G	editing_percent:Z:66.667	noise_percent:Z:0.0
NC_000001.10	35907845	A	G	editing_percent:Z:50.0	noise_percent:Z:0.0
NC_000001.10	36065917	A	G	editing_percent:Z:40.0	noise_percent:Z:0.0
NC_000001.10	36279465	A	G	editing_percent:Z:66.667	noise_percent:Z:0.0
NC_000001.10	36293830	A	G	editing_percent:Z:66.667	noise_percent:Z:0.0
NC_000001.10	36513395	A	G	editing_percent:Z:50.0	noise_percent:Z:0.0
NC_000001.10	36513437	A	G	editing_percent:Z:66.667	noise_percent:Z:0.0
NC_000001.10	36517079	A	G	editing_percent:Z:66.667	noise_percent:Z:0.0
NC_000001.10	36529549	A	G	editing_percent:Z:66.667	noise_percent:Z:0.0
NC_000001.10	36529575	A	G	editing_percent:Z:66.667	noise_percent:Z:0.0
NC_000001.10	36529621	A	G	editing_percent:Z:50.0	noise_percent:Z:0.0
NC_000001.10	36530497	A	G	editing_percent:Z:66.667	noise_percent:Z:0.0
NC_000001.10	36530558	A	G	editing_percent:Z:40.0	noise_percent:Z:0.0
NC_000001.10	36534024	A	G	editing_percent:Z:50.0	noise_percent:Z:0.0
NC_000001.10	36535403	A	G	editing_percent:Z:66.667	noise_percent:Z:0.0
NC_000001.10	36557662	A	G	editing_percent:Z:40.0	noise_percent:Z:0.0
NC_000001.10	36644858	A	G	editing_percent:Z:83.333	noise_percent:Z:0.0
NC_000001.10	36645471	A	G	editing_percent:Z:75.0	noise_percent:Z:0.0
NC_000001.10	36763669	A	G	editing_percent:Z:66.667	noise_percent:Z:0.0
NC_000001.10	36808963	A	G	editing_percent:Z:83.333	noise_percent:Z:0.0
NC_000001.10	36814299	A	G	editing_percent:Z:66.667	noise_percent:Z:0.0
NC_000001.10	38270681	A	G	editing_percent:Z:66.667	noise_percent:Z:0.0
NC_000001.10	38348482	A	G	editing_percent:Z:66.667	noise_percent:Z:0.0
NC_000001.10	39321584	A	G	editing_percent:Z:80.0	noise_percent:Z:0.0
NC_000001.10	39459686	A	G	editing_percent:Z:50.0	noise_percent:Z:0.0
NC_000001.10	39459687	A	G	editing_percent:Z:50.0	noise_percent:Z:0.0
NC_000001.10	39460666	A	G	editing_percent:Z:40.0	noise_percent:Z:0.0
NC_000001.10	39494393	A	G	editing_percent:Z:75.0	noise_percent:Z:0.0
NC_000001.10	39494615	A	G	editing_percent:Z:60.0	noise_percent:Z:0.0
NC_000001.10	39502543	A	G	editing_percent:Z:66.667	noise_percent:Z:0.0
NC_000001.10	39505874	A	G	editing_percent:Z:66.667	noise_percent:Z:0.0
NC_000001.10	39506428	A	G	editing_percent:Z:33.333	noise_percent:Z:0.0
NC_000001.10	39506435	A	G	editing_percent:Z:33.333	noise_percent:Z:0.0
NC_000001.10	39509859	A	G	editing_percent:Z:42.857	noise_percent:Z:0.0
NC_000001.10	39525963	A	G	editing_percent:Z:50.0	noise_percent:Z:0.0
NC_000001.10	39627195	A	G	editing_percent:Z:66.667	noise_percent:Z:0.0
NC_000001.10	39638891	A	G	editing_percent:Z:66.667	noise_percent:Z:0.0
NC_000001.10	39638933	A	G	editing_percent:Z:40.0	noise_percent:Z:0.0
NC_000001.10	39641865	A	G	editing_percent:Z:40.0	noise_percent:Z:0.0
NC_000001.10	39762146	A	G	editing_percent:Z:66.667	noise_percent:Z:0.0
NC_000001.10	39762700	A	G	editing_percent:Z:66.667	noise_percent:Z:0.0
NC_000001.10	39800320	A	G	editing_percent:Z:50.0	noise_percent:Z:0.0
NC_000001.10	39859406	A	G	editing_percent:Z:50.0	noise_percent:Z:0.0
NC_000001.10	39924924	A	G	editing_percent:Z:50.0	noise_percent:Z:0.0
NC_000001.10	39934285	A	G	editing_percent:Z:62.5	noise_percent:Z:0.0
NC_000001.10	39950270	A	G	editing_percent:Z:50.0	noise_percent:Z:0.0
NC_000001.10	40030356	A	G	editing_percent:Z:40.0	noise_percent:Z:0.0
NC_000001.10	40030776	A	G	editing_percent:Z:40.0	noise_percent:Z:0.0
NC_000001.10	40035265	A	G	editing_percent:Z:40.0	noise_percent:Z:0.0
NC_000001.10	40117757	A	G	editing_percent:Z:33.333	noise_percent:Z:0.0
NC_000001.10	40122104	A	G	editing_percent:Z:66.667	noise_percent:Z:0.0
NC_000001.10	40213628	A	G	editing_percent:Z:42.857	noise_percent:Z:0.0
NC_000001.10	40542590	A	G	editing_percent:Z:50.0	noise_percent:Z:0.0
NC_000001.10	40696368	A	G	editing_percent:Z:50.0	noise_percent:Z:0.0
NC_000001.10	40743586	A	G	editing_percent:Z:50.0	noise_percent:Z:0.0
NC_000001.10	40842843	A	G	editing_percent:Z:33.333	noise_percent:Z:0.0
NC_000001.10	40863957	A	G	editing_percent:Z:33.333	noise_percent:Z:0.0
NC_000001.10	40864707	A	G	editing_percent:Z:50.0	noise_percent:Z:0.0
NC_000001.10	40868222	A	G	editing_percent:Z:40.0	noise_percent:Z:0.0
NC_000001.10	40882771	A	G	editing_percent:Z:50.0	noise_percent:Z:0.0
NC_000001.10	40979741	A	G	editing_percent:Z:66.667	noise_percent:Z:0.0
NC_000001.10	41514565	A	G	editing_percent:Z:66.667	noise_percent:Z:0.0
NC_000001.10	41974648	A	G	editing_percent:Z:50.0	noise_percent:Z:0.0
NC_000001.10	42655078	A	G	editing_percent:Z:66.667	noise_percent:Z:0.0
NC_000001.10	42802340	A	G	editing_percent:Z:66.667	noise_percent:Z:0.0
NC_000001.10	42875861	A	G	editing_percent:Z:66.667	noise_percent:Z:0.0
NC_000001.10	43122247	A	G	editing_percent:Z:33.333	noise_percent:Z:0.0
NC_000001.10	43134631	A	G	editing_percent:Z:66.667	noise_percent:Z:0.0
NC_000001.10	43135100	A	G	editing_percent:Z:66.667	noise_percent:Z:0.0
NC_000001.10	43135195	A	G	editing_percent:Z:33.333	noise_percent:Z:0.0
NC_000001.10	43135228	A	G	editing_percent:Z:75.0	noise_percent:Z:0.0
NC_000001.10	43136647	A	G	editing_percent:Z:60.0	noise_percent:Z:0.0
NC_000001.10	43165386	A	G	editing_percent:Z:50.0	noise_percent:Z:0.0
NC_000001.10	43353115	A	G	editing_percent:Z:75.0	noise_percent:Z:0.0
NC_000001.10	43632829	A	G	editing_percent:Z:66.667	noise_percent:Z:0.0
NC_000001.10	43773101	A	G	editing_percent:Z:66.667	noise_percent:Z:0.0
NC_000001.10	43831050	A	G	editing_percent:Z:57.143	noise_percent:Z:0.0
NC_000001.10	44084299	A	G	editing_percent:Z:66.667	noise_percent:Z:0.0
NC_000001.10	44168874	A	G	editing_percent:Z:66.667	noise_percent:Z:0.0
NC_000001.10	44221661	A	G	editing_percent:Z:66.667	noise_percent:Z:0.0
NC_000001.10	44381746	A	G	editing_percent:Z:66.667	noise_percent:Z:0.0
NC_000001.10	44427326	A	G	editing_percent:Z:66.667	noise_percent:Z:0.0
NC_000001.10	44683586	A	G	editing_percent:Z:40.0	noise_percent:Z:0.0
NC_000001.10	44685476	A	G	editing_percent:Z:66.667	noise_percent:Z:0.0
NC_000001.10	45242450	A	G	editing_percent:Z:66.667	noise_percent:Z:0.0
NC_000001.10	45242629	A	G	editing_percent:Z:33.333	noise_percent:Z:0.0
NC_000001.10	45243284	A	G	editing_percent:Z:80.0	noise_percent:Z:0.0
NC_000001.10	45280412	A	G	editing_percent:Z:40.0	noise_percent:Z:0.0
NC_000001.10	45285386	A	G	editing_percent:Z:50.0	noise_percent:Z:0.0
NC_000001.10	45470623	A	G	editing_percent:Z:50.0	noise_percent:Z:0.0
NC_000001.10	45480681	A	G	editing_percent:Z:42.857	noise_percent:Z:0.0
NC_000001.10	45735763	A	G	editing_percent:Z:66.667	noise_percent:Z:0.0
NC_000001.10	45975250	A	G	editing_percent:Z:50.0	noise_percent:Z:0.0
NC_000001.10	45975345	A	G	editing_percent:Z:50.0	noise_percent:Z:0.0
NC_000001.10	45975670	A	G	editing_percent:Z:50.0	noise_percent:Z:0.0
NC_000001.10	46033852	A	G	editing_percent:Z:33.333	noise_percent:Z:0.0
NC_000001.10	46034359	A	G	editing_percent:Z:66.667	noise_percent:Z:0.0
NC_000001.10	46034674	A	G	editing_percent:Z:44.444	noise_percent:Z:0.0
NC_000001.10	46075664	A	G	editing_percent:Z:75.0	noise_percent:Z:0.0
NC_000001.10	46076462	A	G	editing_percent:Z:66.667	noise_percent:Z:0.0
NC_000001.10	46076467	A	G	editing_percent:Z:66.667	noise_percent:Z:0.0
NC_000001.10	46076533	A	G	editing_percent:Z:33.333	noise_percent:Z:0.0
NC_000001.10	46076599	A	G	editing_percent:Z:50.0	noise_percent:Z:0.0
NC_000001.10	46092986	A	G	editing_percent:Z:33.333	noise_percent:Z:0.0
NC_000001.10	46093316	A	G	editing_percent:Z:50.0	noise_percent:Z:0.0
NC_000001.10	46124698	A	G	editing_percent:Z:75.0	noise_percent:Z:0.0
NC_000001.10	46543289	A	G	editing_percent:Z:75.0	noise_percent:Z:0.0
NC_000001.10	46650630	A	G	editing_percent:Z:63.636	noise_percent:Z:0.0
NC_000001.10	46650894	A	G	editing_percent:Z:66.667	noise_percent:Z:0.0
NC_000001.10	46650983	A	G	editing_percent:Z:50.0	noise_percent:Z:0.0
NC_000001.10	46655666	A	G	editing_percent:Z:33.333	noise_percent:Z:0.0
NC_000001.10	46656511	A	G	editing_percent:Z:50.0	noise_percent:Z:0.0
NC_000001.10	46687361	A	G	editing_percent:Z:40.0	noise_percent:Z:0.0
NC_000001.10	46687815	A	G	editing_percent:Z:50.0	noise_percent:Z:0.0
NC_000001.10	46691959	A	G	editing_percent:Z:50.0	noise_percent:Z:0.0
NC_000001.10	46692717	A	G	editing_percent:Z:40.0	noise_percent:Z:0.0
NC_000001.10	46692755	A	G	editing_percent:Z:75.0	noise_percent:Z:0.0
NC_000001.10	46692868	A	G	editing_percent:Z:40.0	noise_percent:Z:0.0
NC_000001.10	46744762	A	G	editing_percent:Z:66.667	noise_percent:Z:0.0
NC_000001.10	46772306	A	G	editing_percent:Z:66.667	noise_percent:Z:0.0
NC_000001.10	46774327	A	G	editing_percent:Z:50.0	noise_percent:Z:0.0
NC_000001.10	46775992	A	G	editing_percent:Z:66.667	noise_percent:Z:0.0
NC_000001.10	46830224	A	G	editing_percent:Z:33.333	noise_percent:Z:0.0
NC_000001.10	46830294	A	G	editing_percent:Z:33.333	noise_percent:Z:0.0
NC_000001.10	46831653	A	G	editing_percent:Z:66.667	noise_percent:Z:0.0
NC_000001.10	47119487	A	G	editing_percent:Z:66.667	noise_percent:Z:0.0
NC_000001.10	47337325	A	G	editing_percent:Z:66.667	noise_percent:Z:0.0
NC_000001.10	51476636	A	G	editing_percent:Z:44.444	noise_percent:Z:0.0
NC_000001.10	51476676	A	G	editing_percent:Z:66.667	noise_percent:Z:0.0
NC_000001.10	51476728	A	G	editing_percent:Z:66.667	noise_percent:Z:0.0
NC_000001.10	51476768	A	G	editing_percent:Z:60.0	noise_percent:Z:0.0
NC_000001.10	51476834	A	G	editing_percent:Z:42.857	noise_percent:Z:0.0
NC_000001.10	51476844	A	G	editing_percent:Z:60.0	noise_percent:Z:0.0
NC_000001.10	51477407	A	G	editing_percent:Z:40.0	noise_percent:Z:0.0
NC_000001.10	51478469	A	G	editing_percent:Z:66.667	noise_percent:Z:0.0
NC_000001.10	51740374	A	G	editing_percent:Z:66.667	noise_percent:Z:0.0
NC_000001.10	51926761	A	G	editing_percent:Z:66.667	noise_percent:Z:0.0
NC_000001.10	52253385	A	G	editing_percent:Z:50.0	noise_percent:Z:0.0
NC_000001.10	52255333	A	G	editing_percent:Z:33.333	noise_percent:Z:0.0
NC_000001.10	52260142	A	G	editing_percent:Z:66.667	noise_percent:Z:0.0
NC_000001.10	52262112	A	G	editing_percent:Z:33.333	noise_percent:Z:0.0
NC_000001.10	52539743	A	G	editing_percent:Z:50.0	noise_percent:Z:0.0
NC_000001.10	52539762	A	G	editing_percent:Z:66.667	noise_percent:Z:0.0
NC_000001.10	52551437	A	G	editing_percent:Z:50.0	noise_percent:Z:0.0
NC_000001.10	52625734	A	G	editing_percent:Z:75.0	noise_percent:Z:0.0
NC_000001.10	52781459	A	G	editing_percent:Z:50.0	noise_percent:Z:0.0
NC_000001.10	52816557	A	G	editing_percent:Z:66.667	noise_percent:Z:0.0
NC_000001.10	52817476	A	G	editing_percent:Z:75.0	noise_percent:Z:0.0
NC_000001.10	52817477	A	G	editing_percent:Z:40.0	noise_percent:Z:0.0
NC_000001.10	52834813	A	G	editing_percent:Z:88.889	noise_percent:Z:0.0
NC_000001.10	53118460	A	G	editing_percent:Z:40.0	noise_percent:Z:0.0
NC_000001.10	53118488	A	G	editing_percent:Z:40.0	noise_percent:Z:0.0
NC_000001.10	53118888	A	G	editing_percent:Z:33.333	noise_percent:Z:0.0
NC_000001.10	53120715	A	G	editing_percent:Z:40.0	noise_percent:Z:0.0
NC_000001.10	53149103	A	G	editing_percent:Z:66.667	noise_percent:Z:0.0
NC_000001.10	53150617	A	G	editing_percent:Z:37.5	noise_percent:Z:0.0
NC_000001.10	53288916	A	G	editing_percent:Z:37.5	noise_percent:Z:0.0
NC_000001.10	53289547	A	G	editing_percent:Z:45.455	noise_percent:Z:0.0
NC_000001.10	53289686	A	G	editing_percent:Z:63.636	noise_percent:Z:0.0
NC_000001.10	53289759	A	G	editing_percent:Z:69.231	noise_percent:Z:0.0
NC_000001.10	53289852	A	G	editing_percent:Z:66.667	noise_percent:Z:0.0
NC_000001.10	53289860	A	G	editing_percent:Z:75.0	noise_percent:Z:0.0
NC_000001.10	53289873	A	G	editing_percent:Z:37.5	noise_percent:Z:0.0
NC_000001.10	53289892	A	G	editing_percent:Z:42.857	noise_percent:Z:0.0
NC_000001.10	53289940	A	G	editing_percent:Z:40.0	noise_percent:Z:0.0
NC_000001.10	53364899	A	G	editing_percent:Z:57.143	noise_percent:Z:0.0
NC_000001.10	53386216	A	G	editing_percent:Z:66.667	noise_percent:Z:0.0
NC_000001.10	53386240	A	G	editing_percent:Z:87.5	noise_percent:Z:0.0
NC_000001.10	53413755	A	G	editing_percent:Z:66.667	noise_percent:Z:0.0
NC_000001.10	53540275	A	G	editing_percent:Z:75.0	noise_percent:Z:0.0
NC_000001.10	53716360	A	G	editing_percent:Z:66.667	noise_percent:Z:0.0
NC_000001.10	54507481	A	G	editing_percent:Z:75.0	noise_percent:Z:0.0
NC_000001.10	54507482	A	G	editing_percent:Z:75.0	noise_percent:Z:0.0
NC_000001.10	55102121	A	G	editing_percent:Z:66.667	noise_percent:Z:0.0
NC_000001.10	55102223	A	G	editing_percent:Z:80.0	noise_percent:Z:0.0
NC_000001.10	55104266	A	G	editing_percent:Z:40.0	noise_percent:Z:0.0
NC_000001.10	55104451	A	G	editing_percent:Z:66.667	noise_percent:Z:0.0
NC_000001.10	55104625	A	G	editing_percent:Z:50.0	noise_percent:Z:0.0
NC_000001.10	55105090	A	G	editing_percent:Z:50.0	noise_percent:Z:0.0
NC_000001.10	55106314	A	G	editing_percent:Z:42.857	noise_percent:Z:0.0
NC_000001.10	55482299	A	G	editing_percent:Z:40.0	noise_percent:Z:0.0
NC_000001.10	55563636	A	G	editing_percent:Z:33.333	noise_percent:Z:0.0
NC_000001.10	57171894	A	G	editing_percent:Z:40.0	noise_percent:Z:0.0
NC_000001.10	57463560	A	G	editing_percent:Z:33.333	noise_percent:Z:0.0
NC_000001.10	61922043	A	G	editing_percent:Z:33.333	noise_percent:Z:0.0
NC_000001.10	61923518	A	G	editing_percent:Z:33.333	noise_percent:Z:0.0
NC_000001.10	62147436	A	G	editing_percent:Z:66.667	noise_percent:Z:0.0
NC_000001.10	62430206	A	G	editing_percent:Z:66.667	noise_percent:Z:0.0
NC_000001.10	62430340	A	G	editing_percent:Z:75.0	noise_percent:Z:0.0
NC_000001.10	62590712	A	G	editing_percent:Z:50.0	noise_percent:Z:0.0
NC_000001.10	62613636	A	G	editing_percent:Z:66.667	noise_percent:Z:0.0
NC_000001.10	62627194	A	G	editing_percent:Z:50.0	noise_percent:Z:0.0
NC_000001.10	62628366	A	G	editing_percent:Z:33.333	noise_percent:Z:0.0
NC_000001.10	62628522	A	G	editing_percent:Z:40.0	noise_percent:Z:0.0
NC_000001.10	63825873	A	G	editing_percent:Z:66.667	noise_percent:Z:0.0
NC_000001.10	65696099	A	G	editing_percent:Z:50.0	noise_percent:Z:0.0
NC_000001.10	65845083	A	G	editing_percent:Z:60.0	noise_percent:Z:0.0
NC_000001.10	65874322	A	G	editing_percent:Z:66.667	noise_percent:Z:0.0
NC_000001.10	66098831	A	G	editing_percent:Z:66.667	noise_percent:Z:0.0
NC_000001.10	66840091	A	G	editing_percent:Z:33.333	noise_percent:Z:0.0
NC_000001.10	67450795	A	G	editing_percent:Z:50.0	noise_percent:Z:0.0
NC_000001.10	67873629	A	G	editing_percent:Z:33.333	noise_percent:Z:0.0
NC_000001.10	67889757	A	G	editing_percent:Z:33.333	noise_percent:Z:0.0
NC_000001.10	68152031	A	G	editing_percent:Z:50.0	noise_percent:Z:0.0
NC_000001.10	68603461	A	G	editing_percent:Z:66.667	noise_percent:Z:0.0
NC_000001.10	68628677	A	G	editing_percent:Z:66.667	noise_percent:Z:0.0
NC_000001.10	70680682	A	G	editing_percent:Z:66.667	noise_percent:Z:0.0
NC_000001.10	70708187	A	G	editing_percent:Z:66.667	noise_percent:Z:0.0
NC_000001.10	70727896	A	G	editing_percent:Z:66.667	noise_percent:Z:0.0
NC_000001.10	74905172	A	G	editing_percent:Z:80.0	noise_percent:Z:0.0
NC_000001.10	74916667	A	G	editing_percent:Z:66.667	noise_percent:Z:0.0
NC_000001.10	76200474	A	G	editing_percent:Z:66.667	noise_percent:Z:0.0
NC_000001.10	77759648	A	G	editing_percent:Z:75.0	noise_percent:Z:0.0
NC_000001.10	78097927	A	G	editing_percent:Z:66.667	noise_percent:Z:0.0
NC_000001.10	78169922	A	G	editing_percent:Z:66.667	noise_percent:Z:0.0
NC_000001.10	78201751	A	G	editing_percent:Z:50.0	noise_percent:Z:0.0
NC_000001.10	78256482	A	G	editing_percent:Z:40.0	noise_percent:Z:0.0
NC_000001.10	78256719	A	G	editing_percent:Z:66.667	noise_percent:Z:0.0
NC_000001.10	78334126	A	G	editing_percent:Z:40.0	noise_percent:Z:0.0
NC_000001.10	78334132	A	G	editing_percent:Z:40.0	noise_percent:Z:0.0
NC_000001.10	78337942	A	G	editing_percent:Z:66.667	noise_percent:Z:0.0
NC_000001.10	78338104	A	G	editing_percent:Z:66.667	noise_percent:Z:0.0
NC_000001.10	78387230	A	G	editing_percent:Z:75.0	noise_percent:Z:0.0
NC_000001.10	78412401	A	G	editing_percent:Z:40.0	noise_percent:Z:0.0
NC_000001.10	78487135	A	G	editing_percent:Z:66.667	noise_percent:Z:0.0
NC_000001.10	78487517	A	G	editing_percent:Z:75.0	noise_percent:Z:0.0
NC_000001.10	78488391	A	G	editing_percent:Z:50.0	noise_percent:Z:0.0
NC_000001.10	78489556	A	G	editing_percent:Z:66.667	noise_percent:Z:0.0
NC_000001.10	78490018	A	G	editing_percent:Z:87.5	noise_percent:Z:0.0
NC_000001.10	78490087	A	G	editing_percent:Z:33.333	noise_percent:Z:0.0
NC_000001.10	78490362	A	G	editing_percent:Z:66.667	noise_percent:Z:0.0
NC_000001.10	78490381	A	G	editing_percent:Z:50.0	noise_percent:Z:0.0
NC_000001.10	78490447	A	G	editing_percent:Z:75.0	noise_percent:Z:0.0
NC_000001.10	78490455	A	G	editing_percent:Z:75.0	noise_percent:Z:0.0
NC_000001.10	78490481	A	G	editing_percent:Z:66.667	noise_percent:Z:0.0
NC_000001.10	78490549	A	G	editing_percent:Z:50.0	noise_percent:Z:0.0
NC_000001.10	79003751	A	G	editing_percent:Z:31.818	noise_percent:Z:0.0
NC_000001.10	79401978	A	G	editing_percent:Z:66.667	noise_percent:Z:0.0
NC_000001.10	79520740	A	G	editing_percent:Z:66.667	noise_percent:Z:0.0
NC_000001.10	79986984	A	G	editing_percent:Z:75.0	noise_percent:Z:0.0
NC_000001.10	84334204	A	G	editing_percent:Z:40.0	noise_percent:Z:0.0
NC_000001.10	84335768	A	G	editing_percent:Z:50.0	noise_percent:Z:0.0
NC_000001.10	84675623	A	G	editing_percent:Z:66.667	noise_percent:Z:0.0
NC_000001.10	84680004	A	G	editing_percent:Z:66.667	noise_percent:Z:0.0
NC_000001.10	85920215	A	G	editing_percent:Z:50.0	noise_percent:Z:0.0
NC_000001.10	89578153	A	G	editing_percent:Z:80.0	noise_percent:Z:0.0
NC_000001.10	89887601	A	G	editing_percent:Z:77.778	noise_percent:Z:0.0
NC_000001.10	89892757	A	G	editing_percent:Z:66.667	noise_percent:Z:0.0
NC_000001.10	90496304	A	G	editing_percent:Z:40.0	noise_percent:Z:0.0
NC_000001.10	90497779	A	G	editing_percent:Z:80.0	noise_percent:Z:0.0
NC_000001.10	91404373	A	G	editing_percent:Z:40.0	noise_percent:Z:0.0
NC_000001.10	91472475	A	G	editing_percent:Z:50.0	noise_percent:Z:0.0
NC_000001.10	91984632	A	G	editing_percent:Z:50.0	noise_percent:Z:0.0
NC_000001.10	92000591	A	G	editing_percent:Z:31.579	noise_percent:Z:0.0
NC_000001.10	92109314	A	G	editing_percent:Z:75.0	noise_percent:Z:0.0
NC_000001.10	92185448	A	G	editing_percent:Z:80.0	noise_percent:Z:0.0
NC_000001.10	92655134	A	G	editing_percent:Z:66.667	noise_percent:Z:0.0
NC_000001.10	92831785	A	G	editing_percent:Z:66.667	noise_percent:Z:0.0
NC_000001.10	92862708	A	G	editing_percent:Z:66.667	noise_percent:Z:0.0
NC_000001.10	92863532	A	G	editing_percent:Z:66.667	noise_percent:Z:0.0
NC_000001.10	93640158	A	G	editing_percent:Z:66.667	noise_percent:Z:0.0
NC_000001.10	93832305	A	G	editing_percent:Z:50.0	noise_percent:Z:0.0
NC_000001.10	93836416	A	G	editing_percent:Z:66.667	noise_percent:Z:0.0
NC_000001.10	93836464	A	G	editing_percent:Z:50.0	noise_percent:Z:0.0
NC_000001.10	94317253	A	G	editing_percent:Z:50.0	noise_percent:Z:0.0
NC_000001.10	94317266	A	G	editing_percent:Z:40.0	noise_percent:Z:0.0
NC_000001.10	94638133	A	G	editing_percent:Z:33.333	noise_percent:Z:0.0
NC_000001.10	94667274	A	G	editing_percent:Z:33.333	noise_percent:Z:0.0
NC_000001.10	94955279	A	G	editing_percent:Z:75.0	noise_percent:Z:0.0
NC_000001.10	94972202	A	G	editing_percent:Z:75.0	noise_percent:Z:0.0
NC_000001.10	95364925	A	G	editing_percent:Z:66.667	noise_percent:Z:0.0
NC_000001.10	95367344	A	G	editing_percent:Z:66.667	noise_percent:Z:0.0
NC_000001.10	95367675	A	G	editing_percent:Z:60.0	noise_percent:Z:0.0
NC_000001.10	95367817	A	G	editing_percent:Z:60.0	noise_percent:Z:0.0
NC_000001.10	96313945	A	G	editing_percent:Z:40.0	noise_percent:Z:0.0
NC_000001.10	96913999	A	G	editing_percent:Z:75.0	noise_percent:Z:0.0
NC_000001.10	97263776	A	G	editing_percent:Z:33.333	noise_percent:Z:0.0
NC_000001.10	97263802	A	G	editing_percent:Z:50.0	noise_percent:Z:0.0
NC_000001.10	98187178	A	G	editing_percent:Z:33.333	noise_percent:Z:0.0
NC_000001.10	100133256	A	G	editing_percent:Z:50.0	noise_percent:Z:0.0
NC_000001.10	100489534	A	G	editing_percent:Z:40.0	noise_percent:Z:0.0
NC_000001.10	100489835	A	G	editing_percent:Z:42.857	noise_percent:Z:0.0
NC_000001.10	100489992	A	G	editing_percent:Z:60.0	noise_percent:Z:0.0
NC_000001.10	100490275	A	G	editing_percent:Z:66.667	noise_percent:Z:0.0
NC_000001.10	100490303	A	G	editing_percent:Z:80.0	noise_percent:Z:0.0
NC_000001.10	100525564	A	G	editing_percent:Z:66.667	noise_percent:Z:0.0
NC_000001.10	100611342	A	G	editing_percent:Z:40.0	noise_percent:Z:0.0
NC_000001.10	100612201	A	G	editing_percent:Z:66.667	noise_percent:Z:0.0
NC_000001.10	100619356	A	G	editing_percent:Z:66.667	noise_percent:Z:0.0
NC_000001.10	100623784	A	G	editing_percent:Z:50.0	noise_percent:Z:0.0
NC_000001.10	100633958	A	G	editing_percent:Z:75.0	noise_percent:Z:0.0
NC_000001.10	100643689	A	G	editing_percent:Z:33.333	noise_percent:Z:0.0
NC_000001.10	100739011	A	G	editing_percent:Z:66.667	noise_percent:Z:0.0
NC_000001.10	100755914	A	G	editing_percent:Z:40.0	noise_percent:Z:0.0
NC_000001.10	100756228	A	G	editing_percent:Z:75.0	noise_percent:Z:0.0
NC_000001.10	101541113	A	G	editing_percent:Z:50.0	noise_percent:Z:0.0
NC_000001.10	101542288	A	G	editing_percent:Z:66.667	noise_percent:Z:0.0
NC_000001.10	101636241	A	G	editing_percent:Z:40.0	noise_percent:Z:0.0
NC_000001.10	101636250	A	G	editing_percent:Z:60.0	noise_percent:Z:0.0
NC_000001.10	101636722	A	G	editing_percent:Z:66.667	noise_percent:Z:0.0
NC_000001.10	101639768	A	G	editing_percent:Z:50.0	noise_percent:Z:0.0
NC_000001.10	101704375	A	G	editing_percent:Z:66.667	noise_percent:Z:0.0
NC_000001.10	102347081	A	G	editing_percent:Z:66.667	noise_percent:Z:0.0
NC_000001.10	105814655	A	G	editing_percent:Z:66.667	noise_percent:Z:0.0
NC_000001.10	109238663	A	G	editing_percent:Z:66.667	noise_percent:Z:0.0
NC_000001.10	109474640	A	G	editing_percent:Z:41.667	noise_percent:Z:0.0
NC_000001.10	109475572	A	G	editing_percent:Z:33.333	noise_percent:Z:0.0
NC_000001.10	109475632	A	G	editing_percent:Z:66.667	noise_percent:Z:0.0
NC_000001.10	109475642	A	G	editing_percent:Z:66.667	noise_percent:Z:0.0
NC_000001.10	109478902	A	G	editing_percent:Z:66.667	noise_percent:Z:0.0
NC_000001.10	109482665	A	G	editing_percent:Z:75.0	noise_percent:Z:0.0
NC_000001.10	109746377	A	G	editing_percent:Z:37.5	noise_percent:Z:0.0
NC_000001.10	109746383	A	G	editing_percent:Z:33.333	noise_percent:Z:0.0
NC_000001.10	109748657	A	G	editing_percent:Z:50.0	noise_percent:Z:0.0
NC_000001.10	109779173	A	G	editing_percent:Z:40.0	noise_percent:Z:0.0
NC_000001.10	109816642	A	G	editing_percent:Z:60.0	noise_percent:Z:0.0
NC_000001.10	109856389	A	G	editing_percent:Z:30.0	noise_percent:Z:0.0
NC_000001.10	109954809	A	G	editing_percent:Z:66.667	noise_percent:Z:0.0
NC_000001.10	110139657	A	G	editing_percent:Z:50.0	noise_percent:Z:0.0
NC_000001.10	110464619	A	G	editing_percent:Z:66.667	noise_percent:Z:0.0
NC_000001.10	110551237	A	G	editing_percent:Z:66.667	noise_percent:Z:0.0
NC_000001.10	110559287	A	G	editing_percent:Z:50.0	noise_percent:Z:0.0
NC_000001.10	110563351	A	G	editing_percent:Z:50.0	noise_percent:Z:0.0
NC_000001.10	110565011	A	G	editing_percent:Z:33.333	noise_percent:Z:0.0
NC_000001.10	110909844	A	G	editing_percent:Z:50.0	noise_percent:Z:0.0
NC_000001.10	110948938	A	G	editing_percent:Z:50.0	noise_percent:Z:0.0
NC_000001.10	111136261	A	G	editing_percent:Z:66.667	noise_percent:Z:0.0
NC_000001.10	111434965	A	G	editing_percent:Z:37.5	noise_percent:Z:0.0
NC_000001.10	111440517	A	G	editing_percent:Z:44.444	noise_percent:Z:0.0
NC_000001.10	111730751	A	G	editing_percent:Z:66.667	noise_percent:Z:0.0
NC_000001.10	112004376	A	G	editing_percent:Z:50.0	noise_percent:Z:0.0
NC_000001.10	112229228	A	G	editing_percent:Z:66.667	noise_percent:Z:0.0
NC_000001.10	112957624	A	G	editing_percent:Z:50.0	noise_percent:Z:0.0
NC_000001.10	112957670	A	G	editing_percent:Z:66.667	noise_percent:Z:0.0
NC_000001.10	113207262	A	G	editing_percent:Z:33.333	noise_percent:Z:0.0
NC_000001.10	113207509	A	G	editing_percent:Z:66.667	noise_percent:Z:0.0
NC_000001.10	113217461	A	G	editing_percent:Z:66.667	noise_percent:Z:0.0
NC_000001.10	113232205	A	G	editing_percent:Z:40.0	noise_percent:Z:0.0
NC_000001.10	113241415	A	G	editing_percent:Z:40.0	noise_percent:Z:0.0
NC_000001.10	113456794	A	G	editing_percent:Z:50.0	noise_percent:Z:0.0
NC_000001.10	113505736	A	G	editing_percent:Z:66.667	noise_percent:Z:0.0
NC_000001.10	113505781	A	G	editing_percent:Z:66.667	noise_percent:Z:0.0
NC_000001.10	113514281	A	G	editing_percent:Z:50.0	noise_percent:Z:0.0
NC_000001.10	113516876	A	G	editing_percent:Z:40.0	noise_percent:Z:0.0
NC_000001.10	113561859	A	G	editing_percent:Z:75.0	noise_percent:Z:0.0
NC_000001.10	113622045	A	G	editing_percent:Z:66.667	noise_percent:Z:0.0
NC_000001.10	113662475	A	G	editing_percent:Z:40.0	noise_percent:Z:0.0
NC_000001.10	113664644	A	G	editing_percent:Z:50.0	noise_percent:Z:0.0
NC_000001.10	113666179	A	G	editing_percent:Z:50.0	noise_percent:Z:0.0
NC_000001.10	113672769	A	G	editing_percent:Z:75.0	noise_percent:Z:0.0
NC_000001.10	114340324	A	G	editing_percent:Z:50.0	noise_percent:Z:0.0
NC_000001.10	115248879	A	G	editing_percent:Z:40.0	noise_percent:Z:0.0
NC_000001.10	115266502	A	G	editing_percent:Z:83.333	noise_percent:Z:0.0
NC_000001.10	115275441	A	G	editing_percent:Z:80.0	noise_percent:Z:0.0
NC_000001.10	115275713	A	G	editing_percent:Z:66.667	noise_percent:Z:0.0
NC_000001.10	115314242	A	G	editing_percent:Z:33.333	noise_percent:Z:0.0
NC_000001.10	116247917	A	G	editing_percent:Z:75.0	noise_percent:Z:0.0
NC_000001.10	116926634	A	G	editing_percent:Z:50.0	noise_percent:Z:0.0
NC_000001.10	116933036	A	G	editing_percent:Z:75.0	noise_percent:Z:0.0
NC_000001.10	116941415	A	G	editing_percent:Z:66.667	noise_percent:Z:0.0
NC_000001.10	117057447	A	G	editing_percent:Z:50.0	noise_percent:Z:0.0
NC_000001.10	117065198	A	G	editing_percent:Z:40.0	noise_percent:Z:0.0
NC_000001.10	117076674	A	G	editing_percent:Z:80.0	noise_percent:Z:0.0
NC_000001.10	117307231	A	G	editing_percent:Z:33.333	noise_percent:Z:0.0
NC_000001.10	117625609	A	G	editing_percent:Z:50.0	noise_percent:Z:0.0
NC_000001.10	117625610	A	G	editing_percent:Z:50.0	noise_percent:Z:0.0
NC_000001.10	119469151	A	G	editing_percent:Z:50.0	noise_percent:Z:0.0
NC_000001.10	119691001	A	G	editing_percent:Z:66.667	noise_percent:Z:0.0
NC_000001.10	119691023	A	G	editing_percent:Z:66.667	noise_percent:Z:0.0
NC_000001.10	119693495	A	G	editing_percent:Z:50.0	noise_percent:Z:0.0
NC_000001.10	119700833	A	G	editing_percent:Z:40.0	noise_percent:Z:0.0
NC_000001.10	119701027	A	G	editing_percent:Z:80.0	noise_percent:Z:0.0
NC_000001.10	120279892	A	G	editing_percent:Z:88.889	noise_percent:Z:0.0
NC_000001.10	120295907	A	G	editing_percent:Z:50.0	noise_percent:Z:0.0
NC_000001.10	120457493	A	G	editing_percent:Z:33.333	noise_percent:Z:0.0
NC_000001.10	142714116	A	G	editing_percent:Z:66.667	noise_percent:Z:0.0
NC_000001.10	144829647	A	G	editing_percent:Z:66.667	noise_percent:Z:0.0
NC_000001.10	144898350	A	G	editing_percent:Z:40.0	noise_percent:Z:0.0
NC_000001.10	145439055	A	G	editing_percent:Z:58.824	noise_percent:Z:0.0
NC_000001.10	145511958	A	G	editing_percent:Z:42.857	noise_percent:Z:0.0
NC_000001.10	145512024	A	G	editing_percent:Z:33.333	noise_percent:Z:0.0
NC_000001.10	145512074	A	G	editing_percent:Z:50.0	noise_percent:Z:0.0
NC_000001.10	145512098	A	G	editing_percent:Z:33.333	noise_percent:Z:0.0
NC_000001.10	145512123	A	G	editing_percent:Z:40.0	noise_percent:Z:0.0
NC_000001.10	145512955	A	G	editing_percent:Z:50.0	noise_percent:Z:0.0
NC_000001.10	145512992	A	G	editing_percent:Z:42.857	noise_percent:Z:0.0
NC_000001.10	145513016	A	G	editing_percent:Z:50.0	noise_percent:Z:0.0
NC_000001.10	145513017	A	G	editing_percent:Z:33.333	noise_percent:Z:0.0
NC_000001.10	145513094	A	G	editing_percent:Z:40.0	noise_percent:Z:0.0
NC_000001.10	145513098	A	G	editing_percent:Z:42.857	noise_percent:Z:0.0
NC_000001.10	145513112	A	G	editing_percent:Z:40.0	noise_percent:Z:0.0
NC_000001.10	145513113	A	G	editing_percent:Z:42.857	noise_percent:Z:0.0
NC_000001.10	145513114	A	G	editing_percent:Z:33.333	noise_percent:Z:0.0
NC_000001.10	145580503	A	G	editing_percent:Z:66.667	noise_percent:Z:0.0
NC_000001.10	145652692	A	G	editing_percent:Z:66.667	noise_percent:Z:0.0
NC_000001.10	145689028	A	G	editing_percent:Z:75.0	noise_percent:Z:0.0
NC_000001.10	145689533	A	G	editing_percent:Z:32.258	noise_percent:Z:0.0
NC_000001.10	145689566	A	G	editing_percent:Z:40.0	noise_percent:Z:0.0
NC_000001.10	145689763	A	G	editing_percent:Z:40.0	noise_percent:Z:0.0
NC_000001.10	145689790	A	G	editing_percent:Z:50.0	noise_percent:Z:0.0
NC_000001.10	145693222	A	G	editing_percent:Z:66.667	noise_percent:Z:0.0
NC_000001.10	145694017	A	G	editing_percent:Z:75.0	noise_percent:Z:0.0
NC_000001.10	150281151	A	G	editing_percent:Z:33.333	noise_percent:Z:0.0
NC_000001.10	150281191	A	G	editing_percent:Z:50.0	noise_percent:Z:0.0
NC_000001.10	150281192	A	G	editing_percent:Z:40.0	noise_percent:Z:0.0
NC_000001.10	150281450	A	G	editing_percent:Z:50.0	noise_percent:Z:0.0
NC_000001.10	150281451	A	G	editing_percent:Z:50.0	noise_percent:Z:0.0
NC_000001.10	150281875	A	G	editing_percent:Z:66.667	noise_percent:Z:0.0
NC_000001.10	150281941	A	G	editing_percent:Z:75.0	noise_percent:Z:0.0
NC_000001.10	150313502	A	G	editing_percent:Z:66.667	noise_percent:Z:0.0
NC_000001.10	150529624	A	G	editing_percent:Z:66.667	noise_percent:Z:0.0
NC_000001.10	150572502	A	G	editing_percent:Z:66.667	noise_percent:Z:0.0
NC_000001.10	150594315	A	G	editing_percent:Z:33.333	noise_percent:Z:0.0
NC_000001.10	150621227	A	G	editing_percent:Z:66.667	noise_percent:Z:0.0
NC_000001.10	150709879	A	G	editing_percent:Z:66.667	noise_percent:Z:0.0
NC_000001.10	150939548	A	G	editing_percent:Z:66.667	noise_percent:Z:0.0
NC_000001.10	151058618	A	G	editing_percent:Z:66.667	noise_percent:Z:0.0
NC_000001.10	151060663	A	G	editing_percent:Z:50.0	noise_percent:Z:0.0
NC_000001.10	151091725	A	G	editing_percent:Z:50.0	noise_percent:Z:0.0
NC_000001.10	151092013	A	G	editing_percent:Z:33.333	noise_percent:Z:0.0
NC_000001.10	151092049	A	G	editing_percent:Z:33.333	noise_percent:Z:0.0
NC_000001.10	151092052	A	G	editing_percent:Z:40.0	noise_percent:Z:0.0
NC_000001.10	151092857	A	G	editing_percent:Z:66.667	noise_percent:Z:0.0
NC_000001.10	151092927	A	G	editing_percent:Z:75.0	noise_percent:Z:0.0
NC_000001.10	151094094	A	G	editing_percent:Z:33.333	noise_percent:Z:0.0
NC_000001.10	151095834	A	G	editing_percent:Z:50.0	noise_percent:Z:0.0
NC_000001.10	151095835	A	G	editing_percent:Z:33.333	noise_percent:Z:0.0
NC_000001.10	151096065	A	G	editing_percent:Z:42.857	noise_percent:Z:0.0
NC_000001.10	151096269	A	G	editing_percent:Z:66.667	noise_percent:Z:0.0
NC_000001.10	151096738	A	G	editing_percent:Z:42.857	noise_percent:Z:0.0
NC_000001.10	151096755	A	G	editing_percent:Z:46.667	noise_percent:Z:0.0
NC_000001.10	151096767	A	G	editing_percent:Z:40.0	noise_percent:Z:0.0
NC_000001.10	151142507	A	G	editing_percent:Z:33.333	noise_percent:Z:0.0
NC_000001.10	151175028	A	G	editing_percent:Z:66.667	noise_percent:Z:0.0
NC_000001.10	151182311	A	G	editing_percent:Z:50.0	noise_percent:Z:0.0
NC_000001.10	151197743	A	G	editing_percent:Z:40.0	noise_percent:Z:0.0
NC_000001.10	151209865	A	G	editing_percent:Z:66.667	noise_percent:Z:0.0
NC_000001.10	151209947	A	G	editing_percent:Z:50.0	noise_percent:Z:0.0
NC_000001.10	151232087	A	G	editing_percent:Z:75.0	noise_percent:Z:0.0
NC_000001.10	151237714	A	G	editing_percent:Z:66.667	noise_percent:Z:0.0
NC_000001.10	151337760	A	G	editing_percent:Z:40.0	noise_percent:Z:0.0
NC_000001.10	151341668	A	G	editing_percent:Z:42.857	noise_percent:Z:0.0
NC_000001.10	151341915	A	G	editing_percent:Z:33.333	noise_percent:Z:0.0
NC_000001.10	151372916	A	G	editing_percent:Z:40.0	noise_percent:Z:0.0
NC_000001.10	151374016	A	G	editing_percent:Z:75.0	noise_percent:Z:0.0
NC_000001.10	151828107	A	G	editing_percent:Z:37.5	noise_percent:Z:0.0
NC_000001.10	152372291	A	G	editing_percent:Z:80.0	noise_percent:Z:0.0
NC_000001.10	153610768	A	G	editing_percent:Z:50.0	noise_percent:Z:0.0
NC_000001.10	153612459	A	G	editing_percent:Z:40.0	noise_percent:Z:0.0
NC_000001.10	153613127	A	G	editing_percent:Z:66.667	noise_percent:Z:0.0
NC_000001.10	153615700	A	G	editing_percent:Z:66.667	noise_percent:Z:0.0
NC_000001.10	153615844	A	G	editing_percent:Z:75.0	noise_percent:Z:0.0
NC_000001.10	153635689	A	G	editing_percent:Z:66.667	noise_percent:Z:0.0
NC_000001.10	153651720	A	G	editing_percent:Z:66.667	noise_percent:Z:0.0
NC_000001.10	153658679	A	G	editing_percent:Z:40.0	noise_percent:Z:0.0
NC_000001.10	153661790	A	G	editing_percent:Z:83.333	noise_percent:Z:0.0
NC_000001.10	153662001	A	G	editing_percent:Z:83.333	noise_percent:Z:0.0
NC_000001.10	153665676	A	G	editing_percent:Z:50.0	noise_percent:Z:0.0
NC_000001.10	153667338	A	G	editing_percent:Z:66.667	noise_percent:Z:0.0
NC_000001.10	153667852	A	G	editing_percent:Z:40.0	noise_percent:Z:0.0
NC_000001.10	153667860	A	G	editing_percent:Z:40.0	noise_percent:Z:0.0
NC_000001.10	153912063	A	G	editing_percent:Z:66.667	noise_percent:Z:0.0
NC_000001.10	153941745	A	G	editing_percent:Z:66.667	noise_percent:Z:0.0
NC_000001.10	153949644	A	G	editing_percent:Z:42.857	noise_percent:Z:0.0
NC_000001.10	154143123	A	G	editing_percent:Z:80.0	noise_percent:Z:0.0
NC_000001.10	154224355	A	G	editing_percent:Z:42.857	noise_percent:Z:0.0
NC_000001.10	154224379	A	G	editing_percent:Z:50.0	noise_percent:Z:0.0
NC_000001.10	154234177	A	G	editing_percent:Z:66.667	noise_percent:Z:0.0
NC_000001.10	154316981	A	G	editing_percent:Z:75.0	noise_percent:Z:0.0
NC_000001.10	154408797	A	G	editing_percent:Z:66.667	noise_percent:Z:0.0
NC_000001.10	154523871	A	G	editing_percent:Z:66.667	noise_percent:Z:0.0
NC_000001.10	154524662	A	G	editing_percent:Z:80.0	noise_percent:Z:0.0
NC_000001.10	154923877	A	G	editing_percent:Z:75.0	noise_percent:Z:0.0
NC_000001.10	154952862	A	G	editing_percent:Z:50.0	noise_percent:Z:0.0
NC_000001.10	154965376	A	G	editing_percent:Z:50.0	noise_percent:Z:0.0
NC_000001.10	155160482	A	G	editing_percent:Z:71.429	noise_percent:Z:0.0
NC_000001.10	155228615	A	G	editing_percent:Z:75.0	noise_percent:Z:0.0
NC_000001.10	155284919	A	G	editing_percent:Z:40.0	noise_percent:Z:0.0
NC_000001.10	155285053	A	G	editing_percent:Z:50.0	noise_percent:Z:0.0
NC_000001.10	155285353	A	G	editing_percent:Z:66.667	noise_percent:Z:0.0
NC_000001.10	155287956	A	G	editing_percent:Z:40.0	noise_percent:Z:0.0
NC_000001.10	155294707	A	G	editing_percent:Z:33.333	noise_percent:Z:0.0
NC_000001.10	155548993	A	G	editing_percent:Z:66.667	noise_percent:Z:0.0
NC_000001.10	155676007	A	G	editing_percent:Z:50.0	noise_percent:Z:0.0
NC_000001.10	155697135	A	G	editing_percent:Z:57.143	noise_percent:Z:0.0
NC_000001.10	155703374	A	G	editing_percent:Z:42.857	noise_percent:Z:0.0
NC_000001.10	155703477	A	G	editing_percent:Z:66.667	noise_percent:Z:0.0
NC_000001.10	155703716	A	G	editing_percent:Z:50.0	noise_percent:Z:0.0
NC_000001.10	155703908	A	G	editing_percent:Z:66.667	noise_percent:Z:0.0
NC_000001.10	155704057	A	G	editing_percent:Z:66.667	noise_percent:Z:0.0
NC_000001.10	155704196	A	G	editing_percent:Z:42.857	noise_percent:Z:0.0
NC_000001.10	155705221	A	G	editing_percent:Z:50.0	noise_percent:Z:0.0
NC_000001.10	155706347	A	G	editing_percent:Z:66.667	noise_percent:Z:0.0
NC_000001.10	155706417	A	G	editing_percent:Z:50.0	noise_percent:Z:0.0
NC_000001.10	155708672	A	G	editing_percent:Z:66.667	noise_percent:Z:0.0
NC_000001.10	155720655	A	G	editing_percent:Z:50.0	noise_percent:Z:0.0
NC_000001.10	155720802	A	G	editing_percent:Z:40.0	noise_percent:Z:0.0
NC_000001.10	155721161	A	G	editing_percent:Z:33.333	noise_percent:Z:0.0
NC_000001.10	155721198	A	G	editing_percent:Z:80.0	noise_percent:Z:0.0
NC_000001.10	155721255	A	G	editing_percent:Z:66.667	noise_percent:Z:0.0
NC_000001.10	155721260	A	G	editing_percent:Z:66.667	noise_percent:Z:0.0
NC_000001.10	155737214	A	G	editing_percent:Z:40.0	noise_percent:Z:0.0
NC_000001.10	155754819	A	G	editing_percent:Z:66.667	noise_percent:Z:0.0
NC_000001.10	155853061	A	G	editing_percent:Z:50.0	noise_percent:Z:0.0
NC_000001.10	155853246	A	G	editing_percent:Z:33.333	noise_percent:Z:0.0
NC_000001.10	155853251	A	G	editing_percent:Z:42.857	noise_percent:Z:0.0
NC_000001.10	155866491	A	G	editing_percent:Z:33.333	noise_percent:Z:0.0
NC_000001.10	155876641	A	G	editing_percent:Z:50.0	noise_percent:Z:0.0
NC_000001.10	155892595	A	G	editing_percent:Z:50.0	noise_percent:Z:0.0
NC_000001.10	155895421	A	G	editing_percent:Z:66.667	noise_percent:Z:0.0
NC_000001.10	156090338	A	G	editing_percent:Z:66.667	noise_percent:Z:0.0
NC_000001.10	156184509	A	G	editing_percent:Z:80.0	noise_percent:Z:0.0
NC_000001.10	156188984	A	G	editing_percent:Z:66.667	noise_percent:Z:0.0
NC_000001.10	156189962	A	G	editing_percent:Z:80.0	noise_percent:Z:0.0
NC_000001.10	156197524	A	G	editing_percent:Z:75.0	noise_percent:Z:0.0
NC_000001.10	156203417	A	G	editing_percent:Z:83.333	noise_percent:Z:0.0
NC_000001.10	156280739	A	G	editing_percent:Z:66.667	noise_percent:Z:0.0
NC_000001.10	156282016	A	G	editing_percent:Z:66.667	noise_percent:Z:0.0
NC_000001.10	156350352	A	G	editing_percent:Z:33.333	noise_percent:Z:0.0
NC_000001.10	156594391	A	G	editing_percent:Z:50.0	noise_percent:Z:0.0
NC_000001.10	156703315	A	G	editing_percent:Z:37.5	noise_percent:Z:0.0
NC_000001.10	156713442	A	G	editing_percent:Z:66.667	noise_percent:Z:0.0
NC_000001.10	156714798	A	G	editing_percent:Z:50.0	noise_percent:Z:0.0
NC_000001.10	156759832	A	G	editing_percent:Z:33.333	noise_percent:Z:0.0
NC_000001.10	156760268	A	G	editing_percent:Z:50.0	noise_percent:Z:0.0
NC_000001.10	158494135	A	G	editing_percent:Z:96.552	noise_percent:Z:0.0
NC_000001.10	159175249	A	G	editing_percent:Z:66.667	noise_percent:Z:0.0
NC_000001.10	160057274	A	G	editing_percent:Z:57.143	noise_percent:Z:0.0
NC_000001.10	160185515	A	G	editing_percent:Z:33.333	noise_percent:Z:0.0
NC_000001.10	160251993	A	G	editing_percent:Z:66.667	noise_percent:Z:0.0
NC_000001.10	160252732	A	G	editing_percent:Z:66.667	noise_percent:Z:0.0
NC_000001.10	160260479	A	G	editing_percent:Z:66.667	noise_percent:Z:0.0
NC_000001.10	160263027	A	G	editing_percent:Z:83.333	noise_percent:Z:0.0
NC_000001.10	160321842	A	G	editing_percent:Z:66.667	noise_percent:Z:0.0
NC_000001.10	160322675	A	G	editing_percent:Z:66.667	noise_percent:Z:0.0
NC_000001.10	160326140	A	G	editing_percent:Z:75.0	noise_percent:Z:0.0
NC_000001.10	160326388	A	G	editing_percent:Z:57.143	noise_percent:Z:0.0
NC_000001.10	160866238	A	G	editing_percent:Z:40.0	noise_percent:Z:0.0
NC_000001.10	161012010	A	G	editing_percent:Z:50.0	noise_percent:Z:0.0
NC_000001.10	161072075	A	G	editing_percent:Z:40.0	noise_percent:Z:0.0
NC_000001.10	161072168	A	G	editing_percent:Z:60.0	noise_percent:Z:0.0
NC_000001.10	161091831	A	G	editing_percent:Z:40.0	noise_percent:Z:0.0
NC_000001.10	161102815	A	G	editing_percent:Z:66.667	noise_percent:Z:0.0
NC_000001.10	161126738	A	G	editing_percent:Z:75.0	noise_percent:Z:0.0
NC_000001.10	161128004	A	G	editing_percent:Z:66.667	noise_percent:Z:0.0
NC_000001.10	161128200	A	G	editing_percent:Z:80.0	noise_percent:Z:0.0
NC_000001.10	161133666	A	G	editing_percent:Z:66.667	noise_percent:Z:0.0
NC_000001.10	161134043	A	G	editing_percent:Z:40.0	noise_percent:Z:0.0
NC_000001.10	161141104	A	G	editing_percent:Z:50.0	noise_percent:Z:0.0
NC_000001.10	161142124	A	G	editing_percent:Z:50.0	noise_percent:Z:0.0
NC_000001.10	161144781	A	G	editing_percent:Z:66.667	noise_percent:Z:0.0
NC_000001.10	161151815	A	G	editing_percent:Z:50.0	noise_percent:Z:0.0
NC_000001.10	161160478	A	G	editing_percent:Z:33.333	noise_percent:Z:0.0
NC_000001.10	161181293	A	G	editing_percent:Z:80.0	noise_percent:Z:0.0
NC_000001.10	161181360	A	G	editing_percent:Z:33.333	noise_percent:Z:0.0
NC_000001.10	161183269	A	G	editing_percent:Z:66.667	noise_percent:Z:0.0
NC_000001.10	161208470	A	G	editing_percent:Z:50.0	noise_percent:Z:0.0
NC_000001.10	161255997	A	G	editing_percent:Z:66.667	noise_percent:Z:0.0
NC_000001.10	161256088	A	G	editing_percent:Z:66.667	noise_percent:Z:0.0
NC_000001.10	161256647	A	G	editing_percent:Z:50.0	noise_percent:Z:0.0
NC_000001.10	161257083	A	G	editing_percent:Z:66.667	noise_percent:Z:0.0
NC_000001.10	161257128	A	G	editing_percent:Z:30.769	noise_percent:Z:0.0
NC_000001.10	161336079	A	G	editing_percent:Z:50.0	noise_percent:Z:0.0
NC_000001.10	161336817	A	G	editing_percent:Z:33.333	noise_percent:Z:0.0
NC_000001.10	161340722	A	G	editing_percent:Z:66.667	noise_percent:Z:0.0
NC_000001.10	161341153	A	G	editing_percent:Z:80.0	noise_percent:Z:0.0
NC_000001.10	161391998	A	G	editing_percent:Z:66.667	noise_percent:Z:0.0
NC_000001.10	162562111	A	G	editing_percent:Z:66.667	noise_percent:Z:0.0
NC_000001.10	164528954	A	G	editing_percent:Z:40.0	noise_percent:Z:0.0
NC_000001.10	164528955	A	G	editing_percent:Z:40.0	noise_percent:Z:0.0
NC_000001.10	164653283	A	G	editing_percent:Z:40.0	noise_percent:Z:0.0
NC_000001.10	164816291	A	G	editing_percent:Z:33.333	noise_percent:Z:0.0
NC_000001.10	165620328	A	G	editing_percent:Z:66.667	noise_percent:Z:0.0
NC_000001.10	165638690	A	G	editing_percent:Z:66.667	noise_percent:Z:0.0
NC_000001.10	166831221	A	G	editing_percent:Z:66.667	noise_percent:Z:0.0
NC_000001.10	167392035	A	G	editing_percent:Z:50.0	noise_percent:Z:0.0
NC_000001.10	167610034	A	G	editing_percent:Z:40.0	noise_percent:Z:0.0
NC_000001.10	167663542	A	G	editing_percent:Z:40.0	noise_percent:Z:0.0
NC_000001.10	167973768	A	G	editing_percent:Z:75.0	noise_percent:Z:0.0
NC_000001.10	167980794	A	G	editing_percent:Z:66.667	noise_percent:Z:0.0
NC_000001.10	168151234	A	G	editing_percent:Z:50.0	noise_percent:Z:0.0
NC_000001.10	168218522	A	G	editing_percent:Z:66.667	noise_percent:Z:0.0
NC_000001.10	168220407	A	G	editing_percent:Z:61.538	noise_percent:Z:0.0
NC_000001.10	168220463	A	G	editing_percent:Z:40.0	noise_percent:Z:0.0
NC_000001.10	168220489	A	G	editing_percent:Z:33.333	noise_percent:Z:0.0
NC_000001.10	168666881	A	G	editing_percent:Z:66.667	noise_percent:Z:0.0
NC_000001.10	169084753	A	G	editing_percent:Z:66.667	noise_percent:Z:0.0
NC_000001.10	169094280	A	G	editing_percent:Z:66.667	noise_percent:Z:0.0
NC_000001.10	169097395	A	G	editing_percent:Z:50.0	noise_percent:Z:0.0
NC_000001.10	169363108	A	G	editing_percent:Z:66.667	noise_percent:Z:0.0
NC_000001.10	169435218	A	G	editing_percent:Z:40.0	noise_percent:Z:0.0
NC_000001.10	169670699	A	G	editing_percent:Z:75.0	noise_percent:Z:0.0
NC_000001.10	169890925	A	G	editing_percent:Z:40.0	noise_percent:Z:0.0
NC_000001.10	169961403	A	G	editing_percent:Z:60.0	noise_percent:Z:0.0
NC_000001.10	171312627	A	G	editing_percent:Z:66.667	noise_percent:Z:0.0
NC_000001.10	171465988	A	G	editing_percent:Z:66.667	noise_percent:Z:0.0
NC_000001.10	171547502	A	G	editing_percent:Z:66.667	noise_percent:Z:0.0
NC_000001.10	171678887	A	G	editing_percent:Z:50.0	noise_percent:Z:0.0
NC_000001.10	171759743	A	G	editing_percent:Z:50.0	noise_percent:Z:0.0
NC_000001.10	172502586	A	G	editing_percent:Z:33.333	noise_percent:Z:0.0
NC_000001.10	173331643	A	G	editing_percent:Z:94.444	noise_percent:Z:0.0
NC_000001.10	173808522	A	G	editing_percent:Z:33.333	noise_percent:Z:0.0
NC_000001.10	173827747	A	G	editing_percent:Z:66.667	noise_percent:Z:0.0
NC_000001.10	173827748	A	G	editing_percent:Z:66.667	noise_percent:Z:0.0
NC_000001.10	173828218	A	G	editing_percent:Z:66.667	noise_percent:Z:0.0
NC_000001.10	173829022	A	G	editing_percent:Z:40.0	noise_percent:Z:0.0
NC_000001.10	173829035	A	G	editing_percent:Z:42.857	noise_percent:Z:0.0
NC_000001.10	173832181	A	G	editing_percent:Z:66.667	noise_percent:Z:0.0
NC_000001.10	173832261	A	G	editing_percent:Z:66.667	noise_percent:Z:0.0
NC_000001.10	173832284	A	G	editing_percent:Z:50.0	noise_percent:Z:0.0
NC_000001.10	173867662	A	G	editing_percent:Z:66.667	noise_percent:Z:0.0
NC_000001.10	174801288	A	G	editing_percent:Z:50.0	noise_percent:Z:0.0
NC_000001.10	174833594	A	G	editing_percent:Z:50.0	noise_percent:Z:0.0
NC_000001.10	174861802	A	G	editing_percent:Z:84.615	noise_percent:Z:0.0
NC_000001.10	174983990	A	G	editing_percent:Z:66.667	noise_percent:Z:0.0
NC_000001.10	176015439	A	G	editing_percent:Z:50.0	noise_percent:Z:0.0
NC_000001.10	176015464	A	G	editing_percent:Z:66.667	noise_percent:Z:0.0
NC_000001.10	178273477	A	G	editing_percent:Z:66.667	noise_percent:Z:0.0
NC_000001.10	178328275	A	G	editing_percent:Z:50.0	noise_percent:Z:0.0
NC_000001.10	178570636	A	G	editing_percent:Z:50.0	noise_percent:Z:0.0
NC_000001.10	179042482	A	G	editing_percent:Z:66.667	noise_percent:Z:0.0
NC_000001.10	179042590	A	G	editing_percent:Z:40.0	noise_percent:Z:0.0
NC_000001.10	179042616	A	G	editing_percent:Z:60.0	noise_percent:Z:0.0
NC_000001.10	179042623	A	G	editing_percent:Z:33.333	noise_percent:Z:0.0
NC_000001.10	179042692	A	G	editing_percent:Z:33.333	noise_percent:Z:0.0
NC_000001.10	179044110	A	G	editing_percent:Z:53.333	noise_percent:Z:0.0
NC_000001.10	179044180	A	G	editing_percent:Z:64.706	noise_percent:Z:0.0
NC_000001.10	179044242	A	G	editing_percent:Z:66.667	noise_percent:Z:0.0
NC_000001.10	179325957	A	G	editing_percent:Z:50.0	noise_percent:Z:0.0
NC_000001.10	179326278	A	G	editing_percent:Z:45.0	noise_percent:Z:0.0
NC_000001.10	179326296	A	G	editing_percent:Z:75.0	noise_percent:Z:0.0
NC_000001.10	179326886	A	G	editing_percent:Z:75.0	noise_percent:Z:0.0
NC_000001.10	179326908	A	G	editing_percent:Z:80.0	noise_percent:Z:0.0
NC_000001.10	179326922	A	G	editing_percent:Z:80.0	noise_percent:Z:0.0
NC_000001.10	179327011	A	G	editing_percent:Z:50.0	noise_percent:Z:0.0
NC_000001.10	179557610	A	G	editing_percent:Z:66.667	noise_percent:Z:0.0
NC_000001.10	179877811	A	G	editing_percent:Z:66.667	noise_percent:Z:0.0
NC_000001.10	180163530	A	G	editing_percent:Z:80.0	noise_percent:Z:0.0
NC_000001.10	180172502	A	G	editing_percent:Z:66.667	noise_percent:Z:0.0
NC_000001.10	181059973	A	G	editing_percent:Z:40.0	noise_percent:Z:0.0
NC_000001.10	182354694	A	G	editing_percent:Z:50.0	noise_percent:Z:0.0
NC_000001.10	182356193	A	G	editing_percent:Z:40.0	noise_percent:Z:0.0
NC_000001.10	182827379	A	G	editing_percent:Z:50.0	noise_percent:Z:0.0
NC_000001.10	183083664	A	G	editing_percent:Z:66.667	noise_percent:Z:0.0
NC_000001.10	183084653	A	G	editing_percent:Z:50.0	noise_percent:Z:0.0
NC_000001.10	183086041	A	G	editing_percent:Z:50.0	noise_percent:Z:0.0
NC_000001.10	183087284	A	G	editing_percent:Z:66.667	noise_percent:Z:0.0
NC_000001.10	183111667	A	G	editing_percent:Z:80.0	noise_percent:Z:0.0
NC_000001.10	183599594	A	G	editing_percent:Z:60.0	noise_percent:Z:0.0
NC_000001.10	184036551	A	G	editing_percent:Z:66.667	noise_percent:Z:0.0
NC_000001.10	184661900	A	G	editing_percent:Z:40.0	noise_percent:Z:0.0
NC_000001.10	186948607	A	G	editing_percent:Z:75.0	noise_percent:Z:0.0
NC_000001.10	196645198	A	G	editing_percent:Z:50.0	noise_percent:Z:0.0
NC_000001.10	196648751	A	G	editing_percent:Z:66.667	noise_percent:Z:0.0
NC_000001.10	200347793	A	G	editing_percent:Z:66.667	noise_percent:Z:0.0
NC_000001.10	200534644	A	G	editing_percent:Z:66.667	noise_percent:Z:0.0
NC_000001.10	200635749	A	G	editing_percent:Z:50.0	noise_percent:Z:0.0
NC_000001.10	200925817	A	G	editing_percent:Z:50.0	noise_percent:Z:0.0
NC_000001.10	201104345	A	G	editing_percent:Z:40.0	noise_percent:Z:0.0
NC_000001.10	201457981	A	G	editing_percent:Z:38.462	noise_percent:Z:0.0
NC_000001.10	201484448	A	G	editing_percent:Z:40.0	noise_percent:Z:0.0
NC_000001.10	201485111	A	G	editing_percent:Z:66.667	noise_percent:Z:0.0
NC_000001.10	201486312	A	G	editing_percent:Z:33.333	noise_percent:Z:0.0
NC_000001.10	201486322	A	G	editing_percent:Z:33.333	noise_percent:Z:0.0
NC_000001.10	201487041	A	G	editing_percent:Z:75.0	noise_percent:Z:0.0
NC_000001.10	201487042	A	G	editing_percent:Z:50.0	noise_percent:Z:0.0
NC_000001.10	201487079	A	G	editing_percent:Z:66.667	noise_percent:Z:0.0
NC_000001.10	201487087	A	G	editing_percent:Z:66.667	noise_percent:Z:0.0
NC_000001.10	201697778	A	G	editing_percent:Z:66.667	noise_percent:Z:0.0
NC_000001.10	201771654	A	G	editing_percent:Z:66.667	noise_percent:Z:0.0
NC_000001.10	201777544	A	G	editing_percent:Z:50.0	noise_percent:Z:0.0
NC_000001.10	201862603	A	G	editing_percent:Z:66.667	noise_percent:Z:0.0
NC_000001.10	201928040	A	G	editing_percent:Z:50.0	noise_percent:Z:0.0
NC_000001.10	201932740	A	G	editing_percent:Z:66.667	noise_percent:Z:0.0
NC_000001.10	201964724	A	G	editing_percent:Z:50.0	noise_percent:Z:0.0
NC_000001.10	202107170	A	G	editing_percent:Z:66.667	noise_percent:Z:0.0
NC_000001.10	202538273	A	G	editing_percent:Z:87.5	noise_percent:Z:0.0
NC_000001.10	202538328	A	G	editing_percent:Z:80.0	noise_percent:Z:0.0
NC_000001.10	202551934	A	G	editing_percent:Z:50.0	noise_percent:Z:0.0
NC_000001.10	202554257	A	G	editing_percent:Z:52.174	noise_percent:Z:0.0
NC_000001.10	202554345	A	G	editing_percent:Z:40.0	noise_percent:Z:2.5
NC_000001.10	202705523	A	G	editing_percent:Z:66.667	noise_percent:Z:0.0
NC_000001.10	202910069	A	G	editing_percent:Z:40.0	noise_percent:Z:0.0
NC_000001.10	202932297	A	G	editing_percent:Z:75.0	noise_percent:Z:0.0
NC_000001.10	202935654	A	G	editing_percent:Z:71.429	noise_percent:Z:0.0
NC_000001.10	203282383	A	G	editing_percent:Z:66.667	noise_percent:Z:0.0
NC_000001.10	203458884	A	G	editing_percent:Z:60.0	noise_percent:Z:0.0
NC_000001.10	203459327	A	G	editing_percent:Z:33.333	noise_percent:Z:0.0
NC_000001.10	203459368	A	G	editing_percent:Z:35.714	noise_percent:Z:0.0
NC_000001.10	203626152	A	G	editing_percent:Z:88.235	noise_percent:Z:0.0
NC_000001.10	203746563	A	G	editing_percent:Z:40.0	noise_percent:Z:0.0
NC_000001.10	203825226	A	G	editing_percent:Z:66.667	noise_percent:Z:0.0
NC_000001.10	204083447	A	G	editing_percent:Z:66.667	noise_percent:Z:0.0
NC_000001.10	204189128	A	G	editing_percent:Z:50.0	noise_percent:Z:0.0
NC_000001.10	204373622	A	G	editing_percent:Z:37.5	noise_percent:Z:0.0
NC_000001.10	204503641	A	G	editing_percent:Z:66.667	noise_percent:Z:0.0
NC_000001.10	204503781	A	G	editing_percent:Z:50.0	noise_percent:Z:0.0
NC_000001.10	204503859	A	G	editing_percent:Z:50.0	noise_percent:Z:0.0
NC_000001.10	204503882	A	G	editing_percent:Z:33.333	noise_percent:Z:0.0
NC_000001.10	204504826	A	G	editing_percent:Z:83.333	noise_percent:Z:0.0
NC_000001.10	204504931	A	G	editing_percent:Z:40.0	noise_percent:Z:0.0
NC_000001.10	204505300	A	G	editing_percent:Z:66.667	noise_percent:Z:0.0
NC_000001.10	204505330	A	G	editing_percent:Z:33.333	noise_percent:Z:0.0
NC_000001.10	204520000	A	G	editing_percent:Z:50.0	noise_percent:Z:0.0
NC_000001.10	204521151	A	G	editing_percent:Z:40.0	noise_percent:Z:0.0
NC_000001.10	204521204	A	G	editing_percent:Z:37.5	noise_percent:Z:0.0
NC_000001.10	204521224	A	G	editing_percent:Z:33.333	noise_percent:Z:0.0
NC_000001.10	204521391	A	G	editing_percent:Z:66.667	noise_percent:Z:0.0
NC_000001.10	204521580	A	G	editing_percent:Z:66.667	noise_percent:Z:0.0
NC_000001.10	204521712	A	G	editing_percent:Z:44.444	noise_percent:Z:0.0
NC_000001.10	204524412	A	G	editing_percent:Z:33.333	noise_percent:Z:0.0
NC_000001.10	204524488	A	G	editing_percent:Z:57.143	noise_percent:Z:0.0
NC_000001.10	204524835	A	G	editing_percent:Z:40.0	noise_percent:Z:0.0
NC_000001.10	204524846	A	G	editing_percent:Z:66.667	noise_percent:Z:0.0
NC_000001.10	204524866	A	G	editing_percent:Z:33.333	noise_percent:Z:0.0
NC_000001.10	204524914	A	G	editing_percent:Z:50.0	noise_percent:Z:0.0
NC_000001.10	204525548	A	G	editing_percent:Z:33.333	noise_percent:Z:0.0
NC_000001.10	204525717	A	G	editing_percent:Z:41.176	noise_percent:Z:0.0
NC_000001.10	204525781	A	G	editing_percent:Z:42.308	noise_percent:Z:0.0
NC_000001.10	204526630	A	G	editing_percent:Z:33.333	noise_percent:Z:0.0
NC_000001.10	204526648	A	G	editing_percent:Z:66.667	noise_percent:Z:0.0
NC_000001.10	204526660	A	G	editing_percent:Z:40.0	noise_percent:Z:0.0
NC_000001.10	205030991	A	G	editing_percent:Z:66.667	noise_percent:Z:0.0
NC_000001.10	205033747	A	G	editing_percent:Z:66.667	noise_percent:Z:0.0
NC_000001.10	205240386	A	G	editing_percent:Z:50.0	noise_percent:Z:0.0
NC_000001.10	205522125	A	G	editing_percent:Z:40.0	noise_percent:Z:0.0
NC_000001.10	205522763	A	G	editing_percent:Z:50.0	noise_percent:Z:0.0
NC_000001.10	205566032	A	G	editing_percent:Z:50.0	noise_percent:Z:0.0
NC_000001.10	205696936	A	G	editing_percent:Z:66.667	noise_percent:Z:0.0
NC_000001.10	206778863	A	G	editing_percent:Z:66.667	noise_percent:Z:0.0
NC_000001.10	207081378	A	G	editing_percent:Z:66.667	noise_percent:Z:0.0
NC_000001.10	207104840	A	G	editing_percent:Z:66.667	noise_percent:Z:0.0
NC_000001.10	207232029	A	G	editing_percent:Z:75.0	noise_percent:Z:0.0
NC_000001.10	207651591	A	G	editing_percent:Z:40.0	noise_percent:Z:0.0
NC_000001.10	207942343	A	G	editing_percent:Z:66.667	noise_percent:Z:0.0
NC_000001.10	207942426	A	G	editing_percent:Z:66.667	noise_percent:Z:0.0
NC_000001.10	207942427	A	G	editing_percent:Z:66.667	noise_percent:Z:0.0
NC_000001.10	207942432	A	G	editing_percent:Z:40.0	noise_percent:Z:0.0
NC_000001.10	207942447	A	G	editing_percent:Z:40.0	noise_percent:Z:0.0
NC_000001.10	207942523	A	G	editing_percent:Z:33.333	noise_percent:Z:0.0
NC_000001.10	207943228	A	G	editing_percent:Z:33.333	noise_percent:Z:0.0
NC_000001.10	207943250	A	G	editing_percent:Z:66.667	noise_percent:Z:0.0
NC_000001.10	208070836	A	G	editing_percent:Z:75.0	noise_percent:Z:0.0
NC_000001.10	211033534	A	G	editing_percent:Z:93.75	noise_percent:Z:0.0
NC_000001.10	211607665	A	G	editing_percent:Z:66.667	noise_percent:Z:0.0
NC_000001.10	211607891	A	G	editing_percent:Z:50.0	noise_percent:Z:0.0
NC_000001.10	211956847	A	G	editing_percent:Z:66.667	noise_percent:Z:0.0
NC_000001.10	212517496	A	G	editing_percent:Z:80.0	noise_percent:Z:0.0
NC_000001.10	212517505	A	G	editing_percent:Z:60.0	noise_percent:Z:0.0
NC_000001.10	212550902	A	G	editing_percent:Z:60.0	noise_percent:Z:0.0
NC_000001.10	212617679	A	G	editing_percent:Z:50.0	noise_percent:Z:0.0
NC_000001.10	212912874	A	G	editing_percent:Z:66.667	noise_percent:Z:0.0
NC_000001.10	212983908	A	G	editing_percent:Z:66.667	noise_percent:Z:0.0
NC_000001.10	213060131	A	G	editing_percent:Z:40.0	noise_percent:Z:0.0
NC_000001.10	214528738	A	G	editing_percent:Z:66.667	noise_percent:Z:0.0
NC_000001.10	216692492	A	G	editing_percent:Z:66.667	noise_percent:Z:0.0
NC_000001.10	220142302	A	G	editing_percent:Z:80.0	noise_percent:Z:0.0
NC_000001.10	220331142	A	G	editing_percent:Z:66.667	noise_percent:Z:0.0
NC_000001.10	220777478	A	G	editing_percent:Z:66.667	noise_percent:Z:0.0
NC_000001.10	220954639	A	G	editing_percent:Z:66.667	noise_percent:Z:0.0
NC_000001.10	220987814	A	G	editing_percent:Z:50.0	noise_percent:Z:0.0
NC_000001.10	220987888	A	G	editing_percent:Z:66.667	noise_percent:Z:0.0
NC_000001.10	220987966	A	G	editing_percent:Z:36.364	noise_percent:Z:0.0
NC_000001.10	220991127	A	G	editing_percent:Z:66.667	noise_percent:Z:0.0
NC_000001.10	220998656	A	G	editing_percent:Z:50.0	noise_percent:Z:0.0
NC_000001.10	222833074	A	G	editing_percent:Z:75.0	noise_percent:Z:0.0
NC_000001.10	223178994	A	G	editing_percent:Z:50.0	noise_percent:Z:0.0
NC_000001.10	224052389	A	G	editing_percent:Z:66.667	noise_percent:Z:0.0
NC_000001.10	224197111	A	G	editing_percent:Z:40.0	noise_percent:Z:0.0
NC_000001.10	224334277	A	G	editing_percent:Z:33.333	noise_percent:Z:0.0
NC_000001.10	224438023	A	G	editing_percent:Z:66.667	noise_percent:Z:0.0
NC_000001.10	225974717	A	G	editing_percent:Z:66.667	noise_percent:Z:0.0
NC_000001.10	225974746	A	G	editing_percent:Z:85.714	noise_percent:Z:0.0
NC_000001.10	225974748	A	G	editing_percent:Z:71.429	noise_percent:Z:0.0
NC_000001.10	225975186	A	G	editing_percent:Z:50.0	noise_percent:Z:0.0
NC_000001.10	225975954	A	G	editing_percent:Z:92.308	noise_percent:Z:0.0
NC_000001.10	225975990	A	G	editing_percent:Z:66.667	noise_percent:Z:0.0
NC_000001.10	225976193	A	G	editing_percent:Z:66.667	noise_percent:Z:0.0
NC_000001.10	226346883	A	G	editing_percent:Z:66.667	noise_percent:Z:0.0
NC_000001.10	226576355	A	G	editing_percent:Z:75.0	noise_percent:Z:0.0
NC_000001.10	226834877	A	G	editing_percent:Z:33.333	noise_percent:Z:0.0
NC_000001.10	227159004	A	G	editing_percent:Z:50.0	noise_percent:Z:0.0
NC_000001.10	227159043	A	G	editing_percent:Z:50.0	noise_percent:Z:0.0
NC_000001.10	227159202	A	G	editing_percent:Z:60.0	noise_percent:Z:0.0
NC_000001.10	228303066	A	G	editing_percent:Z:66.667	noise_percent:Z:0.0
NC_000001.10	228331583	A	G	editing_percent:Z:50.0	noise_percent:Z:0.0
NC_000001.10	228368425	A	G	editing_percent:Z:50.0	noise_percent:Z:0.0
NC_000001.10	228389999	A	G	editing_percent:Z:66.667	noise_percent:Z:0.0
NC_000001.10	229457753	A	G	editing_percent:Z:40.0	noise_percent:Z:0.0
NC_000001.10	230842992	A	G	editing_percent:Z:50.0	noise_percent:Z:0.0
NC_000001.10	231159790	A	G	editing_percent:Z:66.667	noise_percent:Z:0.0
NC_000001.10	231466217	A	G	editing_percent:Z:33.333	noise_percent:Z:0.0
NC_000001.10	231469355	A	G	editing_percent:Z:66.667	noise_percent:Z:0.0
NC_000001.10	232174192	A	G	editing_percent:Z:66.667	noise_percent:Z:0.0
NC_000001.10	232174193	A	G	editing_percent:Z:66.667	noise_percent:Z:0.0
NC_000001.10	234509971	A	G	editing_percent:Z:50.0	noise_percent:Z:0.0
NC_000001.10	235825917	A	G	editing_percent:Z:40.0	noise_percent:Z:0.0
NC_000001.10	236143794	A	G	editing_percent:Z:66.667	noise_percent:Z:0.0
NC_000001.10	236273756	A	G	editing_percent:Z:87.5	noise_percent:Z:0.0
NC_000001.10	236702392	A	G	editing_percent:Z:66.667	noise_percent:Z:0.0
NC_000001.10	236889229	A	G	editing_percent:Z:75.0	noise_percent:Z:0.0
NC_000001.10	236923022	A	G	editing_percent:Z:60.0	noise_percent:Z:0.0
NC_000001.10	237233649	A	G	editing_percent:Z:66.667	noise_percent:Z:0.0
NC_000001.10	237233653	A	G	editing_percent:Z:57.143	noise_percent:Z:0.0
NC_000001.10	237236085	A	G	editing_percent:Z:66.667	noise_percent:Z:0.0
NC_000001.10	237265892	A	G	editing_percent:Z:80.0	noise_percent:Z:0.0
NC_000001.10	237295292	A	G	editing_percent:Z:41.176	noise_percent:Z:0.0
NC_000001.10	237315279	A	G	editing_percent:Z:33.333	noise_percent:Z:0.0
NC_000001.10	237320768	A	G	editing_percent:Z:37.5	noise_percent:Z:0.0
NC_000001.10	237329245	A	G	editing_percent:Z:50.0	noise_percent:Z:0.0
NC_000001.10	237407915	A	G	editing_percent:Z:66.667	noise_percent:Z:0.0
NC_000001.10	237441013	A	G	editing_percent:Z:66.667	noise_percent:Z:0.0
NC_000001.10	237456601	A	G	editing_percent:Z:66.667	noise_percent:Z:0.0
NC_000001.10	237458312	A	G	editing_percent:Z:75.0	noise_percent:Z:0.0
NC_000001.10	237502475	A	G	editing_percent:Z:66.667	noise_percent:Z:0.0
NC_000001.10	237532830	A	G	editing_percent:Z:50.0	noise_percent:Z:0.0
NC_000001.10	237537837	A	G	editing_percent:Z:66.667	noise_percent:Z:0.0
NC_000001.10	237538098	A	G	editing_percent:Z:54.545	noise_percent:Z:0.0
NC_000001.10	237566855	A	G	editing_percent:Z:66.667	noise_percent:Z:0.0
NC_000001.10	237580426	A	G	editing_percent:Z:37.5	noise_percent:Z:0.0
NC_000001.10	237659518	A	G	editing_percent:Z:66.667	noise_percent:Z:0.0
NC_000001.10	237659807	A	G	editing_percent:Z:66.667	noise_percent:Z:0.0
NC_000001.10	237814709	A	G	editing_percent:Z:75.0	noise_percent:Z:0.0
NC_000001.10	237872154	A	G	editing_percent:Z:80.0	noise_percent:Z:0.0
NC_000001.10	237919690	A	G	editing_percent:Z:63.636	noise_percent:Z:0.0
NC_000001.10	241161842	A	G	editing_percent:Z:66.667	noise_percent:Z:0.0
NC_000001.10	241667340	A	G	editing_percent:Z:75.0	noise_percent:Z:0.0
NC_000001.10	243292670	A	G	editing_percent:Z:40.0	noise_percent:Z:0.0
NC_000001.10	243431070	A	G	editing_percent:Z:71.429	noise_percent:Z:0.0
NC_000001.10	244217088	A	G	editing_percent:Z:40.0	noise_percent:Z:0.0
NC_000001.10	244859274	A	G	editing_percent:Z:66.667	noise_percent:Z:0.0
NC_000001.10	244859281	A	G	editing_percent:Z:66.667	noise_percent:Z:0.0
NC_000001.10	244867992	A	G	editing_percent:Z:75.0	noise_percent:Z:0.0
NC_000001.10	245011529	A	G	editing_percent:Z:66.667	noise_percent:Z:0.0
NC_000001.10	246826584	A	G	editing_percent:Z:40.0	noise_percent:Z:0.0
NC_000001.10	247293590	A	G	editing_percent:Z:66.667	noise_percent:Z:0.0
NC_000002.11	229964	A	G	editing_percent:Z:75.0	noise_percent:Z:0.0
NC_000002.11	672866	A	G	editing_percent:Z:66.667	noise_percent:Z:0.0
NC_000002.11	1657560	A	G	editing_percent:Z:50.0	noise_percent:Z:0.0
NC_000002.11	2377650	A	G	editing_percent:Z:66.667	noise_percent:Z:0.0
NC_000002.11	3608988	A	G	editing_percent:Z:42.857	noise_percent:Z:0.0
NC_000002.11	8421666	A	G	editing_percent:Z:40.0	noise_percent:Z:0.0
NC_000002.11	8865462	A	G	editing_percent:Z:33.333	noise_percent:Z:0.0
NC_000002.11	9543380	A	G	editing_percent:Z:66.667	noise_percent:Z:0.0
NC_000002.11	9552539	A	G	editing_percent:Z:40.0	noise_percent:Z:0.0
NC_000002.11	9558753	A	G	editing_percent:Z:66.667	noise_percent:Z:0.0
NC_000002.11	9563803	A	G	editing_percent:Z:50.0	noise_percent:Z:0.0
NC_000002.11	9599750	A	G	editing_percent:Z:75.0	noise_percent:Z:0.0
NC_000002.11	9618502	A	G	editing_percent:Z:66.667	noise_percent:Z:0.0
NC_000002.11	10008463	A	G	editing_percent:Z:33.333	noise_percent:Z:0.0
NC_000002.11	10076135	A	G	editing_percent:Z:75.0	noise_percent:Z:0.0
NC_000002.11	10794605	A	G	editing_percent:Z:66.667	noise_percent:Z:0.0
NC_000002.11	10867905	A	G	editing_percent:Z:66.667	noise_percent:Z:0.0
NC_000002.11	10929024	A	G	editing_percent:Z:30.0	noise_percent:Z:0.0
NC_000002.11	11317572	A	G	editing_percent:Z:50.0	noise_percent:Z:0.0
NC_000002.11	11335154	A	G	editing_percent:Z:62.5	noise_percent:Z:0.0
NC_000002.11	15468439	A	G	editing_percent:Z:66.667	noise_percent:Z:0.0
NC_000002.11	15557839	A	G	editing_percent:Z:66.667	noise_percent:Z:0.0
NC_000002.11	15564500	A	G	editing_percent:Z:40.0	noise_percent:Z:0.0
NC_000002.11	18753293	A	G	editing_percent:Z:66.667	noise_percent:Z:0.0
NC_000002.11	20096794	A	G	editing_percent:Z:33.333	noise_percent:Z:0.0
NC_000002.11	20234726	A	G	editing_percent:Z:60.0	noise_percent:Z:0.0
NC_000002.11	20237075	A	G	editing_percent:Z:50.0	noise_percent:Z:0.0
NC_000002.11	20237378	A	G	editing_percent:Z:60.0	noise_percent:Z:0.0
NC_000002.11	20469247	A	G	editing_percent:Z:40.0	noise_percent:Z:0.0
NC_000002.11	20974674	A	G	editing_percent:Z:66.667	noise_percent:Z:0.0
NC_000002.11	24223159	A	G	editing_percent:Z:37.5	noise_percent:Z:0.0
NC_000002.11	24224111	A	G	editing_percent:Z:50.0	noise_percent:Z:0.0
NC_000002.11	24224134	A	G	editing_percent:Z:66.667	noise_percent:Z:0.0
NC_000002.11	24224883	A	G	editing_percent:Z:33.333	noise_percent:Z:0.0
NC_000002.11	24225065	A	G	editing_percent:Z:33.333	noise_percent:Z:0.0
NC_000002.11	24225397	A	G	editing_percent:Z:66.667	noise_percent:Z:0.0
NC_000002.11	24225915	A	G	editing_percent:Z:33.333	noise_percent:Z:0.0
NC_000002.11	24291189	A	G	editing_percent:Z:60.0	noise_percent:Z:0.0
NC_000002.11	24311961	A	G	editing_percent:Z:66.667	noise_percent:Z:0.0
NC_000002.11	24505288	A	G	editing_percent:Z:50.0	noise_percent:Z:0.0
NC_000002.11	24524115	A	G	editing_percent:Z:66.667	noise_percent:Z:0.0
NC_000002.11	25048713	A	G	editing_percent:Z:66.667	noise_percent:Z:0.0
NC_000002.11	25050413	A	G	editing_percent:Z:80.0	noise_percent:Z:0.0
NC_000002.11	25062740	A	G	editing_percent:Z:66.667	noise_percent:Z:0.0
NC_000002.11	25452648	A	G	editing_percent:Z:40.0	noise_percent:Z:0.0
NC_000002.11	25994401	A	G	editing_percent:Z:40.0	noise_percent:Z:0.0
NC_000002.11	26152822	A	G	editing_percent:Z:50.0	noise_percent:Z:0.0
NC_000002.11	26217905	A	G	editing_percent:Z:80.0	noise_percent:Z:0.0
NC_000002.11	26269491	A	G	editing_percent:Z:66.667	noise_percent:Z:0.0
NC_000002.11	26312084	A	G	editing_percent:Z:50.0	noise_percent:Z:0.0
NC_000002.11	26321070	A	G	editing_percent:Z:50.0	noise_percent:Z:0.0
NC_000002.11	26344273	A	G	editing_percent:Z:66.667	noise_percent:Z:0.0
NC_000002.11	26415297	A	G	editing_percent:Z:66.667	noise_percent:Z:0.0
NC_000002.11	26415298	A	G	editing_percent:Z:66.667	noise_percent:Z:0.0
NC_000002.11	26432763	A	G	editing_percent:Z:60.0	noise_percent:Z:0.0
NC_000002.11	26480262	A	G	editing_percent:Z:66.667	noise_percent:Z:0.0
NC_000002.11	26480268	A	G	editing_percent:Z:66.667	noise_percent:Z:0.0
NC_000002.11	26485913	A	G	editing_percent:Z:66.667	noise_percent:Z:0.0
NC_000002.11	26491897	A	G	editing_percent:Z:66.667	noise_percent:Z:0.0
NC_000002.11	26508735	A	G	editing_percent:Z:33.333	noise_percent:Z:0.0
NC_000002.11	26510921	A	G	editing_percent:Z:50.0	noise_percent:Z:0.0
NC_000002.11	26511004	A	G	editing_percent:Z:50.0	noise_percent:Z:0.0
NC_000002.11	26512782	A	G	editing_percent:Z:33.333	noise_percent:Z:0.0
NC_000002.11	26616550	A	G	editing_percent:Z:60.0	noise_percent:Z:0.0
NC_000002.11	27002716	A	G	editing_percent:Z:40.0	noise_percent:Z:0.0
NC_000002.11	27005554	A	G	editing_percent:Z:66.667	noise_percent:Z:0.0
NC_000002.11	27005594	A	G	editing_percent:Z:50.0	noise_percent:Z:0.0
NC_000002.11	27006043	A	G	editing_percent:Z:33.333	noise_percent:Z:0.0
NC_000002.11	27006202	A	G	editing_percent:Z:50.0	noise_percent:Z:0.0
NC_000002.11	27006234	A	G	editing_percent:Z:66.667	noise_percent:Z:0.0
NC_000002.11	27006375	A	G	editing_percent:Z:60.0	noise_percent:Z:0.0
NC_000002.11	27007043	A	G	editing_percent:Z:33.333	noise_percent:Z:0.0
NC_000002.11	27007344	A	G	editing_percent:Z:66.667	noise_percent:Z:0.0
NC_000002.11	27007436	A	G	editing_percent:Z:50.0	noise_percent:Z:0.0
NC_000002.11	27007519	A	G	editing_percent:Z:33.333	noise_percent:Z:0.0
NC_000002.11	27262607	A	G	editing_percent:Z:60.0	noise_percent:Z:0.0
NC_000002.11	27308026	A	G	editing_percent:Z:66.667	noise_percent:Z:0.0
NC_000002.11	27308168	A	G	editing_percent:Z:40.0	noise_percent:Z:0.0
NC_000002.11	27322531	A	G	editing_percent:Z:66.667	noise_percent:Z:0.0
NC_000002.11	27322549	A	G	editing_percent:Z:50.0	noise_percent:Z:0.0
NC_000002.11	27466385	A	G	editing_percent:Z:66.667	noise_percent:Z:0.0
NC_000002.11	27535459	A	G	editing_percent:Z:33.333	noise_percent:Z:0.0
NC_000002.11	27551178	A	G	editing_percent:Z:33.333	noise_percent:Z:0.0
NC_000002.11	27580247	A	G	editing_percent:Z:75.0	noise_percent:Z:0.0
NC_000002.11	27595486	A	G	editing_percent:Z:50.0	noise_percent:Z:0.0
NC_000002.11	27657336	A	G	editing_percent:Z:83.333	noise_percent:Z:0.0
NC_000002.11	27660127	A	G	editing_percent:Z:40.0	noise_percent:Z:0.0
NC_000002.11	27662631	A	G	editing_percent:Z:33.333	noise_percent:Z:0.0
NC_000002.11	27816162	A	G	editing_percent:Z:60.0	noise_percent:Z:0.0
NC_000002.11	27816376	A	G	editing_percent:Z:66.667	noise_percent:Z:0.0
NC_000002.11	27879523	A	G	editing_percent:Z:66.667	noise_percent:Z:0.0
NC_000002.11	27879708	A	G	editing_percent:Z:50.0	noise_percent:Z:0.0
NC_000002.11	28002296	A	G	editing_percent:Z:66.667	noise_percent:Z:0.0
NC_000002.11	28560760	A	G	editing_percent:Z:66.667	noise_percent:Z:0.0
NC_000002.11	28560793	A	G	editing_percent:Z:40.0	noise_percent:Z:0.0
NC_000002.11	28984881	A	G	editing_percent:Z:66.667	noise_percent:Z:0.0
NC_000002.11	28995054	A	G	editing_percent:Z:66.667	noise_percent:Z:0.0
NC_000002.11	28999851	A	G	editing_percent:Z:66.667	noise_percent:Z:0.0
NC_000002.11	29006769	A	G	editing_percent:Z:60.0	noise_percent:Z:0.0
NC_000002.11	29011678	A	G	editing_percent:Z:42.857	noise_percent:Z:0.0
NC_000002.11	29012883	A	G	editing_percent:Z:33.333	noise_percent:Z:0.0
NC_000002.11	29162795	A	G	editing_percent:Z:66.667	noise_percent:Z:0.0
NC_000002.11	32236922	A	G	editing_percent:Z:66.667	noise_percent:Z:0.0
NC_000002.11	32428084	A	G	editing_percent:Z:80.0	noise_percent:Z:0.0
NC_000002.11	32517420	A	G	editing_percent:Z:50.0	noise_percent:Z:0.0
NC_000002.11	32523301	A	G	editing_percent:Z:66.667	noise_percent:Z:0.0
NC_000002.11	32525116	A	G	editing_percent:Z:66.667	noise_percent:Z:0.0
NC_000002.11	32532725	A	G	editing_percent:Z:66.667	noise_percent:Z:0.0
NC_000002.11	32532878	A	G	editing_percent:Z:33.333	noise_percent:Z:0.0
NC_000002.11	32532883	A	G	editing_percent:Z:40.0	noise_percent:Z:0.0
NC_000002.11	32532887	A	G	editing_percent:Z:50.0	noise_percent:Z:0.0
NC_000002.11	32532891	A	G	editing_percent:Z:40.0	noise_percent:Z:0.0
NC_000002.11	32533308	A	G	editing_percent:Z:42.857	noise_percent:Z:0.0
NC_000002.11	32533318	A	G	editing_percent:Z:50.0	noise_percent:Z:0.0
NC_000002.11	32533596	A	G	editing_percent:Z:66.667	noise_percent:Z:0.0
NC_000002.11	32533618	A	G	editing_percent:Z:50.0	noise_percent:Z:0.0
NC_000002.11	32533627	A	G	editing_percent:Z:30.0	noise_percent:Z:0.0
NC_000002.11	32534395	A	G	editing_percent:Z:88.889	noise_percent:Z:0.0
NC_000002.11	32534838	A	G	editing_percent:Z:66.667	noise_percent:Z:0.0
NC_000002.11	32535336	A	G	editing_percent:Z:66.667	noise_percent:Z:0.0
NC_000002.11	32535691	A	G	editing_percent:Z:40.0	noise_percent:Z:0.0
NC_000002.11	32535692	A	G	editing_percent:Z:30.769	noise_percent:Z:0.0
NC_000002.11	32535748	A	G	editing_percent:Z:33.333	noise_percent:Z:0.0
NC_000002.11	32535836	A	G	editing_percent:Z:40.0	noise_percent:Z:0.0
NC_000002.11	32537436	A	G	editing_percent:Z:66.667	noise_percent:Z:0.0
NC_000002.11	32538621	A	G	editing_percent:Z:66.667	noise_percent:Z:0.0
NC_000002.11	32538697	A	G	editing_percent:Z:37.5	noise_percent:Z:0.0
NC_000002.11	32538952	A	G	editing_percent:Z:66.667	noise_percent:Z:0.0
NC_000002.11	32538991	A	G	editing_percent:Z:40.0	noise_percent:Z:0.0
NC_000002.11	32539687	A	G	editing_percent:Z:31.25	noise_percent:Z:0.0
NC_000002.11	32540671	A	G	editing_percent:Z:66.667	noise_percent:Z:0.0
NC_000002.11	32541063	A	G	editing_percent:Z:66.667	noise_percent:Z:0.0
NC_000002.11	32547208	A	G	editing_percent:Z:33.333	noise_percent:Z:0.0
NC_000002.11	32731683	A	G	editing_percent:Z:50.0	noise_percent:Z:0.0
NC_000002.11	32756621	A	G	editing_percent:Z:66.667	noise_percent:Z:0.0
NC_000002.11	33572432	A	G	editing_percent:Z:66.667	noise_percent:Z:0.0
NC_000002.11	34947579	A	G	editing_percent:Z:45.652	noise_percent:Z:0.0
NC_000002.11	34992504	A	G	editing_percent:Z:66.667	noise_percent:Z:0.0
NC_000002.11	36750227	A	G	editing_percent:Z:66.667	noise_percent:Z:0.0
NC_000002.11	36750234	A	G	editing_percent:Z:66.667	noise_percent:Z:0.0
NC_000002.11	36757620	A	G	editing_percent:Z:66.667	noise_percent:Z:0.0
NC_000002.11	36765991	A	G	editing_percent:Z:66.667	noise_percent:Z:0.0
NC_000002.11	37143237	A	G	editing_percent:Z:50.0	noise_percent:Z:0.0
NC_000002.11	37323347	A	G	editing_percent:Z:50.0	noise_percent:Z:0.0
NC_000002.11	37376132	A	G	editing_percent:Z:40.0	noise_percent:Z:0.0
NC_000002.11	37429677	A	G	editing_percent:Z:37.5	noise_percent:Z:0.0
NC_000002.11	37429737	A	G	editing_percent:Z:30.0	noise_percent:Z:0.0
NC_000002.11	37429738	A	G	editing_percent:Z:36.364	noise_percent:Z:0.0
NC_000002.11	37430155	A	G	editing_percent:Z:55.556	noise_percent:Z:0.0
NC_000002.11	37431474	A	G	editing_percent:Z:30.0	noise_percent:Z:0.0
NC_000002.11	37431485	A	G	editing_percent:Z:53.333	noise_percent:Z:0.0
NC_000002.11	37431520	A	G	editing_percent:Z:33.333	noise_percent:Z:0.0
NC_000002.11	37431521	A	G	editing_percent:Z:33.333	noise_percent:Z:0.0
NC_000002.11	37431601	A	G	editing_percent:Z:33.333	noise_percent:Z:0.0
NC_000002.11	37431604	A	G	editing_percent:Z:33.333	noise_percent:Z:0.0
NC_000002.11	37431681	A	G	editing_percent:Z:46.154	noise_percent:Z:0.0
NC_000002.11	38525209	A	G	editing_percent:Z:33.333	noise_percent:Z:0.0
NC_000002.11	38804678	A	G	editing_percent:Z:66.667	noise_percent:Z:0.0
NC_000002.11	38972699	A	G	editing_percent:Z:40.0	noise_percent:Z:0.0
NC_000002.11	39011428	A	G	editing_percent:Z:66.667	noise_percent:Z:0.0
NC_000002.11	39011658	A	G	editing_percent:Z:60.0	noise_percent:Z:0.0
NC_000002.11	39011947	A	G	editing_percent:Z:60.0	noise_percent:Z:0.0
NC_000002.11	39115481	A	G	editing_percent:Z:66.667	noise_percent:Z:0.0
NC_000002.11	39701981	A	G	editing_percent:Z:33.333	noise_percent:Z:0.0
NC_000002.11	39702079	A	G	editing_percent:Z:50.0	noise_percent:Z:0.0
NC_000002.11	39702115	A	G	editing_percent:Z:40.0	noise_percent:Z:0.0
NC_000002.11	39702582	A	G	editing_percent:Z:66.667	noise_percent:Z:0.0
NC_000002.11	39704192	A	G	editing_percent:Z:75.0	noise_percent:Z:0.0
NC_000002.11	39704209	A	G	editing_percent:Z:66.667	noise_percent:Z:0.0
NC_000002.11	39704416	A	G	editing_percent:Z:33.333	noise_percent:Z:0.0
NC_000002.11	39709894	A	G	editing_percent:Z:40.0	noise_percent:Z:0.0
NC_000002.11	39723180	A	G	editing_percent:Z:66.667	noise_percent:Z:0.0
NC_000002.11	40366539	A	G	editing_percent:Z:66.667	noise_percent:Z:0.0
NC_000002.11	42047117	A	G	editing_percent:Z:83.333	noise_percent:Z:0.0
NC_000002.11	42284538	A	G	editing_percent:Z:50.0	noise_percent:Z:0.0
NC_000002.11	43026498	A	G	editing_percent:Z:66.667	noise_percent:Z:0.0
NC_000002.11	44021901	A	G	editing_percent:Z:66.667	noise_percent:Z:0.0
NC_000002.11	44025003	A	G	editing_percent:Z:66.667	noise_percent:Z:0.0
NC_000002.11	44115668	A	G	editing_percent:Z:50.0	noise_percent:Z:0.0
NC_000002.11	44123771	A	G	editing_percent:Z:66.667	noise_percent:Z:0.0
NC_000002.11	44123850	A	G	editing_percent:Z:40.0	noise_percent:Z:0.0
NC_000002.11	44175748	A	G	editing_percent:Z:66.667	noise_percent:Z:0.0
NC_000002.11	44429083	A	G	editing_percent:Z:33.333	noise_percent:Z:0.0
NC_000002.11	44449993	A	G	editing_percent:Z:50.0	noise_percent:Z:0.0
NC_000002.11	44450223	A	G	editing_percent:Z:33.333	noise_percent:Z:0.0
NC_000002.11	44450876	A	G	editing_percent:Z:66.667	noise_percent:Z:0.0
NC_000002.11	44450905	A	G	editing_percent:Z:66.667	noise_percent:Z:0.0
NC_000002.11	44453388	A	G	editing_percent:Z:66.667	noise_percent:Z:0.0
NC_000002.11	44454213	A	G	editing_percent:Z:50.0	noise_percent:Z:0.0
NC_000002.11	44456053	A	G	editing_percent:Z:66.667	noise_percent:Z:0.0
NC_000002.11	44457550	A	G	editing_percent:Z:75.0	noise_percent:Z:0.0
NC_000002.11	44458241	A	G	editing_percent:Z:33.333	noise_percent:Z:0.0
NC_000002.11	44465181	A	G	editing_percent:Z:75.0	noise_percent:Z:0.0
NC_000002.11	44467173	A	G	editing_percent:Z:50.0	noise_percent:Z:0.0
NC_000002.11	44544420	A	G	editing_percent:Z:66.667	noise_percent:Z:0.0
NC_000002.11	44553849	A	G	editing_percent:Z:50.0	noise_percent:Z:0.0
NC_000002.11	44803324	A	G	editing_percent:Z:66.667	noise_percent:Z:0.0
NC_000002.11	44999188	A	G	editing_percent:Z:40.0	noise_percent:Z:0.0
NC_000002.11	46583445	A	G	editing_percent:Z:90.909	noise_percent:Z:0.0
NC_000002.11	46804834	A	G	editing_percent:Z:50.0	noise_percent:Z:0.0
NC_000002.11	46869117	A	G	editing_percent:Z:66.667	noise_percent:Z:0.0
NC_000002.11	46960637	A	G	editing_percent:Z:66.667	noise_percent:Z:0.0
NC_000002.11	46992312	A	G	editing_percent:Z:50.0	noise_percent:Z:0.0
NC_000002.11	46992328	A	G	editing_percent:Z:40.0	noise_percent:Z:0.0
NC_000002.11	47136160	A	G	editing_percent:Z:66.667	noise_percent:Z:0.0
NC_000002.11	47403578	A	G	editing_percent:Z:75.0	noise_percent:Z:0.0
NC_000002.11	47605277	A	G	editing_percent:Z:66.667	noise_percent:Z:0.0
NC_000002.11	47609039	A	G	editing_percent:Z:75.0	noise_percent:Z:0.0
NC_000002.11	47655256	A	G	editing_percent:Z:33.333	noise_percent:Z:0.0
NC_000002.11	47918174	A	G	editing_percent:Z:75.0	noise_percent:Z:0.0
NC_000002.11	48066145	A	G	editing_percent:Z:50.0	noise_percent:Z:0.0
NC_000002.11	48102443	A	G	editing_percent:Z:66.667	noise_percent:Z:0.0
NC_000002.11	48692131	A	G	editing_percent:Z:66.667	noise_percent:Z:0.0
NC_000002.11	48692752	A	G	editing_percent:Z:33.333	noise_percent:Z:0.0
NC_000002.11	48825934	A	G	editing_percent:Z:40.0	noise_percent:Z:0.0
NC_000002.11	48826002	A	G	editing_percent:Z:80.0	noise_percent:Z:0.0
NC_000002.11	48826004	A	G	editing_percent:Z:40.0	noise_percent:Z:0.0
NC_000002.11	48831347	A	G	editing_percent:Z:42.857	noise_percent:Z:0.0
NC_000002.11	54028531	A	G	editing_percent:Z:66.667	noise_percent:Z:0.0
NC_000002.11	54041760	A	G	editing_percent:Z:66.667	noise_percent:Z:0.0
NC_000002.11	54045033	A	G	editing_percent:Z:40.0	noise_percent:Z:0.0
NC_000002.11	54081653	A	G	editing_percent:Z:50.0	noise_percent:Z:0.0
NC_000002.11	54122142	A	G	editing_percent:Z:66.667	noise_percent:Z:0.0
NC_000002.11	54207593	A	G	editing_percent:Z:66.667	noise_percent:Z:0.0
NC_000002.11	54221139	A	G	editing_percent:Z:66.667	noise_percent:Z:0.0
NC_000002.11	54309645	A	G	editing_percent:Z:50.0	noise_percent:Z:0.0
NC_000002.11	54311609	A	G	editing_percent:Z:75.0	noise_percent:Z:0.0
NC_000002.11	54311854	A	G	editing_percent:Z:66.667	noise_percent:Z:0.0
NC_000002.11	54844743	A	G	editing_percent:Z:66.667	noise_percent:Z:0.0
NC_000002.11	55209792	A	G	editing_percent:Z:80.0	noise_percent:Z:0.0
NC_000002.11	55215618	A	G	editing_percent:Z:66.667	noise_percent:Z:0.0
NC_000002.11	55756131	A	G	editing_percent:Z:40.0	noise_percent:Z:0.0
NC_000002.11	55768002	A	G	editing_percent:Z:66.667	noise_percent:Z:0.0
NC_000002.11	56149586	A	G	editing_percent:Z:50.0	noise_percent:Z:0.0
NC_000002.11	60733192	A	G	editing_percent:Z:66.667	noise_percent:Z:0.0
NC_000002.11	61161910	A	G	editing_percent:Z:50.0	noise_percent:Z:0.0
NC_000002.11	61276753	A	G	editing_percent:Z:60.0	noise_percent:Z:0.0
NC_000002.11	61276834	A	G	editing_percent:Z:50.0	noise_percent:Z:0.0
NC_000002.11	61276848	A	G	editing_percent:Z:40.0	noise_percent:Z:0.0
NC_000002.11	61277352	A	G	editing_percent:Z:50.0	noise_percent:Z:0.0
NC_000002.11	61277384	A	G	editing_percent:Z:66.667	noise_percent:Z:0.0
NC_000002.11	61277963	A	G	editing_percent:Z:66.667	noise_percent:Z:0.0
NC_000002.11	61277998	A	G	editing_percent:Z:60.0	noise_percent:Z:0.0
NC_000002.11	61278018	A	G	editing_percent:Z:75.0	noise_percent:Z:0.0
NC_000002.11	61284289	A	G	editing_percent:Z:66.667	noise_percent:Z:0.0
NC_000002.11	61284349	A	G	editing_percent:Z:50.0	noise_percent:Z:0.0
NC_000002.11	61289200	A	G	editing_percent:Z:66.667	noise_percent:Z:0.0
NC_000002.11	61318548	A	G	editing_percent:Z:66.667	noise_percent:Z:0.0
NC_000002.11	61342497	A	G	editing_percent:Z:66.667	noise_percent:Z:0.0
NC_000002.11	61423766	A	G	editing_percent:Z:50.0	noise_percent:Z:0.0
NC_000002.11	61577831	A	G	editing_percent:Z:75.0	noise_percent:Z:0.0
NC_000002.11	61727032	A	G	editing_percent:Z:75.0	noise_percent:Z:0.0
NC_000002.11	62096569	A	G	editing_percent:Z:33.333	noise_percent:Z:0.0
NC_000002.11	62297463	A	G	editing_percent:Z:66.667	noise_percent:Z:0.0
NC_000002.11	62322442	A	G	editing_percent:Z:57.143	noise_percent:Z:0.0
NC_000002.11	62392606	A	G	editing_percent:Z:66.667	noise_percent:Z:0.0
NC_000002.11	62392613	A	G	editing_percent:Z:66.667	noise_percent:Z:0.0
NC_000002.11	63832531	A	G	editing_percent:Z:66.667	noise_percent:Z:0.0
NC_000002.11	64773166	A	G	editing_percent:Z:66.667	noise_percent:Z:0.0
NC_000002.11	64775104	A	G	editing_percent:Z:66.667	noise_percent:Z:0.0
NC_000002.11	64775115	A	G	editing_percent:Z:50.0	noise_percent:Z:0.0
NC_000002.11	64806683	A	G	editing_percent:Z:66.667	noise_percent:Z:0.0
NC_000002.11	65739055	A	G	editing_percent:Z:75.0	noise_percent:Z:0.0
NC_000002.11	66785343	A	G	editing_percent:Z:50.0	noise_percent:Z:0.0
NC_000002.11	68533046	A	G	editing_percent:Z:40.0	noise_percent:Z:0.0
NC_000002.11	68609672	A	G	editing_percent:Z:66.667	noise_percent:Z:0.0
NC_000002.11	68621312	A	G	editing_percent:Z:66.667	noise_percent:Z:0.0
NC_000002.11	69013664	A	G	editing_percent:Z:50.0	noise_percent:Z:0.0
NC_000002.11	69040782	A	G	editing_percent:Z:33.333	noise_percent:Z:0.0
NC_000002.11	69040792	A	G	editing_percent:Z:50.0	noise_percent:Z:0.0
NC_000002.11	69040972	A	G	editing_percent:Z:66.667	noise_percent:Z:0.0
NC_000002.11	69330075	A	G	editing_percent:Z:66.667	noise_percent:Z:0.0
NC_000002.11	69565028	A	G	editing_percent:Z:66.667	noise_percent:Z:0.0
NC_000002.11	69623425	A	G	editing_percent:Z:66.667	noise_percent:Z:0.0
NC_000002.11	69727170	A	G	editing_percent:Z:50.0	noise_percent:Z:0.0
NC_000002.11	69748123	A	G	editing_percent:Z:66.667	noise_percent:Z:0.0
NC_000002.11	69754387	A	G	editing_percent:Z:50.0	noise_percent:Z:0.0
NC_000002.11	70037724	A	G	editing_percent:Z:66.667	noise_percent:Z:0.0
NC_000002.11	70086674	A	G	editing_percent:Z:75.0	noise_percent:Z:0.0
NC_000002.11	70135673	A	G	editing_percent:Z:40.0	noise_percent:Z:0.0
NC_000002.11	70135675	A	G	editing_percent:Z:40.0	noise_percent:Z:0.0
NC_000002.11	70389917	A	G	editing_percent:Z:50.0	noise_percent:Z:0.0
NC_000002.11	70441629	A	G	editing_percent:Z:50.0	noise_percent:Z:0.0
NC_000002.11	70463209	A	G	editing_percent:Z:66.667	noise_percent:Z:0.0
NC_000002.11	70502088	A	G	editing_percent:Z:80.0	noise_percent:Z:0.0
NC_000002.11	70884986	A	G	editing_percent:Z:66.667	noise_percent:Z:0.0
NC_000002.11	71302775	A	G	editing_percent:Z:50.0	noise_percent:Z:0.0
NC_000002.11	71614047	A	G	editing_percent:Z:60.0	noise_percent:Z:0.0
NC_000002.11	71614680	A	G	editing_percent:Z:66.667	noise_percent:Z:0.0
NC_000002.11	71655784	A	G	editing_percent:Z:66.667	noise_percent:Z:0.0
NC_000002.11	71892298	A	G	editing_percent:Z:40.0	noise_percent:Z:0.0
NC_000002.11	73151436	A	G	editing_percent:Z:75.0	noise_percent:Z:0.0
NC_000002.11	73467562	A	G	editing_percent:Z:83.333	noise_percent:Z:0.0
NC_000002.11	74079838	A	G	editing_percent:Z:66.667	noise_percent:Z:0.0
NC_000002.11	74131704	A	G	editing_percent:Z:33.333	noise_percent:Z:0.0
NC_000002.11	74138556	A	G	editing_percent:Z:75.0	noise_percent:Z:0.0
NC_000002.11	74139546	A	G	editing_percent:Z:66.667	noise_percent:Z:0.0
NC_000002.11	74140776	A	G	editing_percent:Z:30.0	noise_percent:Z:0.0
NC_000002.11	74181331	A	G	editing_percent:Z:66.667	noise_percent:Z:0.0
NC_000002.11	74181445	A	G	editing_percent:Z:60.0	noise_percent:Z:0.0
NC_000002.11	74362788	A	G	editing_percent:Z:40.0	noise_percent:Z:0.0
NC_000002.11	74394146	A	G	editing_percent:Z:50.0	noise_percent:Z:0.0
NC_000002.11	74586830	A	G	editing_percent:Z:66.667	noise_percent:Z:0.0
NC_000002.11	74594062	A	G	editing_percent:Z:60.0	noise_percent:Z:0.0
NC_000002.11	74595853	A	G	editing_percent:Z:50.0	noise_percent:Z:0.0
NC_000002.11	74597746	A	G	editing_percent:Z:66.667	noise_percent:Z:0.0
NC_000002.11	74622725	A	G	editing_percent:Z:33.333	noise_percent:Z:0.0
NC_000002.11	74626538	A	G	editing_percent:Z:66.667	noise_percent:Z:0.0
NC_000002.11	74654549	A	G	editing_percent:Z:50.0	noise_percent:Z:0.0
NC_000002.11	74754596	A	G	editing_percent:Z:40.0	noise_percent:Z:0.0
NC_000002.11	74754968	A	G	editing_percent:Z:40.0	noise_percent:Z:0.0
NC_000002.11	74755619	A	G	editing_percent:Z:40.0	noise_percent:Z:0.0
NC_000002.11	74758981	A	G	editing_percent:Z:50.0	noise_percent:Z:0.0
NC_000002.11	75890760	A	G	editing_percent:Z:33.333	noise_percent:Z:0.0
NC_000002.11	75890776	A	G	editing_percent:Z:66.667	noise_percent:Z:0.0
NC_000002.11	75890889	A	G	editing_percent:Z:40.0	noise_percent:Z:0.0
NC_000002.11	75892469	A	G	editing_percent:Z:66.667	noise_percent:Z:0.0
NC_000002.11	75893932	A	G	editing_percent:Z:66.667	noise_percent:Z:0.0
NC_000002.11	75893938	A	G	editing_percent:Z:66.667	noise_percent:Z:0.0
NC_000002.11	75894046	A	G	editing_percent:Z:42.857	noise_percent:Z:0.0
NC_000002.11	75894097	A	G	editing_percent:Z:33.333	noise_percent:Z:0.0
NC_000002.11	75894257	A	G	editing_percent:Z:50.0	noise_percent:Z:0.0
NC_000002.11	75894273	A	G	editing_percent:Z:33.333	noise_percent:Z:0.0
NC_000002.11	75894338	A	G	editing_percent:Z:33.333	noise_percent:Z:0.0
NC_000002.11	75894362	A	G	editing_percent:Z:50.0	noise_percent:Z:0.0
NC_000002.11	75895233	A	G	editing_percent:Z:40.0	noise_percent:Z:0.0
NC_000002.11	75895340	A	G	editing_percent:Z:33.333	noise_percent:Z:0.0
NC_000002.11	75895352	A	G	editing_percent:Z:40.0	noise_percent:Z:0.0
NC_000002.11	75895432	A	G	editing_percent:Z:40.0	noise_percent:Z:0.0
NC_000002.11	75895620	A	G	editing_percent:Z:66.667	noise_percent:Z:0.0
NC_000002.11	75896968	A	G	editing_percent:Z:40.0	noise_percent:Z:0.0
NC_000002.11	75896977	A	G	editing_percent:Z:50.0	noise_percent:Z:0.0
NC_000002.11	75900629	A	G	editing_percent:Z:50.0	noise_percent:Z:0.0
NC_000002.11	75900652	A	G	editing_percent:Z:50.0	noise_percent:Z:0.0
NC_000002.11	80367373	A	G	editing_percent:Z:66.667	noise_percent:Z:0.0
NC_000002.11	80816427	A	G	editing_percent:Z:42.857	noise_percent:Z:0.0
NC_000002.11	80874708	A	G	editing_percent:Z:75.0	noise_percent:Z:0.0
NC_000002.11	84663629	A	G	editing_percent:Z:66.667	noise_percent:Z:0.0
NC_000002.11	84666720	A	G	editing_percent:Z:50.0	noise_percent:Z:0.0
NC_000002.11	85004840	A	G	editing_percent:Z:33.333	noise_percent:Z:0.0
NC_000002.11	85004904	A	G	editing_percent:Z:83.333	noise_percent:Z:0.0
NC_000002.11	85133511	A	G	editing_percent:Z:40.0	noise_percent:Z:0.0
NC_000002.11	85197072	A	G	editing_percent:Z:50.0	noise_percent:Z:0.0
NC_000002.11	85266026	A	G	editing_percent:Z:66.667	noise_percent:Z:0.0
NC_000002.11	85272112	A	G	editing_percent:Z:50.0	noise_percent:Z:0.0
NC_000002.11	85272213	A	G	editing_percent:Z:75.0	noise_percent:Z:0.0
NC_000002.11	85419740	A	G	editing_percent:Z:75.0	noise_percent:Z:0.0
NC_000002.11	85446172	A	G	editing_percent:Z:66.667	noise_percent:Z:0.0
NC_000002.11	85542923	A	G	editing_percent:Z:75.0	noise_percent:Z:0.0
NC_000002.11	85548072	A	G	editing_percent:Z:60.0	noise_percent:Z:0.0
NC_000002.11	85570507	A	G	editing_percent:Z:66.667	noise_percent:Z:0.0
NC_000002.11	85571298	A	G	editing_percent:Z:42.857	noise_percent:Z:0.0
NC_000002.11	85613904	A	G	editing_percent:Z:50.0	noise_percent:Z:0.0
NC_000002.11	85614058	A	G	editing_percent:Z:66.667	noise_percent:Z:0.0
NC_000002.11	85614740	A	G	editing_percent:Z:40.0	noise_percent:Z:0.0
NC_000002.11	85859450	A	G	editing_percent:Z:66.667	noise_percent:Z:0.0
NC_000002.11	85871050	A	G	editing_percent:Z:66.667	noise_percent:Z:0.0
NC_000002.11	85874516	A	G	editing_percent:Z:66.667	noise_percent:Z:0.0
NC_000002.11	85874552	A	G	editing_percent:Z:66.667	noise_percent:Z:0.0
NC_000002.11	85874647	A	G	editing_percent:Z:33.333	noise_percent:Z:0.0
NC_000002.11	86008854	A	G	editing_percent:Z:66.667	noise_percent:Z:0.0
NC_000002.11	86366442	A	G	editing_percent:Z:40.0	noise_percent:Z:0.0
NC_000002.11	86373189	A	G	editing_percent:Z:50.0	noise_percent:Z:0.0
NC_000002.11	86832544	A	G	editing_percent:Z:66.667	noise_percent:Z:0.0
NC_000002.11	86839400	A	G	editing_percent:Z:66.667	noise_percent:Z:0.0
NC_000002.11	86992148	A	G	editing_percent:Z:66.667	noise_percent:Z:0.0
NC_000002.11	88064846	A	G	editing_percent:Z:75.0	noise_percent:Z:0.0
NC_000002.11	89156676	A	G	editing_percent:Z:33.333	noise_percent:Z:0.0
NC_000002.11	89901372	A	G	editing_percent:Z:75.0	noise_percent:Z:0.0
NC_000002.11	89901681	A	G	editing_percent:Z:30.0	noise_percent:Z:0.0
NC_000002.11	90154061	A	G	editing_percent:Z:33.333	noise_percent:Z:0.0
NC_000002.11	90260128	A	G	editing_percent:Z:66.667	noise_percent:Z:0.0
NC_000002.11	91967269	A	G	editing_percent:Z:66.667	noise_percent:Z:0.0
NC_000002.11	95714825	A	G	editing_percent:Z:50.0	noise_percent:Z:0.0
NC_000002.11	95714831	A	G	editing_percent:Z:50.0	noise_percent:Z:0.0
NC_000002.11	96678256	A	G	editing_percent:Z:66.667	noise_percent:Z:0.0
NC_000002.11	96852953	A	G	editing_percent:Z:71.429	noise_percent:Z:0.0
NC_000002.11	96908863	A	G	editing_percent:Z:40.0	noise_percent:Z:0.0
NC_000002.11	96909201	A	G	editing_percent:Z:66.667	noise_percent:Z:0.0
NC_000002.11	96932493	A	G	editing_percent:Z:66.667	noise_percent:Z:0.0
NC_000002.11	96941092	A	G	editing_percent:Z:50.0	noise_percent:Z:0.0
NC_000002.11	96943691	A	G	editing_percent:Z:33.333	noise_percent:Z:0.0
NC_000002.11	97268083	A	G	editing_percent:Z:66.667	noise_percent:Z:0.0
NC_000002.11	97275302	A	G	editing_percent:Z:75.0	noise_percent:Z:0.0
NC_000002.11	97527314	A	G	editing_percent:Z:66.667	noise_percent:Z:0.0
NC_000002.11	98274404	A	G	editing_percent:Z:50.0	noise_percent:Z:0.0
NC_000002.11	98354574	A	G	editing_percent:Z:75.0	noise_percent:Z:0.0
NC_000002.11	98383069	A	G	editing_percent:Z:50.0	noise_percent:Z:0.0
NC_000002.11	98419258	A	G	editing_percent:Z:66.667	noise_percent:Z:0.0
NC_000002.11	99113167	A	G	editing_percent:Z:50.0	noise_percent:Z:0.0
NC_000002.11	99207042	A	G	editing_percent:Z:40.0	noise_percent:Z:0.0
NC_000002.11	99213751	A	G	editing_percent:Z:33.333	noise_percent:Z:0.0
NC_000002.11	99251428	A	G	editing_percent:Z:50.0	noise_percent:Z:0.0
NC_000002.11	99787895	A	G	editing_percent:Z:50.0	noise_percent:Z:0.0
NC_000002.11	99812414	A	G	editing_percent:Z:46.154	noise_percent:Z:0.0
NC_000002.11	99812464	A	G	editing_percent:Z:50.0	noise_percent:Z:0.0
NC_000002.11	99812465	A	G	editing_percent:Z:50.0	noise_percent:Z:0.0
NC_000002.11	99812787	A	G	editing_percent:Z:30.0	noise_percent:Z:0.0
NC_000002.11	99812808	A	G	editing_percent:Z:33.333	noise_percent:Z:0.0
NC_000002.11	99812843	A	G	editing_percent:Z:66.667	noise_percent:Z:0.0
NC_000002.11	99812857	A	G	editing_percent:Z:33.333	noise_percent:Z:0.0
NC_000002.11	99812864	A	G	editing_percent:Z:40.0	noise_percent:Z:0.0
NC_000002.11	99812978	A	G	editing_percent:Z:46.667	noise_percent:Z:0.0
NC_000002.11	99812988	A	G	editing_percent:Z:36.364	noise_percent:Z:0.0
NC_000002.11	99814342	A	G	editing_percent:Z:50.0	noise_percent:Z:0.0
NC_000002.11	99814359	A	G	editing_percent:Z:60.0	noise_percent:Z:0.0
NC_000002.11	99820703	A	G	editing_percent:Z:50.0	noise_percent:Z:0.0
NC_000002.11	99820715	A	G	editing_percent:Z:60.0	noise_percent:Z:0.0
NC_000002.11	100018406	A	G	editing_percent:Z:50.0	noise_percent:Z:0.0
NC_000002.11	100018812	A	G	editing_percent:Z:50.0	noise_percent:Z:0.0
NC_000002.11	100020281	A	G	editing_percent:Z:50.0	noise_percent:Z:0.0
NC_000002.11	100894917	A	G	editing_percent:Z:33.333	noise_percent:Z:0.0
NC_000002.11	101885936	A	G	editing_percent:Z:72.727	noise_percent:Z:0.0
NC_000002.11	102480280	A	G	editing_percent:Z:50.0	noise_percent:Z:0.0
NC_000002.11	102493463	A	G	editing_percent:Z:80.0	noise_percent:Z:0.0
NC_000002.11	102505254	A	G	editing_percent:Z:66.667	noise_percent:Z:0.0
NC_000002.11	105544065	A	G	editing_percent:Z:43.75	noise_percent:Z:0.0
NC_000002.11	105544187	A	G	editing_percent:Z:40.0	noise_percent:Z:0.0
NC_000002.11	105984025	A	G	editing_percent:Z:62.5	noise_percent:Z:0.0
NC_000002.11	108912280	A	G	editing_percent:Z:60.0	noise_percent:Z:0.0
NC_000002.11	110043608	A	G	editing_percent:Z:66.667	noise_percent:Z:0.0
NC_000002.11	110572978	A	G	editing_percent:Z:66.667	noise_percent:Z:0.0
NC_000002.11	111144731	A	G	editing_percent:Z:61.538	noise_percent:Z:0.0
NC_000002.11	111394047	A	G	editing_percent:Z:66.667	noise_percent:Z:0.0
NC_000002.11	113074912	A	G	editing_percent:Z:66.667	noise_percent:Z:0.0
NC_000002.11	113090636	A	G	editing_percent:Z:66.667	noise_percent:Z:0.0
NC_000002.11	113293399	A	G	editing_percent:Z:66.667	noise_percent:Z:0.0
NC_000002.11	113293858	A	G	editing_percent:Z:75.0	noise_percent:Z:0.0
NC_000002.11	113326378	A	G	editing_percent:Z:40.0	noise_percent:Z:0.0
NC_000002.11	113334241	A	G	editing_percent:Z:66.667	noise_percent:Z:0.0
NC_000002.11	113338882	A	G	editing_percent:Z:75.0	noise_percent:Z:0.0
NC_000002.11	113338914	A	G	editing_percent:Z:66.667	noise_percent:Z:0.0
NC_000002.11	113339168	A	G	editing_percent:Z:66.667	noise_percent:Z:0.0
NC_000002.11	113412712	A	G	editing_percent:Z:66.667	noise_percent:Z:0.0
NC_000002.11	113412798	A	G	editing_percent:Z:60.0	noise_percent:Z:0.0
NC_000002.11	113414821	A	G	editing_percent:Z:66.667	noise_percent:Z:0.0
NC_000002.11	113962674	A	G	editing_percent:Z:50.0	noise_percent:Z:0.0
NC_000002.11	114002204	A	G	editing_percent:Z:66.667	noise_percent:Z:0.0
NC_000002.11	114325663	A	G	editing_percent:Z:50.0	noise_percent:Z:0.0
NC_000002.11	114472775	A	G	editing_percent:Z:75.0	noise_percent:Z:0.0
NC_000002.11	114487071	A	G	editing_percent:Z:40.0	noise_percent:Z:0.0
NC_000002.11	114703016	A	G	editing_percent:Z:33.333	noise_percent:Z:0.0
NC_000002.11	114707360	A	G	editing_percent:Z:50.0	noise_percent:Z:0.0
NC_000002.11	117781208	A	G	editing_percent:Z:50.0	noise_percent:Z:0.0
NC_000002.11	118673202	A	G	editing_percent:Z:40.0	noise_percent:Z:0.0
NC_000002.11	120438545	A	G	editing_percent:Z:33.333	noise_percent:Z:0.0
NC_000002.11	120975716	A	G	editing_percent:Z:40.0	noise_percent:Z:0.0
NC_000002.11	121061939	A	G	editing_percent:Z:66.667	noise_percent:Z:0.0
NC_000002.11	122217647	A	G	editing_percent:Z:66.667	noise_percent:Z:0.0
NC_000002.11	122412045	A	G	editing_percent:Z:50.0	noise_percent:Z:0.0
NC_000002.11	122519103	A	G	editing_percent:Z:50.0	noise_percent:Z:0.0
NC_000002.11	127439626	A	G	editing_percent:Z:40.0	noise_percent:Z:0.0
NC_000002.11	127445660	A	G	editing_percent:Z:66.667	noise_percent:Z:0.0
NC_000002.11	127451436	A	G	editing_percent:Z:66.667	noise_percent:Z:0.0
NC_000002.11	127808824	A	G	editing_percent:Z:40.0	noise_percent:Z:0.0
NC_000002.11	127815047	A	G	editing_percent:Z:50.0	noise_percent:Z:0.0
NC_000002.11	128056274	A	G	editing_percent:Z:40.0	noise_percent:Z:0.0
NC_000002.11	128057437	A	G	editing_percent:Z:50.0	noise_percent:Z:0.0
NC_000002.11	128261022	A	G	editing_percent:Z:50.0	noise_percent:Z:0.0
NC_000002.11	128950497	A	G	editing_percent:Z:87.5	noise_percent:Z:0.0
NC_000002.11	128950498	A	G	editing_percent:Z:37.5	noise_percent:Z:0.0
NC_000002.11	128950536	A	G	editing_percent:Z:50.0	noise_percent:Z:0.0
NC_000002.11	128950857	A	G	editing_percent:Z:66.667	noise_percent:Z:0.0
NC_000002.11	128951026	A	G	editing_percent:Z:42.857	noise_percent:Z:0.0
NC_000002.11	128951080	A	G	editing_percent:Z:33.333	noise_percent:Z:0.0
NC_000002.11	128951107	A	G	editing_percent:Z:77.778	noise_percent:Z:0.0
NC_000002.11	128951720	A	G	editing_percent:Z:33.333	noise_percent:Z:0.0
NC_000002.11	128951784	A	G	editing_percent:Z:50.0	noise_percent:Z:0.0
NC_000002.11	128951796	A	G	editing_percent:Z:50.0	noise_percent:Z:0.0
NC_000002.11	128951806	A	G	editing_percent:Z:66.667	noise_percent:Z:0.0
NC_000002.11	128952075	A	G	editing_percent:Z:33.333	noise_percent:Z:0.0
NC_000002.11	130910747	A	G	editing_percent:Z:75.0	noise_percent:Z:0.0
NC_000002.11	130934217	A	G	editing_percent:Z:66.667	noise_percent:Z:0.0
NC_000002.11	130945027	A	G	editing_percent:Z:66.667	noise_percent:Z:0.0
NC_000002.11	130988113	A	G	editing_percent:Z:71.429	noise_percent:Z:0.0
NC_000002.11	131102945	A	G	editing_percent:Z:33.333	noise_percent:Z:0.0
NC_000002.11	131103589	A	G	editing_percent:Z:75.0	noise_percent:Z:0.0
NC_000002.11	131671715	A	G	editing_percent:Z:33.333	noise_percent:Z:0.0
NC_000002.11	131829515	A	G	editing_percent:Z:66.667	noise_percent:Z:0.0
NC_000002.11	131902984	A	G	editing_percent:Z:66.667	noise_percent:Z:0.0
NC_000002.11	132241795	A	G	editing_percent:Z:80.0	noise_percent:Z:0.0
NC_000002.11	132271439	A	G	editing_percent:Z:66.667	noise_percent:Z:0.0
NC_000002.11	132271470	A	G	editing_percent:Z:66.667	noise_percent:Z:0.0
NC_000002.11	132271502	A	G	editing_percent:Z:75.0	noise_percent:Z:0.0
NC_000002.11	132271513	A	G	editing_percent:Z:50.0	noise_percent:Z:0.0
NC_000002.11	132271532	A	G	editing_percent:Z:50.0	noise_percent:Z:0.0
NC_000002.11	132272015	A	G	editing_percent:Z:50.0	noise_percent:Z:0.0
NC_000002.11	132272083	A	G	editing_percent:Z:60.0	noise_percent:Z:0.0
NC_000002.11	132272084	A	G	editing_percent:Z:40.0	noise_percent:Z:0.0
NC_000002.11	132272449	A	G	editing_percent:Z:40.0	noise_percent:Z:0.0
NC_000002.11	132272471	A	G	editing_percent:Z:66.667	noise_percent:Z:0.0
NC_000002.11	132272559	A	G	editing_percent:Z:50.0	noise_percent:Z:0.0
NC_000002.11	135620963	A	G	editing_percent:Z:50.0	noise_percent:Z:0.0
NC_000002.11	135702493	A	G	editing_percent:Z:50.0	noise_percent:Z:0.0
NC_000002.11	135920314	A	G	editing_percent:Z:83.333	noise_percent:Z:0.0
NC_000002.11	135943316	A	G	editing_percent:Z:80.0	noise_percent:Z:0.0
NC_000002.11	136386874	A	G	editing_percent:Z:75.0	noise_percent:Z:0.0
NC_000002.11	136473267	A	G	editing_percent:Z:66.667	noise_percent:Z:0.0
NC_000002.11	136533477	A	G	editing_percent:Z:50.0	noise_percent:Z:0.0
NC_000002.11	136620175	A	G	editing_percent:Z:75.0	noise_percent:Z:0.0
NC_000002.11	136624151	A	G	editing_percent:Z:66.667	noise_percent:Z:0.0
NC_000002.11	136690351	A	G	editing_percent:Z:75.0	noise_percent:Z:0.0
NC_000002.11	138728327	A	G	editing_percent:Z:40.0	noise_percent:Z:0.0
NC_000002.11	144029307	A	G	editing_percent:Z:66.667	noise_percent:Z:0.0
NC_000002.11	144030012	A	G	editing_percent:Z:66.667	noise_percent:Z:0.0
NC_000002.11	144030013	A	G	editing_percent:Z:66.667	noise_percent:Z:0.0
NC_000002.11	144363525	A	G	editing_percent:Z:66.667	noise_percent:Z:0.0
NC_000002.11	148715882	A	G	editing_percent:Z:33.333	noise_percent:Z:0.0
NC_000002.11	149856935	A	G	editing_percent:Z:40.0	noise_percent:Z:0.0
NC_000002.11	150433059	A	G	editing_percent:Z:75.0	noise_percent:Z:0.0
NC_000002.11	152334389	A	G	editing_percent:Z:40.0	noise_percent:Z:0.0
NC_000002.11	152334421	A	G	editing_percent:Z:50.0	noise_percent:Z:0.0
NC_000002.11	152334823	A	G	editing_percent:Z:40.0	noise_percent:Z:0.0
NC_000002.11	152349863	A	G	editing_percent:Z:66.667	noise_percent:Z:0.0
NC_000002.11	152388313	A	G	editing_percent:Z:40.0	noise_percent:Z:0.0
NC_000002.11	153223774	A	G	editing_percent:Z:66.667	noise_percent:Z:0.0
NC_000002.11	158067952	A	G	editing_percent:Z:58.333	noise_percent:Z:0.0
NC_000002.11	159479915	A	G	editing_percent:Z:66.667	noise_percent:Z:0.0
NC_000002.11	159500041	A	G	editing_percent:Z:66.667	noise_percent:Z:0.0
NC_000002.11	160025757	A	G	editing_percent:Z:40.0	noise_percent:Z:0.0
NC_000002.11	160028786	A	G	editing_percent:Z:50.0	noise_percent:Z:0.0
NC_000002.11	160028787	A	G	editing_percent:Z:50.0	noise_percent:Z:0.0
NC_000002.11	160075875	A	G	editing_percent:Z:40.0	noise_percent:Z:0.0
NC_000002.11	160105319	A	G	editing_percent:Z:42.857	noise_percent:Z:0.0
NC_000002.11	160105379	A	G	editing_percent:Z:50.0	noise_percent:Z:0.0
NC_000002.11	160623793	A	G	editing_percent:Z:40.0	noise_percent:Z:0.0
NC_000002.11	160635182	A	G	editing_percent:Z:66.667	noise_percent:Z:0.0
NC_000002.11	162103680	A	G	editing_percent:Z:66.667	noise_percent:Z:0.0
NC_000002.11	162820821	A	G	editing_percent:Z:75.0	noise_percent:Z:0.0
NC_000002.11	162895457	A	G	editing_percent:Z:66.667	noise_percent:Z:0.0
NC_000002.11	163150109	A	G	editing_percent:Z:33.333	noise_percent:Z:0.0
NC_000002.11	165505223	A	G	editing_percent:Z:66.667	noise_percent:Z:0.0
NC_000002.11	165701574	A	G	editing_percent:Z:50.0	noise_percent:Z:0.0
NC_000002.11	166456082	A	G	editing_percent:Z:50.0	noise_percent:Z:0.0
NC_000002.11	167268671	A	G	editing_percent:Z:50.0	noise_percent:Z:0.0
NC_000002.11	170471239	A	G	editing_percent:Z:75.0	noise_percent:Z:0.0
NC_000002.11	170485309	A	G	editing_percent:Z:66.667	noise_percent:Z:0.0
NC_000002.11	170558969	A	G	editing_percent:Z:50.0	noise_percent:Z:0.0
NC_000002.11	170606429	A	G	editing_percent:Z:33.333	noise_percent:Z:0.0
NC_000002.11	170606746	A	G	editing_percent:Z:30.0	noise_percent:Z:0.0
NC_000002.11	170667558	A	G	editing_percent:Z:50.0	noise_percent:Z:0.0
NC_000002.11	170709257	A	G	editing_percent:Z:60.0	noise_percent:Z:0.0
NC_000002.11	171812943	A	G	editing_percent:Z:75.0	noise_percent:Z:0.0
NC_000002.11	171853161	A	G	editing_percent:Z:50.0	noise_percent:Z:0.0
NC_000002.11	172407706	A	G	editing_percent:Z:50.0	noise_percent:Z:0.0
NC_000002.11	172410013	A	G	editing_percent:Z:66.667	noise_percent:Z:0.0
NC_000002.11	172598337	A	G	editing_percent:Z:66.667	noise_percent:Z:0.0
NC_000002.11	172604281	A	G	editing_percent:Z:66.667	noise_percent:Z:0.0
NC_000002.11	172605827	A	G	editing_percent:Z:40.0	noise_percent:Z:0.0
NC_000002.11	172605837	A	G	editing_percent:Z:42.857	noise_percent:Z:0.0
NC_000002.11	172621970	A	G	editing_percent:Z:66.667	noise_percent:Z:0.0
NC_000002.11	172625002	A	G	editing_percent:Z:66.667	noise_percent:Z:0.0
NC_000002.11	172666114	A	G	editing_percent:Z:75.0	noise_percent:Z:0.0
NC_000002.11	173338997	A	G	editing_percent:Z:80.0	noise_percent:Z:0.0
NC_000002.11	173339655	A	G	editing_percent:Z:75.0	noise_percent:Z:0.0
NC_000002.11	173461888	A	G	editing_percent:Z:33.333	noise_percent:Z:0.0
NC_000002.11	173468890	A	G	editing_percent:Z:66.667	noise_percent:Z:0.0
NC_000002.11	174052354	A	G	editing_percent:Z:66.667	noise_percent:Z:0.0
NC_000002.11	175677197	A	G	editing_percent:Z:50.0	noise_percent:Z:0.0
NC_000002.11	176043133	A	G	editing_percent:Z:75.0	noise_percent:Z:0.0
NC_000002.11	176043134	A	G	editing_percent:Z:33.333	noise_percent:Z:0.0
NC_000002.11	176043505	A	G	editing_percent:Z:50.0	noise_percent:Z:0.0
NC_000002.11	177188116	A	G	editing_percent:Z:50.0	noise_percent:Z:0.0
NC_000002.11	178098071	A	G	editing_percent:Z:75.0	noise_percent:Z:0.0
NC_000002.11	178592399	A	G	editing_percent:Z:66.667	noise_percent:Z:0.0
NC_000002.11	179226502	A	G	editing_percent:Z:66.667	noise_percent:Z:0.0
NC_000002.11	179298437	A	G	editing_percent:Z:40.0	noise_percent:Z:0.0
NC_000002.11	179298476	A	G	editing_percent:Z:40.0	noise_percent:Z:0.0
NC_000002.11	179299628	A	G	editing_percent:Z:40.0	noise_percent:Z:0.0
NC_000002.11	179299797	A	G	editing_percent:Z:66.667	noise_percent:Z:0.0
NC_000002.11	179300035	A	G	editing_percent:Z:33.333	noise_percent:Z:0.0
NC_000002.11	179302668	A	G	editing_percent:Z:50.0	noise_percent:Z:0.0
NC_000002.11	179303641	A	G	editing_percent:Z:66.667	noise_percent:Z:0.0
NC_000002.11	179319735	A	G	editing_percent:Z:75.0	noise_percent:Z:0.0
NC_000002.11	179475718	A	G	editing_percent:Z:66.667	noise_percent:Z:0.0
NC_000002.11	179480214	A	G	editing_percent:Z:80.0	noise_percent:Z:0.0
NC_000002.11	179543229	A	G	editing_percent:Z:40.0	noise_percent:Z:0.0
NC_000002.11	179554328	A	G	editing_percent:Z:33.333	noise_percent:Z:0.0
NC_000002.11	179642429	A	G	editing_percent:Z:80.0	noise_percent:Z:0.0
NC_000002.11	181846742	A	G	editing_percent:Z:66.667	noise_percent:Z:0.0
NC_000002.11	183050809	A	G	editing_percent:Z:66.667	noise_percent:Z:0.0
NC_000002.11	183799478	A	G	editing_percent:Z:50.0	noise_percent:Z:0.0
NC_000002.11	183800106	A	G	editing_percent:Z:75.0	noise_percent:Z:0.0
NC_000002.11	187360065	A	G	editing_percent:Z:66.667	noise_percent:Z:0.0
NC_000002.11	187370572	A	G	editing_percent:Z:66.667	noise_percent:Z:0.0
NC_000002.11	187532396	A	G	editing_percent:Z:50.0	noise_percent:Z:0.0
NC_000002.11	187541922	A	G	editing_percent:Z:40.0	noise_percent:Z:0.0
NC_000002.11	188228232	A	G	editing_percent:Z:66.667	noise_percent:Z:0.0
NC_000002.11	188332666	A	G	editing_percent:Z:66.667	noise_percent:Z:0.0
NC_000002.11	190437570	A	G	editing_percent:Z:66.667	noise_percent:Z:0.0
NC_000002.11	190795472	A	G	editing_percent:Z:75.0	noise_percent:Z:0.0
NC_000002.11	191229592	A	G	editing_percent:Z:33.333	noise_percent:Z:0.0
NC_000002.11	191229595	A	G	editing_percent:Z:50.0	noise_percent:Z:0.0
NC_000002.11	191368791	A	G	editing_percent:Z:66.667	noise_percent:Z:0.0
NC_000002.11	191789596	A	G	editing_percent:Z:66.667	noise_percent:Z:0.0
NC_000002.11	191798786	A	G	editing_percent:Z:30.0	noise_percent:Z:0.0
NC_000002.11	191819479	A	G	editing_percent:Z:50.0	noise_percent:Z:0.0
NC_000002.11	191848470	A	G	editing_percent:Z:75.0	noise_percent:Z:0.0
NC_000002.11	192250813	A	G	editing_percent:Z:66.667	noise_percent:Z:0.0
NC_000002.11	198102270	A	G	editing_percent:Z:40.0	noise_percent:Z:0.0
NC_000002.11	198353039	A	G	editing_percent:Z:50.0	noise_percent:Z:0.0
NC_000002.11	198366408	A	G	editing_percent:Z:66.667	noise_percent:Z:0.0
NC_000002.11	198417644	A	G	editing_percent:Z:33.333	noise_percent:Z:0.0
NC_000002.11	198420630	A	G	editing_percent:Z:50.0	noise_percent:Z:0.0
NC_000002.11	200136593	A	G	editing_percent:Z:50.0	noise_percent:Z:0.0
NC_000002.11	200791372	A	G	editing_percent:Z:33.333	noise_percent:Z:0.0
NC_000002.11	200796945	A	G	editing_percent:Z:66.667	noise_percent:Z:0.0
NC_000002.11	200839672	A	G	editing_percent:Z:40.0	noise_percent:Z:0.0
NC_000002.11	201345177	A	G	editing_percent:Z:40.0	noise_percent:Z:0.0
NC_000002.11	201678007	A	G	editing_percent:Z:66.667	noise_percent:Z:0.0
NC_000002.11	201680388	A	G	editing_percent:Z:83.333	noise_percent:Z:0.0
NC_000002.11	201722694	A	G	editing_percent:Z:40.0	noise_percent:Z:0.0
NC_000002.11	201741766	A	G	editing_percent:Z:40.0	noise_percent:Z:0.0
NC_000002.11	201764194	A	G	editing_percent:Z:66.667	noise_percent:Z:0.0
NC_000002.11	201998776	A	G	editing_percent:Z:66.667	noise_percent:Z:0.0
NC_000002.11	201998817	A	G	editing_percent:Z:66.667	noise_percent:Z:0.0
NC_000002.11	202003248	A	G	editing_percent:Z:40.0	noise_percent:Z:0.0
NC_000002.11	202003674	A	G	editing_percent:Z:33.333	noise_percent:Z:0.0
NC_000002.11	202010099	A	G	editing_percent:Z:50.0	noise_percent:Z:0.0
NC_000002.11	202014804	A	G	editing_percent:Z:75.0	noise_percent:Z:0.0
NC_000002.11	202028095	A	G	editing_percent:Z:33.333	noise_percent:Z:0.0
NC_000002.11	202028764	A	G	editing_percent:Z:40.0	noise_percent:Z:0.0
NC_000002.11	202037641	A	G	editing_percent:Z:50.0	noise_percent:Z:0.0
NC_000002.11	202040170	A	G	editing_percent:Z:66.667	noise_percent:Z:0.0
NC_000002.11	202040262	A	G	editing_percent:Z:75.0	noise_percent:Z:0.0
NC_000002.11	202042155	A	G	editing_percent:Z:50.0	noise_percent:Z:0.0
NC_000002.11	202064415	A	G	editing_percent:Z:50.0	noise_percent:Z:0.0
NC_000002.11	202082668	A	G	editing_percent:Z:50.0	noise_percent:Z:0.0
NC_000002.11	202082730	A	G	editing_percent:Z:87.5	noise_percent:Z:0.0
NC_000002.11	202082736	A	G	editing_percent:Z:40.0	noise_percent:Z:0.0
NC_000002.11	202083057	A	G	editing_percent:Z:30.0	noise_percent:Z:0.0
NC_000002.11	202083873	A	G	editing_percent:Z:60.0	noise_percent:Z:0.0
NC_000002.11	202083899	A	G	editing_percent:Z:33.333	noise_percent:Z:0.0
NC_000002.11	202083918	A	G	editing_percent:Z:66.667	noise_percent:Z:0.0
NC_000002.11	202141694	A	G	editing_percent:Z:66.667	noise_percent:Z:0.0
NC_000002.11	202152001	A	G	editing_percent:Z:33.333	noise_percent:Z:0.0
NC_000002.11	202272323	A	G	editing_percent:Z:66.667	noise_percent:Z:0.0
NC_000002.11	202275869	A	G	editing_percent:Z:66.667	noise_percent:Z:0.0
NC_000002.11	202367041	A	G	editing_percent:Z:66.667	noise_percent:Z:0.0
NC_000002.11	202485835	A	G	editing_percent:Z:50.0	noise_percent:Z:0.0
NC_000002.11	202582879	A	G	editing_percent:Z:66.667	noise_percent:Z:0.0
NC_000002.11	203075532	A	G	editing_percent:Z:40.0	noise_percent:Z:0.0
NC_000002.11	203155996	A	G	editing_percent:Z:66.667	noise_percent:Z:0.0
NC_000002.11	203163787	A	G	editing_percent:Z:46.667	noise_percent:Z:0.0
NC_000002.11	203163863	A	G	editing_percent:Z:71.429	noise_percent:Z:0.0
NC_000002.11	203163866	A	G	editing_percent:Z:57.143	noise_percent:Z:0.0
NC_000002.11	203189715	A	G	editing_percent:Z:66.667	noise_percent:Z:0.0
NC_000002.11	203265082	A	G	editing_percent:Z:66.667	noise_percent:Z:0.0
NC_000002.11	203298551	A	G	editing_percent:Z:40.0	noise_percent:Z:0.0
NC_000002.11	203338019	A	G	editing_percent:Z:66.667	noise_percent:Z:0.0
NC_000002.11	203339957	A	G	editing_percent:Z:50.0	noise_percent:Z:0.0
NC_000002.11	203340650	A	G	editing_percent:Z:50.0	noise_percent:Z:0.0
NC_000002.11	203348382	A	G	editing_percent:Z:50.0	noise_percent:Z:0.0
NC_000002.11	203929050	A	G	editing_percent:Z:75.0	noise_percent:Z:0.0
NC_000002.11	204041753	A	G	editing_percent:Z:66.667	noise_percent:Z:0.0
NC_000002.11	204056043	A	G	editing_percent:Z:75.0	noise_percent:Z:0.0
NC_000002.11	204162127	A	G	editing_percent:Z:50.0	noise_percent:Z:0.0
NC_000002.11	204162172	A	G	editing_percent:Z:66.667	noise_percent:Z:0.0
NC_000002.11	204162303	A	G	editing_percent:Z:50.0	noise_percent:Z:0.0
NC_000002.11	204163036	A	G	editing_percent:Z:40.0	noise_percent:Z:0.0
NC_000002.11	204163182	A	G	editing_percent:Z:40.0	noise_percent:Z:0.0
NC_000002.11	204163201	A	G	editing_percent:Z:66.667	noise_percent:Z:0.0
NC_000002.11	204163304	A	G	editing_percent:Z:66.667	noise_percent:Z:0.0
NC_000002.11	204163489	A	G	editing_percent:Z:40.0	noise_percent:Z:0.0
NC_000002.11	204163520	A	G	editing_percent:Z:50.0	noise_percent:Z:0.0
NC_000002.11	204163547	A	G	editing_percent:Z:50.0	noise_percent:Z:0.0
NC_000002.11	204163678	A	G	editing_percent:Z:66.667	noise_percent:Z:0.0
NC_000002.11	204163679	A	G	editing_percent:Z:66.667	noise_percent:Z:0.0
NC_000002.11	204165393	A	G	editing_percent:Z:66.667	noise_percent:Z:0.0
NC_000002.11	204165491	A	G	editing_percent:Z:66.667	noise_percent:Z:0.0
NC_000002.11	204165492	A	G	editing_percent:Z:42.857	noise_percent:Z:0.0
NC_000002.11	204166066	A	G	editing_percent:Z:60.0	noise_percent:Z:0.0
NC_000002.11	204166094	A	G	editing_percent:Z:33.333	noise_percent:Z:0.0
NC_000002.11	204166216	A	G	editing_percent:Z:50.0	noise_percent:Z:0.0
NC_000002.11	204166222	A	G	editing_percent:Z:50.0	noise_percent:Z:0.0
NC_000002.11	204166256	A	G	editing_percent:Z:75.0	noise_percent:Z:0.0
NC_000002.11	204166998	A	G	editing_percent:Z:40.0	noise_percent:Z:0.0
NC_000002.11	204167078	A	G	editing_percent:Z:50.0	noise_percent:Z:0.0
NC_000002.11	204167097	A	G	editing_percent:Z:40.0	noise_percent:Z:0.0
NC_000002.11	204167150	A	G	editing_percent:Z:50.0	noise_percent:Z:0.0
NC_000002.11	204167196	A	G	editing_percent:Z:88.889	noise_percent:Z:0.0
NC_000002.11	204167244	A	G	editing_percent:Z:66.667	noise_percent:Z:0.0
NC_000002.11	204167442	A	G	editing_percent:Z:66.667	noise_percent:Z:0.0
NC_000002.11	204167444	A	G	editing_percent:Z:44.444	noise_percent:Z:0.0
NC_000002.11	204167590	A	G	editing_percent:Z:50.0	noise_percent:Z:0.0
NC_000002.11	204167599	A	G	editing_percent:Z:40.0	noise_percent:Z:0.0
NC_000002.11	204167613	A	G	editing_percent:Z:50.0	noise_percent:Z:0.0
NC_000002.11	204167690	A	G	editing_percent:Z:33.333	noise_percent:Z:0.0
NC_000002.11	204167785	A	G	editing_percent:Z:75.0	noise_percent:Z:0.0
NC_000002.11	204167863	A	G	editing_percent:Z:60.0	noise_percent:Z:0.0
NC_000002.11	204168002	A	G	editing_percent:Z:66.667	noise_percent:Z:0.0
NC_000002.11	204168044	A	G	editing_percent:Z:75.0	noise_percent:Z:0.0
NC_000002.11	204168053	A	G	editing_percent:Z:50.0	noise_percent:Z:0.0
NC_000002.11	204168147	A	G	editing_percent:Z:33.333	noise_percent:Z:0.0
NC_000002.11	204168163	A	G	editing_percent:Z:75.0	noise_percent:Z:0.0
NC_000002.11	204168164	A	G	editing_percent:Z:50.0	noise_percent:Z:0.0
NC_000002.11	204168209	A	G	editing_percent:Z:60.0	noise_percent:Z:0.0
NC_000002.11	204168298	A	G	editing_percent:Z:66.667	noise_percent:Z:0.0
NC_000002.11	204168478	A	G	editing_percent:Z:50.0	noise_percent:Z:0.0
NC_000002.11	204168479	A	G	editing_percent:Z:75.0	noise_percent:Z:0.0
NC_000002.11	204168575	A	G	editing_percent:Z:50.0	noise_percent:Z:0.0
NC_000002.11	204168681	A	G	editing_percent:Z:57.143	noise_percent:Z:0.0
NC_000002.11	204168687	A	G	editing_percent:Z:42.857	noise_percent:Z:0.0
NC_000002.11	204168757	A	G	editing_percent:Z:40.0	noise_percent:Z:0.0
NC_000002.11	204168831	A	G	editing_percent:Z:66.667	noise_percent:Z:0.0
NC_000002.11	204168885	A	G	editing_percent:Z:80.0	noise_percent:Z:0.0
NC_000002.11	204168892	A	G	editing_percent:Z:60.0	noise_percent:Z:0.0
NC_000002.11	204168910	A	G	editing_percent:Z:33.333	noise_percent:Z:0.0
NC_000002.11	204168964	A	G	editing_percent:Z:40.0	noise_percent:Z:0.0
NC_000002.11	204168982	A	G	editing_percent:Z:66.667	noise_percent:Z:0.0
NC_000002.11	204169181	A	G	editing_percent:Z:50.0	noise_percent:Z:0.0
NC_000002.11	204169182	A	G	editing_percent:Z:66.667	noise_percent:Z:0.0
NC_000002.11	204169194	A	G	editing_percent:Z:75.0	noise_percent:Z:0.0
NC_000002.11	204169209	A	G	editing_percent:Z:50.0	noise_percent:Z:0.0
NC_000002.11	204169468	A	G	editing_percent:Z:35.714	noise_percent:Z:0.0
NC_000002.11	204169579	A	G	editing_percent:Z:66.667	noise_percent:Z:0.0
NC_000002.11	204169591	A	G	editing_percent:Z:50.0	noise_percent:Z:0.0
NC_000002.11	204169634	A	G	editing_percent:Z:42.857	noise_percent:Z:0.0
NC_000002.11	204170090	A	G	editing_percent:Z:66.667	noise_percent:Z:0.0
NC_000002.11	204170091	A	G	editing_percent:Z:33.333	noise_percent:Z:0.0
NC_000002.11	204170185	A	G	editing_percent:Z:66.667	noise_percent:Z:0.0
NC_000002.11	204170197	A	G	editing_percent:Z:80.0	noise_percent:Z:0.0
NC_000002.11	204170206	A	G	editing_percent:Z:40.0	noise_percent:Z:0.0
NC_000002.11	206916608	A	G	editing_percent:Z:66.667	noise_percent:Z:0.0
NC_000002.11	206950702	A	G	editing_percent:Z:50.0	noise_percent:Z:0.0
NC_000002.11	207008859	A	G	editing_percent:Z:80.0	noise_percent:Z:0.0
NC_000002.11	207944484	A	G	editing_percent:Z:40.0	noise_percent:Z:0.0
NC_000002.11	207945991	A	G	editing_percent:Z:50.0	noise_percent:Z:0.0
NC_000002.11	208540086	A	G	editing_percent:Z:66.667	noise_percent:Z:0.0
NC_000002.11	208619315	A	G	editing_percent:Z:50.0	noise_percent:Z:0.0
NC_000002.11	208619377	A	G	editing_percent:Z:66.667	noise_percent:Z:0.0
NC_000002.11	208619479	A	G	editing_percent:Z:75.0	noise_percent:Z:0.0
NC_000002.11	208619585	A	G	editing_percent:Z:50.0	noise_percent:Z:0.0
NC_000002.11	208619588	A	G	editing_percent:Z:66.667	noise_percent:Z:0.0
NC_000002.11	208619650	A	G	editing_percent:Z:62.5	noise_percent:Z:0.0
NC_000002.11	208619662	A	G	editing_percent:Z:50.0	noise_percent:Z:0.0
NC_000002.11	208619742	A	G	editing_percent:Z:62.5	noise_percent:Z:0.0
NC_000002.11	208620129	A	G	editing_percent:Z:55.556	noise_percent:Z:0.0
NC_000002.11	208691966	A	G	editing_percent:Z:33.333	noise_percent:Z:0.0
NC_000002.11	209153501	A	G	editing_percent:Z:33.333	noise_percent:Z:0.0
NC_000002.11	210045080	A	G	editing_percent:Z:75.0	noise_percent:Z:0.0
NC_000002.11	210890508	A	G	editing_percent:Z:40.0	noise_percent:Z:0.0
NC_000002.11	210915321	A	G	editing_percent:Z:66.667	noise_percent:Z:0.0
NC_000002.11	211341342	A	G	editing_percent:Z:66.667	noise_percent:Z:0.0
NC_000002.11	213151557	A	G	editing_percent:Z:33.333	noise_percent:Z:0.0
NC_000002.11	216216290	A	G	editing_percent:Z:66.667	noise_percent:Z:0.0
NC_000002.11	216232753	A	G	editing_percent:Z:66.667	noise_percent:Z:0.0
NC_000002.11	216235015	A	G	editing_percent:Z:66.667	noise_percent:Z:0.0
NC_000002.11	216240350	A	G	editing_percent:Z:66.667	noise_percent:Z:0.0
NC_000002.11	217068070	A	G	editing_percent:Z:66.667	noise_percent:Z:0.0
NC_000002.11	217072525	A	G	editing_percent:Z:80.0	noise_percent:Z:0.0
NC_000002.11	217073592	A	G	editing_percent:Z:66.667	noise_percent:Z:0.0
NC_000002.11	217073593	A	G	editing_percent:Z:66.667	noise_percent:Z:0.0
NC_000002.11	217300057	A	G	editing_percent:Z:66.667	noise_percent:Z:0.0
NC_000002.11	217366515	A	G	editing_percent:Z:40.0	noise_percent:Z:0.0
NC_000002.11	217366541	A	G	editing_percent:Z:40.0	noise_percent:Z:0.0
NC_000002.11	217366699	A	G	editing_percent:Z:40.0	noise_percent:Z:0.0
NC_000002.11	217366713	A	G	editing_percent:Z:75.0	noise_percent:Z:0.0
NC_000002.11	217366868	A	G	editing_percent:Z:38.889	noise_percent:Z:0.0
NC_000002.11	217366965	A	G	editing_percent:Z:57.143	noise_percent:Z:0.0
NC_000002.11	217380327	A	G	editing_percent:Z:42.857	noise_percent:Z:0.0
NC_000002.11	218675046	A	G	editing_percent:Z:80.0	noise_percent:Z:0.0
NC_000002.11	218762695	A	G	editing_percent:Z:66.667	noise_percent:Z:0.0
NC_000002.11	219092250	A	G	editing_percent:Z:33.333	noise_percent:Z:0.0
NC_000002.11	219095118	A	G	editing_percent:Z:50.0	noise_percent:Z:0.0
NC_000002.11	219097506	A	G	editing_percent:Z:66.667	noise_percent:Z:0.0
NC_000002.11	219100016	A	G	editing_percent:Z:62.5	noise_percent:Z:0.0
NC_000002.11	219100087	A	G	editing_percent:Z:53.846	noise_percent:Z:0.0
NC_000002.11	219100149	A	G	editing_percent:Z:46.667	noise_percent:Z:0.0
NC_000002.11	219100173	A	G	editing_percent:Z:66.667	noise_percent:Z:0.0
NC_000002.11	219100578	A	G	editing_percent:Z:66.667	noise_percent:Z:0.0
NC_000002.11	219100579	A	G	editing_percent:Z:33.333	noise_percent:Z:0.0
NC_000002.11	219100788	A	G	editing_percent:Z:75.0	noise_percent:Z:0.0
NC_000002.11	219101427	A	G	editing_percent:Z:50.0	noise_percent:Z:0.0
NC_000002.11	219102473	A	G	editing_percent:Z:50.0	noise_percent:Z:0.0
NC_000002.11	219102479	A	G	editing_percent:Z:50.0	noise_percent:Z:0.0
NC_000002.11	219104210	A	G	editing_percent:Z:50.0	noise_percent:Z:0.0
NC_000002.11	219132215	A	G	editing_percent:Z:66.667	noise_percent:Z:0.0
NC_000002.11	219136102	A	G	editing_percent:Z:50.0	noise_percent:Z:0.0
NC_000002.11	219437980	A	G	editing_percent:Z:66.667	noise_percent:Z:0.0
NC_000002.11	220028108	A	G	editing_percent:Z:66.667	noise_percent:Z:0.0
NC_000002.11	220072976	A	G	editing_percent:Z:50.0	noise_percent:Z:0.0
NC_000002.11	220073364	A	G	editing_percent:Z:50.0	noise_percent:Z:0.0
NC_000002.11	220074950	A	G	editing_percent:Z:66.667	noise_percent:Z:0.0
NC_000002.11	220079807	A	G	editing_percent:Z:50.0	noise_percent:Z:0.0
NC_000002.11	220085619	A	G	editing_percent:Z:66.667	noise_percent:Z:0.0
NC_000002.11	220089791	A	G	editing_percent:Z:66.667	noise_percent:Z:0.0
NC_000002.11	220096863	A	G	editing_percent:Z:40.0	noise_percent:Z:0.0
NC_000002.11	220112913	A	G	editing_percent:Z:66.667	noise_percent:Z:0.0
NC_000002.11	220239747	A	G	editing_percent:Z:75.0	noise_percent:Z:0.0
NC_000002.11	220292038	A	G	editing_percent:Z:80.0	noise_percent:Z:0.0
NC_000002.11	220292445	A	G	editing_percent:Z:33.333	noise_percent:Z:0.0
NC_000002.11	220292660	A	G	editing_percent:Z:50.0	noise_percent:Z:0.0
NC_000002.11	220312694	A	G	editing_percent:Z:50.0	noise_percent:Z:0.0
NC_000002.11	220369391	A	G	editing_percent:Z:66.667	noise_percent:Z:0.0
NC_000002.11	220499140	A	G	editing_percent:Z:80.0	noise_percent:Z:0.0
NC_000002.11	220505687	A	G	editing_percent:Z:66.667	noise_percent:Z:0.0
NC_000002.11	223424242	A	G	editing_percent:Z:40.0	noise_percent:Z:0.0
NC_000002.11	223425730	A	G	editing_percent:Z:50.0	noise_percent:Z:0.0
NC_000002.11	223425745	A	G	editing_percent:Z:33.333	noise_percent:Z:0.0
NC_000002.11	223425864	A	G	editing_percent:Z:46.154	noise_percent:Z:0.0
NC_000002.11	223432144	A	G	editing_percent:Z:50.0	noise_percent:Z:0.0
NC_000002.11	223464805	A	G	editing_percent:Z:66.667	noise_percent:Z:0.0
NC_000002.11	224689394	A	G	editing_percent:Z:66.667	noise_percent:Z:0.0
NC_000002.11	224840624	A	G	editing_percent:Z:80.0	noise_percent:Z:0.0
NC_000002.11	224847501	A	G	editing_percent:Z:66.667	noise_percent:Z:0.0
NC_000002.11	227922241	A	G	editing_percent:Z:66.667	noise_percent:Z:0.0
NC_000002.11	228138152	A	G	editing_percent:Z:50.0	noise_percent:Z:0.0
NC_000002.11	228138190	A	G	editing_percent:Z:75.0	noise_percent:Z:0.0
NC_000002.11	228138395	A	G	editing_percent:Z:75.0	noise_percent:Z:0.0
NC_000002.11	228168649	A	G	editing_percent:Z:66.667	noise_percent:Z:0.0
NC_000002.11	228205100	A	G	editing_percent:Z:50.0	noise_percent:Z:0.0
NC_000002.11	228217294	A	G	editing_percent:Z:50.0	noise_percent:Z:0.0
NC_000002.11	228360743	A	G	editing_percent:Z:66.667	noise_percent:Z:0.0
NC_000002.11	228398477	A	G	editing_percent:Z:66.667	noise_percent:Z:0.0
NC_000002.11	228551717	A	G	editing_percent:Z:40.0	noise_percent:Z:0.0
NC_000002.11	229890100	A	G	editing_percent:Z:50.0	noise_percent:Z:0.0
NC_000002.11	230633945	A	G	editing_percent:Z:66.667	noise_percent:Z:0.0
NC_000002.11	230656786	A	G	editing_percent:Z:66.667	noise_percent:Z:0.0
NC_000002.11	231032130	A	G	editing_percent:Z:33.333	noise_percent:Z:0.0
NC_000002.11	231308890	A	G	editing_percent:Z:66.667	noise_percent:Z:0.0
NC_000002.11	231333756	A	G	editing_percent:Z:50.0	noise_percent:Z:0.0
NC_000002.11	231389158	A	G	editing_percent:Z:50.0	noise_percent:Z:0.0
NC_000002.11	231389246	A	G	editing_percent:Z:50.0	noise_percent:Z:0.0
NC_000002.11	231389250	A	G	editing_percent:Z:75.0	noise_percent:Z:0.0
NC_000002.11	232037845	A	G	editing_percent:Z:66.667	noise_percent:Z:0.0
NC_000002.11	232238562	A	G	editing_percent:Z:40.0	noise_percent:Z:0.0
NC_000002.11	232999301	A	G	editing_percent:Z:50.0	noise_percent:Z:0.0
NC_000002.11	233545348	A	G	editing_percent:Z:50.0	noise_percent:Z:0.0
[truncated: 21,194 more rows]

## Sheet: norep hyper
NC_000001.10	564461	A	G	editing_percent:Z:87.5	noise_percent:Z:0.0
NC_000001.10	564473	A	G	editing_percent:Z:30.0	noise_percent:Z:0.0
NC_000001.10	564544	A	G	editing_percent:Z:75.0	noise_percent:Z:0.0
NC_000001.10	564558	A	G	editing_percent:Z:50.0	noise_percent:Z:0.0
NC_000001.10	564559	A	G	editing_percent:Z:33.333	noise_percent:Z:0.0
NC_000001.10	564745	A	G	editing_percent:Z:80.0	noise_percent:Z:0.0
NC_000001.10	565020	A	G	editing_percent:Z:66.667	noise_percent:Z:0.0
NC_000001.10	565159	A	G	editing_percent:Z:57.143	noise_percent:Z:0.0
NC_000001.10	565163	A	G	editing_percent:Z:33.333	noise_percent:Z:0.0
NC_000001.10	565515	A	G	editing_percent:Z:40.0	noise_percent:Z:0.0
NC_000001.10	565530	A	G	editing_percent:Z:33.333	noise_percent:Z:0.0
NC_000001.10	565689	A	G	editing_percent:Z:40.0	noise_percent:Z:0.0
NC_000001.10	565725	A	G	editing_percent:Z:66.667	noise_percent:Z:0.0
NC_000001.10	566311	A	G	editing_percent:Z:50.0	noise_percent:Z:0.0
NC_000001.10	566491	A	G	editing_percent:Z:37.5	noise_percent:Z:0.0
NC_000001.10	566622	A	G	editing_percent:Z:50.0	noise_percent:Z:0.0
NC_000001.10	566709	A	G	editing_percent:Z:50.0	noise_percent:Z:0.0
NC_000001.10	566712	A	G	editing_percent:Z:33.333	noise_percent:Z:0.0
NC_000001.10	566762	A	G	editing_percent:Z:66.667	noise_percent:Z:0.0
NC_000001.10	566882	A	G	editing_percent:Z:75.0	noise_percent:Z:0.0
NC_000001.10	566884	A	G	editing_percent:Z:33.333	noise_percent:Z:0.0
NC_000001.10	567125	A	G	editing_percent:Z:33.333	noise_percent:Z:0.0
NC_000001.10	567248	A	G	editing_percent:Z:38.462	noise_percent:Z:0.0
NC_000001.10	567251	A	G	editing_percent:Z:30.769	noise_percent:Z:0.0
NC_000001.10	567310	A	G	editing_percent:Z:40.0	noise_percent:Z:0.0
NC_000001.10	567409	A	G	editing_percent:Z:33.333	noise_percent:Z:0.0
NC_000001.10	567410	A	G	editing_percent:Z:33.333	noise_percent:Z:0.0
NC_000001.10	567448	A	G	editing_percent:Z:60.0	noise_percent:Z:0.0
NC_000001.10	567499	A	G	editing_percent:Z:31.25	noise_percent:Z:0.0
NC_000001.10	567676	A	G	editing_percent:Z:33.333	noise_percent:Z:0.0
NC_000001.10	567816	A	G	editing_percent:Z:66.667	noise_percent:Z:0.0
NC_000001.10	568066	A	G	editing_percent:Z:50.0	noise_percent:Z:0.0
NC_000001.10	568269	A	G	editing_percent:Z:66.667	noise_percent:Z:0.0
NC_000001.10	568444	A	G	editing_percent:Z:66.667	noise_percent:Z:0.0
NC_000001.10	568450	A	G	editing_percent:Z:42.857	noise_percent:Z:0.0
NC_000001.10	568474	A	G	editing_percent:Z:40.0	noise_percent:Z:0.0
NC_000001.10	568546	A	G	editing_percent:Z:50.0	noise_percent:Z:0.0
NC_000001.10	568565	A	G	editing_percent:Z:37.5	noise_percent:Z:0.0
NC_000001.10	568637	A	G	editing_percent:Z:42.857	noise_percent:Z:0.0
NC_000001.10	568654	A	G	editing_percent:Z:75.0	noise_percent:Z:0.0
NC_000001.10	568674	A	G	editing_percent:Z:33.333	noise_percent:Z:0.0
NC_000001.10	569080	A	G	editing_percent:Z:50.0	noise_percent:Z:0.0
NC_000001.10	569083	A	G	editing_percent:Z:50.0	noise_percent:Z:0.0
NC_000001.10	569085	A	G	editing_percent:Z:50.0	noise_percent:Z:0.0
NC_000001.10	569357	A	G	editing_percent:Z:42.857	noise_percent:Z:0.0
NC_000001.10	569358	A	G	editing_percent:Z:33.333	noise_percent:Z:0.0
NC_000001.10	569755	A	G	editing_percent:Z:36.364	noise_percent:Z:0.0
NC_000001.10	569958	A	G	editing_percent:Z:33.333	noise_percent:Z:0.0
NC_000001.10	569982	A	G	editing_percent:Z:30.0	noise_percent:Z:0.0
NC_000001.10	570119	A	G	editing_percent:Z:37.5	noise_percent:Z:0.0
NC_000001.10	570201	A	G	editing_percent:Z:50.0	noise_percent:Z:0.0
NC_000001.10	570214	A	G	editing_percent:Z:33.333	noise_percent:Z:0.0
NC_000001.10	570303	A	G	editing_percent:Z:50.0	noise_percent:Z:0.0
NC_000001.10	1345006	A	G	editing_percent:Z:66.667	noise_percent:Z:0.0
NC_000001.10	1364169	A	G	editing_percent:Z:66.667	noise_percent:Z:0.0
NC_000001.10	1364202	A	G	editing_percent:Z:35.0	noise_percent:Z:0.0
NC_000001.10	1364214	A	G	editing_percent:Z:50.0	noise_percent:Z:0.0
NC_000001.10	1364385	A	G	editing_percent:Z:37.5	noise_percent:Z:0.0
NC_000001.10	1365395	A	G	editing_percent:Z:37.5	noise_percent:Z:0.0
NC_000001.10	1365421	A	G	editing_percent:Z:50.0	noise_percent:Z:0.0
NC_000001.10	1365447	A	G	editing_percent:Z:83.333	noise_percent:Z:0.0
NC_000001.10	1717257	A	G	editing_percent:Z:37.5	noise_percent:Z:0.0
NC_000001.10	1717259	A	G	editing_percent:Z:33.333	noise_percent:Z:0.0
NC_000001.10	7840095	A	G	editing_percent:Z:66.667	noise_percent:Z:0.0
NC_000001.10	8921365	A	G	editing_percent:Z:50.0	noise_percent:Z:0.0
NC_000001.10	9020215	A	G	editing_percent:Z:75.0	noise_percent:Z:0.0
NC_000001.10	9020231	A	G	editing_percent:Z:75.0	noise_percent:Z:0.0
NC_000001.10	9020239	A	G	editing_percent:Z:75.0	noise_percent:Z:0.0
NC_000001.10	9020253	A	G	editing_percent:Z:66.667	noise_percent:Z:0.0
NC_000001.10	9328074	A	G	editing_percent:Z:40.0	noise_percent:Z:0.0
NC_000001.10	9328092	A	G	editing_percent:Z:66.667	noise_percent:Z:0.0
NC_000001.10	9328223	A	G	editing_percent:Z:71.429	noise_percent:Z:0.0
NC_000001.10	9328255	A	G	editing_percent:Z:66.667	noise_percent:Z:0.0
NC_000001.10	9330921	A	G	editing_percent:Z:66.667	noise_percent:Z:0.0
NC_000001.10	9331075	A	G	editing_percent:Z:75.0	noise_percent:Z:0.0
NC_000001.10	9476269	A	G	editing_percent:Z:50.0	noise_percent:Z:0.0
NC_000001.10	9476291	A	G	editing_percent:Z:75.0	noise_percent:Z:0.0
NC_000001.10	9476292	A	G	editing_percent:Z:50.0	noise_percent:Z:0.0
NC_000001.10	9791458	A	G	editing_percent:Z:80.0	noise_percent:Z:0.0
NC_000001.10	9791459	A	G	editing_percent:Z:66.667	noise_percent:Z:0.0
NC_000001.10	10048865	A	G	editing_percent:Z:66.667	noise_percent:Z:0.0
NC_000001.10	10064940	A	G	editing_percent:Z:40.0	noise_percent:Z:0.0
NC_000001.10	10064983	A	G	editing_percent:Z:50.0	noise_percent:Z:0.0
NC_000001.10	10450025	A	G	editing_percent:Z:66.667	noise_percent:Z:0.0
NC_000001.10	10450026	A	G	editing_percent:Z:66.667	noise_percent:Z:0.0
NC_000001.10	10453316	A	G	editing_percent:Z:50.0	noise_percent:Z:0.0
NC_000001.10	10453317	A	G	editing_percent:Z:75.0	noise_percent:Z:0.0
NC_000001.10	10455460	A	G	editing_percent:Z:66.667	noise_percent:Z:0.0
NC_000001.10	10471505	A	G	editing_percent:Z:40.0	noise_percent:Z:0.0
NC_000001.10	15546892	A	G	editing_percent:Z:66.667	noise_percent:Z:0.0
NC_000001.10	16134061	A	G	editing_percent:Z:40.0	noise_percent:Z:0.0
NC_000001.10	16134065	A	G	editing_percent:Z:75.0	noise_percent:Z:0.0
NC_000001.10	16341032	A	G	editing_percent:Z:60.0	noise_percent:Z:0.0
NC_000001.10	16341033	A	G	editing_percent:Z:60.0	noise_percent:Z:0.0
NC_000001.10	19934620	A	G	editing_percent:Z:30.0	noise_percent:Z:0.0
NC_000001.10	19934626	A	G	editing_percent:Z:42.857	noise_percent:Z:0.0
NC_000001.10	19934635	A	G	editing_percent:Z:44.444	noise_percent:Z:0.0
NC_000001.10	19934653	A	G	editing_percent:Z:33.333	noise_percent:Z:0.0
NC_000001.10	19984185	A	G	editing_percent:Z:66.667	noise_percent:Z:0.0
NC_000001.10	20302341	A	G	editing_percent:Z:66.667	noise_percent:Z:0.0
NC_000001.10	20302342	A	G	editing_percent:Z:60.0	noise_percent:Z:0.0
NC_000001.10	21097514	A	G	editing_percent:Z:50.0	noise_percent:Z:0.0
NC_000001.10	22178579	A	G	editing_percent:Z:50.0	noise_percent:Z:0.0
NC_000001.10	22181100	A	G	editing_percent:Z:75.0	noise_percent:Z:0.0
NC_000001.10	22965819	A	G	editing_percent:Z:66.667	noise_percent:Z:0.0
NC_000001.10	24019100	A	G	editing_percent:Z:50.0	noise_percent:Z:0.0
NC_000001.10	24019103	A	G	editing_percent:Z:50.0	noise_percent:Z:0.0
NC_000001.10	24021148	A	G	editing_percent:Z:66.667	noise_percent:Z:0.0
NC_000001.10	24021163	A	G	editing_percent:Z:42.857	noise_percent:Z:0.0
NC_000001.10	24021168	A	G	editing_percent:Z:60.0	noise_percent:Z:0.0
NC_000001.10	24021226	A	G	editing_percent:Z:37.5	noise_percent:Z:0.0
NC_000001.10	24022352	A	G	editing_percent:Z:33.333	noise_percent:Z:0.0
NC_000001.10	24022359	A	G	editing_percent:Z:40.0	noise_percent:Z:0.0
NC_000001.10	24298061	A	G	editing_percent:Z:66.667	noise_percent:Z:0.0
NC_000001.10	24489100	A	G	editing_percent:Z:66.667	noise_percent:Z:0.0
NC_000001.10	24864269	A	G	editing_percent:Z:66.667	noise_percent:Z:0.0
NC_000001.10	24864270	A	G	editing_percent:Z:66.667	noise_percent:Z:0.0
NC_000001.10	24864275	A	G	editing_percent:Z:66.667	noise_percent:Z:0.0
NC_000001.10	24864302	A	G	editing_percent:Z:50.0	noise_percent:Z:0.0
NC_000001.10	24864319	A	G	editing_percent:Z:40.0	noise_percent:Z:0.0
NC_000001.10	25170310	A	G	editing_percent:Z:66.667	noise_percent:Z:0.0
NC_000001.10	25170312	A	G	editing_percent:Z:66.667	noise_percent:Z:0.0
NC_000001.10	26607644	A	G	editing_percent:Z:66.667	noise_percent:Z:0.0
NC_000001.10	26774864	A	G	editing_percent:Z:66.667	noise_percent:Z:0.0
NC_000001.10	26781478	A	G	editing_percent:Z:66.667	noise_percent:Z:0.0
NC_000001.10	27099954	A	G	editing_percent:Z:66.667	noise_percent:Z:0.0
NC_000001.10	27248350	A	G	editing_percent:Z:66.667	noise_percent:Z:0.0
NC_000001.10	27652420	A	G	editing_percent:Z:66.667	noise_percent:Z:0.0
NC_000001.10	27697189	A	G	editing_percent:Z:33.333	noise_percent:Z:0.0
NC_000001.10	28127110	A	G	editing_percent:Z:50.0	noise_percent:Z:0.0
NC_000001.10	28422448	A	G	editing_percent:Z:66.667	noise_percent:Z:0.0
NC_000001.10	28662186	A	G	editing_percent:Z:66.667	noise_percent:Z:0.0
NC_000001.10	28825381	A	G	editing_percent:Z:66.667	noise_percent:Z:0.0
NC_000001.10	28825394	A	G	editing_percent:Z:60.0	noise_percent:Z:0.0
NC_000001.10	28826104	A	G	editing_percent:Z:66.667	noise_percent:Z:0.0
NC_000001.10	28826118	A	G	editing_percent:Z:50.0	noise_percent:Z:0.0
NC_000001.10	28826128	A	G	editing_percent:Z:66.667	noise_percent:Z:0.0
NC_000001.10	28826264	A	G	editing_percent:Z:66.667	noise_percent:Z:0.0
NC_000001.10	32373484	A	G	editing_percent:Z:66.667	noise_percent:Z:0.0
NC_000001.10	32887779	A	G	editing_percent:Z:42.857	noise_percent:Z:0.0
NC_000001.10	33071145	A	G	editing_percent:Z:66.667	noise_percent:Z:0.0
NC_000001.10	33566724	A	G	editing_percent:Z:66.667	noise_percent:Z:0.0
NC_000001.10	33566725	A	G	editing_percent:Z:66.667	noise_percent:Z:0.0
NC_000001.10	33566737	A	G	editing_percent:Z:42.857	noise_percent:Z:0.0
NC_000001.10	35583377	A	G	editing_percent:Z:66.667	noise_percent:Z:0.0
NC_000001.10	35972739	A	G	editing_percent:Z:66.667	noise_percent:Z:0.0
NC_000001.10	38077352	A	G	editing_percent:Z:62.5	noise_percent:Z:0.0
NC_000001.10	38077358	A	G	editing_percent:Z:40.0	noise_percent:Z:0.0
NC_000001.10	39461592	A	G	editing_percent:Z:40.0	noise_percent:Z:0.0
NC_000001.10	40537926	A	G	editing_percent:Z:50.0	noise_percent:Z:0.0
NC_000001.10	40868221	A	G	editing_percent:Z:66.667	noise_percent:Z:0.0
NC_000001.10	40868226	A	G	editing_percent:Z:66.667	noise_percent:Z:0.0
NC_000001.10	43045491	A	G	editing_percent:Z:50.0	noise_percent:Z:0.0
NC_000001.10	43045512	A	G	editing_percent:Z:33.333	noise_percent:Z:0.0
NC_000001.10	43045514	A	G	editing_percent:Z:50.0	noise_percent:Z:0.0
NC_000001.10	43045515	A	G	editing_percent:Z:50.0	noise_percent:Z:0.0
NC_000001.10	43045527	A	G	editing_percent:Z:33.333	noise_percent:Z:0.0
NC_000001.10	44089077	A	G	editing_percent:Z:50.0	noise_percent:Z:0.0
NC_000001.10	44089078	A	G	editing_percent:Z:50.0	noise_percent:Z:0.0
NC_000001.10	44451893	A	G	editing_percent:Z:66.667	noise_percent:Z:0.0
NC_000001.10	44451911	A	G	editing_percent:Z:66.667	noise_percent:Z:0.0
NC_000001.10	44946899	A	G	editing_percent:Z:66.667	noise_percent:Z:0.0
NC_000001.10	44946913	A	G	editing_percent:Z:66.667	noise_percent:Z:0.0
NC_000001.10	44946924	A	G	editing_percent:Z:66.667	noise_percent:Z:0.0
NC_000001.10	44946935	A	G	editing_percent:Z:66.667	noise_percent:Z:0.0
NC_000001.10	45243445	A	G	editing_percent:Z:66.667	noise_percent:Z:0.0
NC_000001.10	45243452	A	G	editing_percent:Z:66.667	noise_percent:Z:0.0
NC_000001.10	45674983	A	G	editing_percent:Z:66.667	noise_percent:Z:0.0
NC_000001.10	45976929	A	G	editing_percent:Z:60.0	noise_percent:Z:0.0
NC_000001.10	46032363	A	G	editing_percent:Z:66.667	noise_percent:Z:0.0
NC_000001.10	46692717	A	G	editing_percent:Z:75.0	noise_percent:Z:0.0
NC_000001.10	46775939	A	G	editing_percent:Z:66.667	noise_percent:Z:0.0
NC_000001.10	50871130	A	G	editing_percent:Z:80.0	noise_percent:Z:0.0
NC_000001.10	51476852	A	G	editing_percent:Z:66.667	noise_percent:Z:0.0
NC_000001.10	51736821	A	G	editing_percent:Z:50.0	noise_percent:Z:0.0
NC_000001.10	53288925	A	G	editing_percent:Z:66.667	noise_percent:Z:0.0
NC_000001.10	53291408	A	G	editing_percent:Z:60.0	noise_percent:Z:0.0
NC_000001.10	53291434	A	G	editing_percent:Z:75.0	noise_percent:Z:0.0
NC_000001.10	55091752	A	G	editing_percent:Z:66.667	noise_percent:Z:0.0
NC_000001.10	55091774	A	G	editing_percent:Z:50.0	noise_percent:Z:0.0
NC_000001.10	55091777	A	G	editing_percent:Z:50.0	noise_percent:Z:0.0
NC_000001.10	55091783	A	G	editing_percent:Z:50.0	noise_percent:Z:0.0
NC_000001.10	57180698	A	G	editing_percent:Z:66.667	noise_percent:Z:0.0
NC_000001.10	61923882	A	G	editing_percent:Z:75.0	noise_percent:Z:0.0
NC_000001.10	63825704	A	G	editing_percent:Z:90.909	noise_percent:Z:0.0
NC_000001.10	63888465	A	G	editing_percent:Z:66.667	noise_percent:Z:0.0
NC_000001.10	63888467	A	G	editing_percent:Z:66.667	noise_percent:Z:0.0
NC_000001.10	65877066	A	G	editing_percent:Z:50.0	noise_percent:Z:0.0
NC_000001.10	68153657	A	G	editing_percent:Z:66.667	noise_percent:Z:0.0
NC_000001.10	68153658	A	G	editing_percent:Z:66.667	noise_percent:Z:0.0
NC_000001.10	68168290	A	G	editing_percent:Z:66.667	noise_percent:Z:0.0
NC_000001.10	68168293	A	G	editing_percent:Z:66.667	noise_percent:Z:0.0
NC_000001.10	70791512	A	G	editing_percent:Z:66.667	noise_percent:Z:0.0
NC_000001.10	75172090	A	G	editing_percent:Z:66.667	noise_percent:Z:0.0
NC_000001.10	78238666	A	G	editing_percent:Z:75.0	noise_percent:Z:0.0
NC_000001.10	78238667	A	G	editing_percent:Z:66.667	noise_percent:Z:0.0
NC_000001.10	78490348	A	G	editing_percent:Z:66.667	noise_percent:Z:0.0
NC_000001.10	78490383	A	G	editing_percent:Z:66.667	noise_percent:Z:0.0
NC_000001.10	81674535	A	G	editing_percent:Z:80.0	noise_percent:Z:0.0
NC_000001.10	87811082	A	G	editing_percent:Z:66.667	noise_percent:Z:0.0
NC_000001.10	87811094	A	G	editing_percent:Z:66.667	noise_percent:Z:0.0
NC_000001.10	89582809	A	G	editing_percent:Z:66.667	noise_percent:Z:0.0
NC_000001.10	89647582	A	G	editing_percent:Z:66.667	noise_percent:Z:0.0
NC_000001.10	90475645	A	G	editing_percent:Z:66.667	noise_percent:Z:0.0
NC_000001.10	91852840	A	G	editing_percent:Z:58.333	noise_percent:Z:0.0
NC_000001.10	91852851	A	G	editing_percent:Z:42.857	noise_percent:Z:0.0
NC_000001.10	91852854	A	G	editing_percent:Z:42.857	noise_percent:Z:0.0
NC_000001.10	91852876	A	G	editing_percent:Z:33.333	noise_percent:Z:0.0
NC_000001.10	91852959	A	G	editing_percent:Z:30.0	noise_percent:Z:0.0
NC_000001.10	91852968	A	G	editing_percent:Z:33.333	noise_percent:Z:0.0
NC_000001.10	91852990	A	G	editing_percent:Z:44.444	noise_percent:Z:0.0
NC_000001.10	92109236	A	G	editing_percent:Z:92.308	noise_percent:Z:0.0
NC_000001.10	92193370	A	G	editing_percent:Z:66.667	noise_percent:Z:0.0
NC_000001.10	92591667	A	G	editing_percent:Z:96.552	noise_percent:Z:0.0
NC_000001.10	92694908	A	G	editing_percent:Z:90.0	noise_percent:Z:0.0
NC_000001.10	93303043	A	G	editing_percent:Z:75.0	noise_percent:Z:0.0
NC_000001.10	93303075	A	G	editing_percent:Z:66.667	noise_percent:Z:0.0
NC_000001.10	95364945	A	G	editing_percent:Z:50.0	noise_percent:Z:0.0
NC_000001.10	96912486	A	G	editing_percent:Z:66.667	noise_percent:Z:0.0
NC_000001.10	96912491	A	G	editing_percent:Z:60.0	noise_percent:Z:0.0
NC_000001.10	96912492	A	G	editing_percent:Z:66.667	noise_percent:Z:0.0
NC_000001.10	96913046	A	G	editing_percent:Z:66.667	noise_percent:Z:0.0
NC_000001.10	96913049	A	G	editing_percent:Z:66.667	noise_percent:Z:0.0
NC_000001.10	96913193	A	G	editing_percent:Z:50.0	noise_percent:Z:0.0
NC_000001.10	97266215	A	G	editing_percent:Z:66.667	noise_percent:Z:0.0
NC_000001.10	97266239	A	G	editing_percent:Z:66.667	noise_percent:Z:0.0
NC_000001.10	101704376	A	G	editing_percent:Z:50.0	noise_percent:Z:0.0
NC_000001.10	101721959	A	G	editing_percent:Z:60.0	noise_percent:Z:0.0
NC_000001.10	108254410	A	G	editing_percent:Z:66.667	noise_percent:Z:0.0
NC_000001.10	108254414	A	G	editing_percent:Z:66.667	noise_percent:Z:0.0
NC_000001.10	109534880	A	G	editing_percent:Z:50.0	noise_percent:Z:0.0
NC_000001.10	109746711	A	G	editing_percent:Z:66.667	noise_percent:Z:0.0
NC_000001.10	110041045	A	G	editing_percent:Z:66.667	noise_percent:Z:0.0
NC_000001.10	110565013	A	G	editing_percent:Z:42.857	noise_percent:Z:0.0
NC_000001.10	110565018	A	G	editing_percent:Z:50.0	noise_percent:Z:0.0
NC_000001.10	112255195	A	G	editing_percent:Z:80.0	noise_percent:Z:0.0
NC_000001.10	113504529	A	G	editing_percent:Z:66.667	noise_percent:Z:0.0
NC_000001.10	113622119	A	G	editing_percent:Z:66.667	noise_percent:Z:0.0
NC_000001.10	115206672	A	G	editing_percent:Z:66.667	noise_percent:Z:0.0
NC_000001.10	116926709	A	G	editing_percent:Z:83.333	noise_percent:Z:0.0
NC_000001.10	116931310	A	G	editing_percent:Z:40.0	noise_percent:Z:0.0
NC_000001.10	116943537	A	G	editing_percent:Z:33.333	noise_percent:Z:0.0
NC_000001.10	116943882	A	G	editing_percent:Z:33.333	noise_percent:Z:0.0
NC_000001.10	119256253	A	G	editing_percent:Z:75.0	noise_percent:Z:0.0
NC_000001.10	145441747	A	G	editing_percent:Z:43.75	noise_percent:Z:0.0
NC_000001.10	145441891	A	G	editing_percent:Z:66.667	noise_percent:Z:0.0
NC_000001.10	145442021	A	G	editing_percent:Z:50.0	noise_percent:Z:0.0
NC_000001.10	145442022	A	G	editing_percent:Z:50.0	noise_percent:Z:0.0
NC_000001.10	145442107	A	G	editing_percent:Z:30.0	noise_percent:Z:0.0
NC_000001.10	145442108	A	G	editing_percent:Z:58.333	noise_percent:Z:0.0
NC_000001.10	145442232	A	G	editing_percent:Z:66.667	noise_percent:Z:0.0
NC_000001.10	145511962	A	G	editing_percent:Z:50.0	noise_percent:Z:0.0
NC_000001.10	145511983	A	G	editing_percent:Z:50.0	noise_percent:Z:0.0
NC_000001.10	145512024	A	G	editing_percent:Z:66.667	noise_percent:Z:0.0
NC_000001.10	145512055	A	G	editing_percent:Z:42.857	noise_percent:Z:0.0
NC_000001.10	145512059	A	G	editing_percent:Z:66.667	noise_percent:Z:0.0
NC_000001.10	145512065	A	G	editing_percent:Z:33.333	noise_percent:Z:0.0
NC_000001.10	145512073	A	G	editing_percent:Z:71.429	noise_percent:Z:0.0
NC_000001.10	145512074	A	G	editing_percent:Z:85.714	noise_percent:Z:0.0
NC_000001.10	145513098	A	G	editing_percent:Z:75.0	noise_percent:Z:0.0
NC_000001.10	145513112	A	G	editing_percent:Z:66.667	noise_percent:Z:0.0
NC_000001.10	145513113	A	G	editing_percent:Z:66.667	noise_percent:Z:0.0
NC_000001.10	145513114	A	G	editing_percent:Z:80.0	noise_percent:Z:0.0
NC_000001.10	145689404	A	G	editing_percent:Z:75.0	noise_percent:Z:0.0
NC_000001.10	145689411	A	G	editing_percent:Z:55.556	noise_percent:Z:0.0
NC_000001.10	145689412	A	G	editing_percent:Z:44.444	noise_percent:Z:0.0
NC_000001.10	145689417	A	G	editing_percent:Z:30.0	noise_percent:Z:0.0
NC_000001.10	145689426	A	G	editing_percent:Z:60.0	noise_percent:Z:0.0
NC_000001.10	145689427	A	G	editing_percent:Z:33.333	noise_percent:Z:0.0
NC_000001.10	145689434	A	G	editing_percent:Z:53.846	noise_percent:Z:0.0
NC_000001.10	145689437	A	G	editing_percent:Z:33.333	noise_percent:Z:0.0
NC_000001.10	145689448	A	G	editing_percent:Z:40.0	noise_percent:Z:0.0
NC_000001.10	145689465	A	G	editing_percent:Z:66.667	noise_percent:Z:0.0
NC_000001.10	145694053	A	G	editing_percent:Z:66.667	noise_percent:Z:0.0
NC_000001.10	145694080	A	G	editing_percent:Z:66.667	noise_percent:Z:0.0
NC_000001.10	145694082	A	G	editing_percent:Z:66.667	noise_percent:Z:0.0
NC_000001.10	145694085	A	G	editing_percent:Z:66.667	noise_percent:Z:0.0
NC_000001.10	146651034	A	G	editing_percent:Z:37.5	noise_percent:Z:0.0
NC_000001.10	150547971	A	G	editing_percent:Z:66.667	noise_percent:Z:0.0
NC_000001.10	151096141	A	G	editing_percent:Z:66.667	noise_percent:Z:0.0
NC_000001.10	151096150	A	G	editing_percent:Z:50.0	noise_percent:Z:0.0
NC_000001.10	151096151	A	G	editing_percent:Z:50.0	noise_percent:Z:0.0
NC_000001.10	151096166	A	G	editing_percent:Z:50.0	noise_percent:Z:0.0
NC_000001.10	151096269	A	G	editing_percent:Z:66.667	noise_percent:Z:0.0
NC_000001.10	151096273	A	G	editing_percent:Z:66.667	noise_percent:Z:0.0
NC_000001.10	151096530	A	G	editing_percent:Z:75.0	noise_percent:Z:0.0
NC_000001.10	151096531	A	G	editing_percent:Z:41.667	noise_percent:Z:0.0
NC_000001.10	151096532	A	G	editing_percent:Z:33.333	noise_percent:Z:0.0
NC_000001.10	151096533	A	G	editing_percent:Z:50.0	noise_percent:Z:0.0
NC_000001.10	151096535	A	G	editing_percent:Z:33.333	noise_percent:Z:0.0
NC_000001.10	151096536	A	G	editing_percent:Z:50.0	noise_percent:Z:0.0
NC_000001.10	151096537	A	G	editing_percent:Z:63.636	noise_percent:Z:0.0
NC_000001.10	151096538	A	G	editing_percent:Z:70.0	noise_percent:Z:0.0
NC_000001.10	151096540	A	G	editing_percent:Z:90.0	noise_percent:Z:0.0
NC_000001.10	151096544	A	G	editing_percent:Z:75.0	noise_percent:Z:0.0
NC_000001.10	153155683	A	G	editing_percent:Z:50.0	noise_percent:Z:0.0
NC_000001.10	153155684	A	G	editing_percent:Z:50.0	noise_percent:Z:0.0
NC_000001.10	153155693	A	G	editing_percent:Z:50.0	noise_percent:Z:0.0
NC_000001.10	153155703	A	G	editing_percent:Z:50.0	noise_percent:Z:0.0
NC_000001.10	153330790	A	G	editing_percent:Z:66.667	noise_percent:Z:0.0
NC_000001.10	153352592	A	G	editing_percent:Z:66.667	noise_percent:Z:0.0
NC_000001.10	153667943	A	G	editing_percent:Z:66.667	noise_percent:Z:0.0
NC_000001.10	153667944	A	G	editing_percent:Z:66.667	noise_percent:Z:0.0
NC_000001.10	153968273	A	G	editing_percent:Z:87.5	noise_percent:Z:0.0
NC_000001.10	154387100	A	G	editing_percent:Z:75.0	noise_percent:Z:0.0
NC_000001.10	154554971	A	G	editing_percent:Z:60.0	noise_percent:Z:0.0
NC_000001.10	154557183	A	G	editing_percent:Z:60.0	noise_percent:Z:0.0
NC_000001.10	155853241	A	G	editing_percent:Z:66.667	noise_percent:Z:0.0
NC_000001.10	156160846	A	G	editing_percent:Z:66.667	noise_percent:Z:0.0
NC_000001.10	156160855	A	G	editing_percent:Z:66.667	noise_percent:Z:0.0
NC_000001.10	156160881	A	G	editing_percent:Z:66.667	noise_percent:Z:0.0
NC_000001.10	156707273	A	G	editing_percent:Z:75.0	noise_percent:Z:0.0
NC_000001.10	156707294	A	G	editing_percent:Z:50.0	noise_percent:Z:0.0
NC_000001.10	159171033	A	G	editing_percent:Z:80.0	noise_percent:Z:0.0
NC_000001.10	160111093	A	G	editing_percent:Z:50.0	noise_percent:Z:0.0
NC_000001.10	160112527	A	G	editing_percent:Z:80.0	noise_percent:Z:0.0
NC_000001.10	160112555	A	G	editing_percent:Z:40.0	noise_percent:Z:0.0
NC_000001.10	160112558	A	G	editing_percent:Z:60.0	noise_percent:Z:0.0
NC_000001.10	160184551	A	G	editing_percent:Z:33.333	noise_percent:Z:0.0
NC_000001.10	160184553	A	G	editing_percent:Z:66.667	noise_percent:Z:0.0
NC_000001.10	160184554	A	G	editing_percent:Z:33.333	noise_percent:Z:0.0
NC_000001.10	160874407	A	G	editing_percent:Z:66.667	noise_percent:Z:0.0
NC_000001.10	160874432	A	G	editing_percent:Z:66.667	noise_percent:Z:0.0
NC_000001.10	160874436	A	G	editing_percent:Z:66.667	noise_percent:Z:0.0
NC_000001.10	160874437	A	G	editing_percent:Z:87.5	noise_percent:Z:0.0
NC_000001.10	160930408	A	G	editing_percent:Z:66.667	noise_percent:Z:0.0
NC_000001.10	161160324	A	G	editing_percent:Z:60.0	noise_percent:Z:0.0
NC_000001.10	161181360	A	G	editing_percent:Z:66.667	noise_percent:Z:0.0
NC_000001.10	161181373	A	G	editing_percent:Z:66.667	noise_percent:Z:0.0
NC_000001.10	161256921	A	G	editing_percent:Z:66.667	noise_percent:Z:0.0
NC_000001.10	161256922	A	G	editing_percent:Z:66.667	noise_percent:Z:0.0
NC_000001.10	161256950	A	G	editing_percent:Z:75.0	noise_percent:Z:0.0
NC_000001.10	161340713	A	G	editing_percent:Z:75.0	noise_percent:Z:0.0
NC_000001.10	161340714	A	G	editing_percent:Z:75.0	noise_percent:Z:0.0
NC_000001.10	163044893	A	G	editing_percent:Z:62.5	noise_percent:Z:0.0
NC_000001.10	165636572	A	G	editing_percent:Z:66.667	noise_percent:Z:0.0
NC_000001.10	165636574	A	G	editing_percent:Z:66.667	noise_percent:Z:0.0
NC_000001.10	168220391	A	G	editing_percent:Z:66.667	noise_percent:Z:0.0
NC_000001.10	168220399	A	G	editing_percent:Z:50.0	noise_percent:Z:0.0
NC_000001.10	168220403	A	G	editing_percent:Z:75.0	noise_percent:Z:0.0
NC_000001.10	168220412	A	G	editing_percent:Z:66.667	noise_percent:Z:0.0
NC_000001.10	168220429	A	G	editing_percent:Z:33.333	noise_percent:Z:0.0
NC_000001.10	168220430	A	G	editing_percent:Z:83.333	noise_percent:Z:0.0
NC_000001.10	168220456	A	G	editing_percent:Z:33.333	noise_percent:Z:0.0
NC_000001.10	168220463	A	G	editing_percent:Z:57.143	noise_percent:Z:0.0
NC_000001.10	168220474	A	G	editing_percent:Z:42.857	noise_percent:Z:0.0
NC_000001.10	168220475	A	G	editing_percent:Z:71.429	noise_percent:Z:0.0
NC_000001.10	168220479	A	G	editing_percent:Z:75.0	noise_percent:Z:0.0
NC_000001.10	168220498	A	G	editing_percent:Z:66.667	noise_percent:Z:0.0
NC_000001.10	169100623	A	G	editing_percent:Z:40.0	noise_percent:Z:0.0
NC_000001.10	169100625	A	G	editing_percent:Z:40.0	noise_percent:Z:0.0
NC_000001.10	169100838	A	G	editing_percent:Z:33.333	noise_percent:Z:0.0
NC_000001.10	169510392	A	G	editing_percent:Z:66.667	noise_percent:Z:0.0
NC_000001.10	170338722	A	G	editing_percent:Z:87.5	noise_percent:Z:0.0
NC_000001.10	173110355	A	G	editing_percent:Z:96.552	noise_percent:Z:0.0
NC_000001.10	173455544	A	G	editing_percent:Z:87.5	noise_percent:Z:0.0
NC_000001.10	173455545	A	G	editing_percent:Z:85.714	noise_percent:Z:0.0
NC_000001.10	173832298	A	G	editing_percent:Z:66.667	noise_percent:Z:0.0
NC_000001.10	173832307	A	G	editing_percent:Z:66.667	noise_percent:Z:0.0
NC_000001.10	173834425	A	G	editing_percent:Z:50.0	noise_percent:Z:0.0
NC_000001.10	179044169	A	G	editing_percent:Z:40.0	noise_percent:Z:0.0
NC_000001.10	179044174	A	G	editing_percent:Z:50.0	noise_percent:Z:0.0
NC_000001.10	179044175	A	G	editing_percent:Z:50.0	noise_percent:Z:0.0
NC_000001.10	179044181	A	G	editing_percent:Z:50.0	noise_percent:Z:0.0
NC_000001.10	179044188	A	G	editing_percent:Z:36.364	noise_percent:Z:0.0
NC_000001.10	179044196	A	G	editing_percent:Z:55.556	noise_percent:Z:0.0
NC_000001.10	179327008	A	G	editing_percent:Z:66.667	noise_percent:Z:0.0
NC_000001.10	179327010	A	G	editing_percent:Z:66.667	noise_percent:Z:0.0
NC_000001.10	182305417	A	G	editing_percent:Z:33.333	noise_percent:Z:0.0
NC_000001.10	182352665	A	G	editing_percent:Z:50.0	noise_percent:Z:0.0
NC_000001.10	182353191	A	G	editing_percent:Z:40.0	noise_percent:Z:0.0
NC_000001.10	182353336	A	G	editing_percent:Z:40.0	noise_percent:Z:0.0
NC_000001.10	182353503	A	G	editing_percent:Z:66.667	noise_percent:Z:0.0
NC_000001.10	182353727	A	G	editing_percent:Z:66.667	noise_percent:Z:0.0
NC_000001.10	182353863	A	G	editing_percent:Z:88.889	noise_percent:Z:0.0
NC_000001.10	182449791	A	G	editing_percent:Z:50.0	noise_percent:Z:0.0
NC_000001.10	182449811	A	G	editing_percent:Z:75.0	noise_percent:Z:0.0
NC_000001.10	184760643	A	G	editing_percent:Z:50.0	noise_percent:Z:0.0
NC_000001.10	184760647	A	G	editing_percent:Z:50.0	noise_percent:Z:0.0
NC_000001.10	184763503	A	G	editing_percent:Z:66.667	noise_percent:Z:0.0
NC_000001.10	201453899	A	G	editing_percent:Z:40.0	noise_percent:Z:0.0
NC_000001.10	201453900	A	G	editing_percent:Z:40.0	noise_percent:Z:0.0
NC_000001.10	201459407	A	G	editing_percent:Z:66.667	noise_percent:Z:0.0
NC_000001.10	201845904	A	G	editing_percent:Z:66.667	noise_percent:Z:0.0
NC_000001.10	202554218	A	G	editing_percent:Z:50.0	noise_percent:Z:0.0
NC_000001.10	202554237	A	G	editing_percent:Z:57.143	noise_percent:Z:0.0
NC_000001.10	202554273	A	G	editing_percent:Z:83.333	noise_percent:Z:0.0
NC_000001.10	202554285	A	G	editing_percent:Z:87.5	noise_percent:Z:0.0
NC_000001.10	202555769	A	G	editing_percent:Z:66.667	noise_percent:Z:0.0
NC_000001.10	202556989	A	G	editing_percent:Z:80.0	noise_percent:Z:0.0
NC_000001.10	203276726	A	G	editing_percent:Z:66.667	noise_percent:Z:0.0
NC_000001.10	203276728	A	G	editing_percent:Z:50.0	noise_percent:Z:0.0
NC_000001.10	203277439	A	G	editing_percent:Z:66.667	noise_percent:Z:0.0
NC_000001.10	203277443	A	G	editing_percent:Z:50.0	noise_percent:Z:0.0
NC_000001.10	203457653	A	G	editing_percent:Z:50.0	noise_percent:Z:0.0
NC_000001.10	204525533	A	G	editing_percent:Z:66.667	noise_percent:Z:0.0
NC_000001.10	204525548	A	G	editing_percent:Z:60.0	noise_percent:Z:0.0
NC_000001.10	204525579	A	G	editing_percent:Z:50.0	noise_percent:Z:0.0
NC_000001.10	204525600	A	G	editing_percent:Z:42.857	noise_percent:Z:0.0
NC_000001.10	204525674	A	G	editing_percent:Z:66.667	noise_percent:Z:0.0
NC_000001.10	204525784	A	G	editing_percent:Z:66.667	noise_percent:Z:0.0
NC_000001.10	204525795	A	G	editing_percent:Z:33.333	noise_percent:Z:0.0
NC_000001.10	207101970	A	G	editing_percent:Z:60.0	noise_percent:Z:0.0
NC_000001.10	207105055	A	G	editing_percent:Z:66.667	noise_percent:Z:0.0
NC_000001.10	207942432	A	G	editing_percent:Z:66.667	noise_percent:Z:0.0
NC_000001.10	207942445	A	G	editing_percent:Z:66.667	noise_percent:Z:0.0
NC_000001.10	207942452	A	G	editing_percent:Z:66.667	noise_percent:Z:0.0
NC_000001.10	207942482	A	G	editing_percent:Z:75.0	noise_percent:Z:0.0
NC_000001.10	212971601	A	G	editing_percent:Z:66.667	noise_percent:Z:0.0
NC_000001.10	212971618	A	G	editing_percent:Z:66.667	noise_percent:Z:0.0
NC_000001.10	220799154	A	G	editing_percent:Z:90.0	noise_percent:Z:0.0
NC_000001.10	221276467	A	G	editing_percent:Z:50.0	noise_percent:Z:0.0
NC_000001.10	221276468	A	G	editing_percent:Z:75.0	noise_percent:Z:0.0
NC_000001.10	221276469	A	G	editing_percent:Z:75.0	noise_percent:Z:0.0
NC_000001.10	221276972	A	G	editing_percent:Z:66.667	noise_percent:Z:0.0
NC_000001.10	225590849	A	G	editing_percent:Z:66.667	noise_percent:Z:0.0
NC_000001.10	225591111	A	G	editing_percent:Z:66.667	noise_percent:Z:0.0
NC_000001.10	225591127	A	G	editing_percent:Z:66.667	noise_percent:Z:0.0
NC_000001.10	225704896	A	G	editing_percent:Z:80.0	noise_percent:Z:0.0
NC_000001.10	225974644	A	G	editing_percent:Z:66.667	noise_percent:Z:0.0
NC_000001.10	225975932	A	G	editing_percent:Z:33.333	noise_percent:Z:0.0
NC_000001.10	225975941	A	G	editing_percent:Z:66.667	noise_percent:Z:0.0
NC_000001.10	226791914	A	G	editing_percent:Z:66.667	noise_percent:Z:0.0
NC_000001.10	226791923	A	G	editing_percent:Z:66.667	noise_percent:Z:0.0
NC_000001.10	226791924	A	G	editing_percent:Z:50.0	noise_percent:Z:0.0
NC_000001.10	226791928	A	G	editing_percent:Z:50.0	noise_percent:Z:0.0
NC_000001.10	226791950	A	G	editing_percent:Z:50.0	noise_percent:Z:0.0
NC_000001.10	228823297	A	G	editing_percent:Z:40.0	noise_percent:Z:0.0
NC_000001.10	228823306	A	G	editing_percent:Z:40.0	noise_percent:Z:0.0
NC_000001.10	229568440	A	G	editing_percent:Z:66.667	noise_percent:Z:0.0
NC_000001.10	229625487	A	G	editing_percent:Z:40.0	noise_percent:Z:0.0
NC_000001.10	229625489	A	G	editing_percent:Z:90.909	noise_percent:Z:0.0
NC_000001.10	229625533	A	G	editing_percent:Z:60.0	noise_percent:Z:0.0
NC_000001.10	229625545	A	G	editing_percent:Z:75.0	noise_percent:Z:0.0
NC_000001.10	230934097	A	G	editing_percent:Z:50.0	noise_percent:Z:0.0
NC_000001.10	230934098	A	G	editing_percent:Z:50.0	noise_percent:Z:0.0
NC_000001.10	230934105	A	G	editing_percent:Z:40.0	noise_percent:Z:0.0
NC_000001.10	230934114	A	G	editing_percent:Z:40.0	noise_percent:Z:0.0
NC_000001.10	230934121	A	G	editing_percent:Z:40.0	noise_percent:Z:0.0
NC_000001.10	230934132	A	G	editing_percent:Z:50.0	noise_percent:Z:0.0
NC_000001.10	230934133	A	G	editing_percent:Z:33.333	noise_percent:Z:0.0
NC_000001.10	230934137	A	G	editing_percent:Z:50.0	noise_percent:Z:0.0
NC_000001.10	230934140	A	G	editing_percent:Z:50.0	noise_percent:Z:0.0
NC_000001.10	230934141	A	G	editing_percent:Z:33.333	noise_percent:Z:0.0
NC_000001.10	230934148	A	G	editing_percent:Z:50.0	noise_percent:Z:0.0
NC_000001.10	231532125	A	G	editing_percent:Z:66.667	noise_percent:Z:0.0
NC_000001.10	231532145	A	G	editing_percent:Z:66.667	noise_percent:Z:0.0
NC_000001.10	235902028	A	G	editing_percent:Z:66.667	noise_percent:Z:0.0
NC_000001.10	236141294	A	G	editing_percent:Z:80.0	noise_percent:Z:0.0
NC_000001.10	236527241	A	G	editing_percent:Z:66.667	noise_percent:Z:0.0
NC_000001.10	236646514	A	G	editing_percent:Z:40.0	noise_percent:Z:0.0
NC_000001.10	236926019	A	G	editing_percent:Z:66.667	noise_percent:Z:0.0
NC_000001.10	236926021	A	G	editing_percent:Z:66.667	noise_percent:Z:0.0
NC_000001.10	236926023	A	G	editing_percent:Z:66.667	noise_percent:Z:0.0
NC_000001.10	237063720	A	G	editing_percent:Z:80.0	noise_percent:Z:0.0
NC_000001.10	238090466	A	G	editing_percent:Z:40.0	noise_percent:Z:0.0
NC_000001.10	240800099	A	G	editing_percent:Z:97.191	noise_percent:Z:1.124
NC_000001.10	240800110	A	G	editing_percent:Z:96.96	noise_percent:Z:2.128
NC_000001.10	245020089	A	G	editing_percent:Z:66.667	noise_percent:Z:0.0
NC_000001.10	245021384	A	G	editing_percent:Z:66.667	noise_percent:Z:0.0
NC_000001.10	245277613	A	G	editing_percent:Z:66.667	noise_percent:Z:0.0
NC_000001.10	245277620	A	G	editing_percent:Z:66.667	noise_percent:Z:0.0
NC_000001.10	247394738	A	G	editing_percent:Z:40.0	noise_percent:Z:0.0
NC_000001.10	248646602	A	G	editing_percent:Z:75.0	noise_percent:Z:0.0
NC_000001.10	248646624	A	G	editing_percent:Z:75.0	noise_percent:Z:0.0
NC_000002.11	3627849	A	G	editing_percent:Z:50.0	noise_percent:Z:0.0
NC_000002.11	3627853	A	G	editing_percent:Z:50.0	noise_percent:Z:0.0
NC_000002.11	8823942	A	G	editing_percent:Z:60.0	noise_percent:Z:0.0
NC_000002.11	9002720	A	G	editing_percent:Z:66.667	noise_percent:Z:0.0
NC_000002.11	15207263	A	G	editing_percent:Z:75.0	noise_percent:Z:0.0
NC_000002.11	15207265	A	G	editing_percent:Z:75.0	noise_percent:Z:0.0
NC_000002.11	15207276	A	G	editing_percent:Z:91.667	noise_percent:Z:0.0
NC_000002.11	15207296	A	G	editing_percent:Z:66.667	noise_percent:Z:0.0
NC_000002.11	15207297	A	G	editing_percent:Z:50.0	noise_percent:Z:0.0
NC_000002.11	20647585	A	G	editing_percent:Z:75.0	noise_percent:Z:0.0
NC_000002.11	20647896	A	G	editing_percent:Z:66.667	noise_percent:Z:0.0
NC_000002.11	20648548	A	G	editing_percent:Z:60.0	noise_percent:Z:0.0
NC_000002.11	20648551	A	G	editing_percent:Z:60.0	noise_percent:Z:0.0
NC_000002.11	26045593	A	G	editing_percent:Z:66.667	noise_percent:Z:0.0
NC_000002.11	26227966	A	G	editing_percent:Z:66.667	noise_percent:Z:0.0
NC_000002.11	26227972	A	G	editing_percent:Z:66.667	noise_percent:Z:0.0
NC_000002.11	26432647	A	G	editing_percent:Z:66.667	noise_percent:Z:0.0
NC_000002.11	26509951	A	G	editing_percent:Z:66.667	noise_percent:Z:0.0
NC_000002.11	27006361	A	G	editing_percent:Z:50.0	noise_percent:Z:0.0
NC_000002.11	27006367	A	G	editing_percent:Z:40.0	noise_percent:Z:0.0
NC_000002.11	27006385	A	G	editing_percent:Z:50.0	noise_percent:Z:0.0
NC_000002.11	27293594	A	G	editing_percent:Z:88.889	noise_percent:Z:0.0
NC_000002.11	27293597	A	G	editing_percent:Z:88.889	noise_percent:Z:0.0
NC_000002.11	27293606	A	G	editing_percent:Z:66.667	noise_percent:Z:0.0
NC_000002.11	27580282	A	G	editing_percent:Z:66.667	noise_percent:Z:0.0
NC_000002.11	28002327	A	G	editing_percent:Z:50.0	noise_percent:Z:0.0
NC_000002.11	32532878	A	G	editing_percent:Z:40.0	noise_percent:Z:0.0
NC_000002.11	32532883	A	G	editing_percent:Z:60.0	noise_percent:Z:0.0
NC_000002.11	32535738	A	G	editing_percent:Z:60.0	noise_percent:Z:0.0
NC_000002.11	32535746	A	G	editing_percent:Z:75.0	noise_percent:Z:0.0
NC_000002.11	32535747	A	G	editing_percent:Z:85.714	noise_percent:Z:0.0
NC_000002.11	32535748	A	G	editing_percent:Z:75.0	noise_percent:Z:0.0
NC_000002.11	32538946	A	G	editing_percent:Z:75.0	noise_percent:Z:0.0
NC_000002.11	32538952	A	G	editing_percent:Z:75.0	noise_percent:Z:0.0
NC_000002.11	32538955	A	G	editing_percent:Z:50.0	noise_percent:Z:0.0
NC_000002.11	32538991	A	G	editing_percent:Z:75.0	noise_percent:Z:0.0
NC_000002.11	34947580	A	G	editing_percent:Z:75.0	noise_percent:Z:0.0
NC_000002.11	34947649	A	G	editing_percent:Z:57.692	noise_percent:Z:0.0
NC_000002.11	34947657	A	G	editing_percent:Z:92.0	noise_percent:Z:0.0
NC_000002.11	36831927	A	G	editing_percent:Z:60.0	noise_percent:Z:0.0
NC_000002.11	37429738	A	G	editing_percent:Z:66.667	noise_percent:Z:0.0
NC_000002.11	37429789	A	G	editing_percent:Z:50.0	noise_percent:Z:0.0
NC_000002.11	38708943	A	G	editing_percent:Z:50.0	noise_percent:Z:0.0
NC_000002.11	38709284	A	G	editing_percent:Z:66.667	noise_percent:Z:0.0
NC_000002.11	38709287	A	G	editing_percent:Z:66.667	noise_percent:Z:0.0
NC_000002.11	38709393	A	G	editing_percent:Z:50.0	noise_percent:Z:0.0
NC_000002.11	44466187	A	G	editing_percent:Z:66.667	noise_percent:Z:0.0
NC_000002.11	44466193	A	G	editing_percent:Z:66.667	noise_percent:Z:0.0
NC_000002.11	44466216	A	G	editing_percent:Z:50.0	noise_percent:Z:0.0
NC_000002.11	46613435	A	G	editing_percent:Z:50.0	noise_percent:Z:0.0
NC_000002.11	46613436	A	G	editing_percent:Z:50.0	noise_percent:Z:0.0
NC_000002.11	46809439	A	G	editing_percent:Z:42.857	noise_percent:Z:0.0
NC_000002.11	46809445	A	G	editing_percent:Z:75.0	noise_percent:Z:0.0
NC_000002.11	47387388	A	G	editing_percent:Z:66.667	noise_percent:Z:0.0
NC_000002.11	47387389	A	G	editing_percent:Z:66.667	noise_percent:Z:0.0
NC_000002.11	47777687	A	G	editing_percent:Z:66.667	noise_percent:Z:0.0
NC_000002.11	47918174	A	G	editing_percent:Z:66.667	noise_percent:Z:0.0
NC_000002.11	49456935	A	G	editing_percent:Z:66.667	noise_percent:Z:0.0
NC_000002.11	50105769	A	G	editing_percent:Z:50.0	noise_percent:Z:0.0
NC_000002.11	54176645	A	G	editing_percent:Z:96.341	noise_percent:Z:0.0
NC_000002.11	54176689	A	G	editing_percent:Z:98.765	noise_percent:Z:0.0
NC_000002.11	54310133	A	G	editing_percent:Z:66.667	noise_percent:Z:0.0
NC_000002.11	54893169	A	G	editing_percent:Z:66.667	noise_percent:Z:0.0
NC_000002.11	54895917	A	G	editing_percent:Z:60.0	noise_percent:Z:0.0
NC_000002.11	55199880	A	G	editing_percent:Z:66.667	noise_percent:Z:0.0
NC_000002.11	55764428	A	G	editing_percent:Z:66.667	noise_percent:Z:0.0
NC_000002.11	56094202	A	G	editing_percent:Z:66.667	noise_percent:Z:0.0
NC_000002.11	58687398	A	G	editing_percent:Z:50.0	noise_percent:Z:0.0
NC_000002.11	62060441	A	G	editing_percent:Z:75.0	noise_percent:Z:0.0
NC_000002.11	62115346	A	G	editing_percent:Z:50.0	noise_percent:Z:0.0
NC_000002.11	65315458	A	G	editing_percent:Z:66.667	noise_percent:Z:0.0
NC_000002.11	65315462	A	G	editing_percent:Z:33.333	noise_percent:Z:0.0
NC_000002.11	65433215	A	G	editing_percent:Z:50.0	noise_percent:Z:0.0
NC_000002.11	65433217	A	G	editing_percent:Z:66.667	noise_percent:Z:0.0
NC_000002.11	65454982	A	G	editing_percent:Z:66.667	noise_percent:Z:0.0
NC_000002.11	65454984	A	G	editing_percent:Z:66.667	noise_percent:Z:0.0
NC_000002.11	70315692	A	G	editing_percent:Z:81.818	noise_percent:Z:0.0
NC_000002.11	70315707	A	G	editing_percent:Z:81.818	noise_percent:Z:0.0
NC_000002.11	73530043	A	G	editing_percent:Z:66.667	noise_percent:Z:0.0
NC_000002.11	73530063	A	G	editing_percent:Z:66.667	noise_percent:Z:0.0
NC_000002.11	74131217	A	G	editing_percent:Z:66.667	noise_percent:Z:0.0
NC_000002.11	74131224	A	G	editing_percent:Z:66.667	noise_percent:Z:0.0
NC_000002.11	74131245	A	G	editing_percent:Z:75.0	noise_percent:Z:0.0
NC_000002.11	74131269	A	G	editing_percent:Z:80.0	noise_percent:Z:0.0
NC_000002.11	74131288	A	G	editing_percent:Z:66.667	noise_percent:Z:0.0
NC_000002.11	74131296	A	G	editing_percent:Z:66.667	noise_percent:Z:0.0
NC_000002.11	74131301	A	G	editing_percent:Z:60.0	noise_percent:Z:0.0
NC_000002.11	74141908	A	G	editing_percent:Z:42.857	noise_percent:Z:0.0
NC_000002.11	74143825	A	G	editing_percent:Z:30.0	noise_percent:Z:0.0
NC_000002.11	74754373	A	G	editing_percent:Z:66.667	noise_percent:Z:0.0
NC_000002.11	75890824	A	G	editing_percent:Z:66.667	noise_percent:Z:0.0
NC_000002.11	75893937	A	G	editing_percent:Z:60.0	noise_percent:Z:0.0
NC_000002.11	75893939	A	G	editing_percent:Z:66.667	noise_percent:Z:0.0
NC_000002.11	75893978	A	G	editing_percent:Z:66.667	noise_percent:Z:0.0
NC_000002.11	75893994	A	G	editing_percent:Z:66.667	noise_percent:Z:0.0
NC_000002.11	75894116	A	G	editing_percent:Z:66.667	noise_percent:Z:0.0
NC_000002.11	75894153	A	G	editing_percent:Z:66.667	noise_percent:Z:0.0
NC_000002.11	75894155	A	G	editing_percent:Z:66.667	noise_percent:Z:0.0
NC_000002.11	75894186	A	G	editing_percent:Z:50.0	noise_percent:Z:0.0
NC_000002.11	75894237	A	G	editing_percent:Z:66.667	noise_percent:Z:0.0
NC_000002.11	75894261	A	G	editing_percent:Z:66.667	noise_percent:Z:0.0
NC_000002.11	75894265	A	G	editing_percent:Z:66.667	noise_percent:Z:0.0
NC_000002.11	75894273	A	G	editing_percent:Z:66.667	noise_percent:Z:0.0
NC_000002.11	75894274	A	G	editing_percent:Z:66.667	noise_percent:Z:0.0
NC_000002.11	75894303	A	G	editing_percent:Z:66.667	noise_percent:Z:0.0
NC_000002.11	75895208	A	G	editing_percent:Z:66.667	noise_percent:Z:0.0
NC_000002.11	75895214	A	G	editing_percent:Z:66.667	noise_percent:Z:0.0
NC_000002.11	75895221	A	G	editing_percent:Z:66.667	noise_percent:Z:0.0
NC_000002.11	75895225	A	G	editing_percent:Z:66.667	noise_percent:Z:0.0
NC_000002.11	75895234	A	G	editing_percent:Z:66.667	noise_percent:Z:0.0
NC_000002.11	75895246	A	G	editing_percent:Z:66.667	noise_percent:Z:0.0
NC_000002.11	75895273	A	G	editing_percent:Z:40.0	noise_percent:Z:0.0
NC_000002.11	75895277	A	G	editing_percent:Z:66.667	noise_percent:Z:0.0
NC_000002.11	75895439	A	G	editing_percent:Z:66.667	noise_percent:Z:0.0
NC_000002.11	84652710	A	G	editing_percent:Z:40.0	noise_percent:Z:0.0
NC_000002.11	85133152	A	G	editing_percent:Z:40.0	noise_percent:Z:0.0
NC_000002.11	85544196	A	G	editing_percent:Z:40.0	noise_percent:Z:0.0
NC_000002.11	85544197	A	G	editing_percent:Z:40.0	noise_percent:Z:0.0
NC_000002.11	85569744	A	G	editing_percent:Z:66.667	noise_percent:Z:0.0
NC_000002.11	87755062	A	G	editing_percent:Z:66.667	noise_percent:Z:0.0
NC_000002.11	87755070	A	G	editing_percent:Z:66.667	noise_percent:Z:0.0
NC_000002.11	88124607	A	G	editing_percent:Z:66.667	noise_percent:Z:0.0
NC_000002.11	89156735	A	G	editing_percent:Z:37.5	noise_percent:Z:0.0
NC_000002.11	89156753	A	G	editing_percent:Z:44.444	noise_percent:Z:0.0
NC_000002.11	89156804	A	G	editing_percent:Z:34.0	noise_percent:Z:0.0
NC_000002.11	89309517	A	G	editing_percent:Z:30.0	noise_percent:Z:0.0
NC_000002.11	89309605	A	G	editing_percent:Z:37.5	noise_percent:Z:0.0
NC_000002.11	89345524	A	G	editing_percent:Z:66.667	noise_percent:Z:0.0
NC_000002.11	89459360	A	G	editing_percent:Z:85.714	noise_percent:Z:0.0
NC_000002.11	89495714	A	G	editing_percent:Z:50.0	noise_percent:Z:0.0
NC_000002.11	89521216	A	G	editing_percent:Z:40.0	noise_percent:Z:0.0
NC_000002.11	89521251	A	G	editing_percent:Z:38.462	noise_percent:Z:0.0
NC_000002.11	89544452	A	G	editing_percent:Z:50.0	noise_percent:Z:0.0
NC_000002.11	89567833	A	G	editing_percent:Z:80.0	noise_percent:Z:0.0
NC_000002.11	89619404	A	G	editing_percent:Z:50.0	noise_percent:Z:0.0
NC_000002.11	89630031	A	G	editing_percent:Z:33.333	noise_percent:Z:0.0
NC_000002.11	89891237	A	G	editing_percent:Z:40.0	noise_percent:Z:0.0
NC_000002.11	89901372	A	G	editing_percent:Z:97.059	noise_percent:Z:0.0
NC_000002.11	89901376	A	G	editing_percent:Z:75.0	noise_percent:Z:0.0
NC_000002.11	89901528	A	G	editing_percent:Z:33.333	noise_percent:Z:0.0
NC_000002.11	89901586	A	G	editing_percent:Z:37.5	noise_percent:Z:0.0
NC_000002.11	89901603	A	G	editing_percent:Z:44.444	noise_percent:Z:0.0
NC_000002.11	89901670	A	G	editing_percent:Z:50.0	noise_percent:Z:0.0
NC_000002.11	89901691	A	G	editing_percent:Z:66.667	noise_percent:Z:0.0
NC_000002.11	89901733	A	G	editing_percent:Z:32.258	noise_percent:Z:0.0
NC_000002.11	89901747	A	G	editing_percent:Z:50.0	noise_percent:Z:0.0
NC_000002.11	89901756	A	G	editing_percent:Z:66.667	noise_percent:Z:0.0
NC_000002.11	89901771	A	G	editing_percent:Z:50.0	noise_percent:Z:0.0
NC_000002.11	89923747	A	G	editing_percent:Z:66.667	noise_percent:Z:0.0
NC_000002.11	89923887	A	G	editing_percent:Z:66.667	noise_percent:Z:0.0
NC_000002.11	89934404	A	G	editing_percent:Z:50.0	noise_percent:Z:0.0
NC_000002.11	89934407	A	G	editing_percent:Z:75.0	noise_percent:Z:0.0
NC_000002.11	89952938	A	G	editing_percent:Z:87.5	noise_percent:Z:0.0
NC_000002.11	89953161	A	G	editing_percent:Z:30.0	noise_percent:Z:0.0
NC_000002.11	89953204	A	G	editing_percent:Z:42.857	noise_percent:Z:0.0
NC_000002.11	89953268	A	G	editing_percent:Z:42.857	noise_percent:Z:0.0
NC_000002.11	89953347	A	G	editing_percent:Z:66.667	noise_percent:Z:0.0
NC_000002.11	89976250	A	G	editing_percent:Z:33.333	noise_percent:Z:0.0
NC_000002.11	89976291	A	G	editing_percent:Z:54.545	noise_percent:Z:0.0
NC_000002.11	89976330	A	G	editing_percent:Z:59.091	noise_percent:Z:0.0
NC_000002.11	89987064	A	G	editing_percent:Z:40.0	noise_percent:Z:0.0
NC_000002.11	89999249	A	G	editing_percent:Z:50.0	noise_percent:Z:0.0
NC_000002.11	89999355	A	G	editing_percent:Z:30.0	noise_percent:Z:0.0
NC_000002.11	89999405	A	G	editing_percent:Z:40.0	noise_percent:Z:0.0
NC_000002.11	89999495	A	G	editing_percent:Z:33.333	noise_percent:Z:0.0
NC_000002.11	89999549	A	G	editing_percent:Z:36.364	noise_percent:Z:0.0
NC_000002.11	90007994	A	G	editing_percent:Z:57.143	noise_percent:Z:0.0
NC_000002.11	90008074	A	G	editing_percent:Z:66.667	noise_percent:Z:0.0
NC_000002.11	90008121	A	G	editing_percent:Z:50.0	noise_percent:Z:0.0
NC_000002.11	90044130	A	G	editing_percent:Z:66.667	noise_percent:Z:0.0
NC_000002.11	90044375	A	G	editing_percent:Z:66.667	noise_percent:Z:0.0
NC_000002.11	90060804	A	G	editing_percent:Z:45.455	noise_percent:Z:0.0
NC_000002.11	90060936	A	G	editing_percent:Z:66.667	noise_percent:Z:0.0
NC_000002.11	90060939	A	G	editing_percent:Z:50.0	noise_percent:Z:0.0
NC_000002.11	90078231	A	G	editing_percent:Z:30.769	noise_percent:Z:0.0
NC_000002.11	90122013	A	G	editing_percent:Z:40.0	noise_percent:Z:0.0
NC_000002.11	90122125	A	G	editing_percent:Z:50.0	noise_percent:Z:0.0
NC_000002.11	90139572	A	G	editing_percent:Z:50.0	noise_percent:Z:0.0
NC_000002.11	90154061	A	G	editing_percent:Z:66.667	noise_percent:Z:0.0
NC_000002.11	90154202	A	G	editing_percent:Z:34.783	noise_percent:Z:0.0
NC_000002.11	90154262	A	G	editing_percent:Z:66.667	noise_percent:Z:0.0
NC_000002.11	90193227	A	G	editing_percent:Z:33.333	noise_percent:Z:0.0
NC_000002.11	90193259	A	G	editing_percent:Z:42.857	noise_percent:Z:0.0
NC_000002.11	90199029	A	G	editing_percent:Z:66.667	noise_percent:Z:0.0
NC_000002.11	90212134	A	G	editing_percent:Z:50.0	noise_percent:Z:0.0
NC_000002.11	90212140	A	G	editing_percent:Z:33.333	noise_percent:Z:0.0
NC_000002.11	90259831	A	G	editing_percent:Z:85.714	noise_percent:Z:0.0
NC_000002.11	90259835	A	G	editing_percent:Z:50.0	noise_percent:Z:0.0
NC_000002.11	90260097	A	G	editing_percent:Z:31.818	noise_percent:Z:0.0
NC_000002.11	90260128	A	G	editing_percent:Z:33.333	noise_percent:Z:0.0
NC_000002.11	90274176	A	G	editing_percent:Z:33.333	noise_percent:Z:0.0
NC_000002.11	90537981	A	G	editing_percent:Z:50.0	noise_percent:Z:0.0
NC_000002.11	95719307	A	G	editing_percent:Z:50.0	noise_percent:Z:0.0
NC_000002.11	95719333	A	G	editing_percent:Z:66.667	noise_percent:Z:0.0
NC_000002.11	97712427	A	G	editing_percent:Z:50.0	noise_percent:Z:0.0
NC_000002.11	97936571	A	G	editing_percent:Z:50.0	noise_percent:Z:0.0
NC_000002.11	97936580	A	G	editing_percent:Z:50.0	noise_percent:Z:0.0
NC_000002.11	97936581	A	G	editing_percent:Z:75.0	noise_percent:Z:0.0
NC_000002.11	97936582	A	G	editing_percent:Z:75.0	noise_percent:Z:0.0
NC_000002.11	97936585	A	G	editing_percent:Z:75.0	noise_percent:Z:0.0
NC_000002.11	97936708	A	G	editing_percent:Z:66.667	noise_percent:Z:0.0
NC_000002.11	97937807	A	G	editing_percent:Z:50.0	noise_percent:Z:0.0
NC_000002.11	97937815	A	G	editing_percent:Z:60.0	noise_percent:Z:0.0
NC_000002.11	97937824	A	G	editing_percent:Z:40.0	noise_percent:Z:0.0
NC_000002.11	97937825	A	G	editing_percent:Z:40.0	noise_percent:Z:0.0
NC_000002.11	97937828	A	G	editing_percent:Z:60.0	noise_percent:Z:0.0
NC_000002.11	97937839	A	G	editing_percent:Z:75.0	noise_percent:Z:0.0
NC_000002.11	97937847	A	G	editing_percent:Z:80.0	noise_percent:Z:0.0
NC_000002.11	97937848	A	G	editing_percent:Z:60.0	noise_percent:Z:0.0
NC_000002.11	97937851	A	G	editing_percent:Z:40.0	noise_percent:Z:0.0
NC_000002.11	97937860	A	G	editing_percent:Z:66.667	noise_percent:Z:0.0
NC_000002.11	99310977	A	G	editing_percent:Z:66.667	noise_percent:Z:0.0
NC_000002.11	99812808	A	G	editing_percent:Z:66.667	noise_percent:Z:0.0
NC_000002.11	99812817	A	G	editing_percent:Z:66.667	noise_percent:Z:0.0
NC_000002.11	99812978	A	G	editing_percent:Z:90.0	noise_percent:Z:0.0
NC_000002.11	99812988	A	G	editing_percent:Z:80.0	noise_percent:Z:0.0
NC_000002.11	99813002	A	G	editing_percent:Z:50.0	noise_percent:Z:0.0
NC_000002.11	99813003	A	G	editing_percent:Z:70.0	noise_percent:Z:0.0
NC_000002.11	99813020	A	G	editing_percent:Z:62.5	noise_percent:Z:0.0
NC_000002.11	105878044	A	G	editing_percent:Z:75.0	noise_percent:Z:0.0
NC_000002.11	105878049	A	G	editing_percent:Z:50.0	noise_percent:Z:0.0
NC_000002.11	105878050	A	G	editing_percent:Z:50.0	noise_percent:Z:0.0
NC_000002.11	105878053	A	G	editing_percent:Z:75.0	noise_percent:Z:0.0
NC_000002.11	105878059	A	G	editing_percent:Z:75.0	noise_percent:Z:0.0
NC_000002.11	105878088	A	G	editing_percent:Z:50.0	noise_percent:Z:0.0
NC_000002.11	106935644	A	G	editing_percent:Z:50.0	noise_percent:Z:0.0
NC_000002.11	106935692	A	G	editing_percent:Z:50.0	noise_percent:Z:0.0
NC_000002.11	108537482	A	G	editing_percent:Z:92.857	noise_percent:Z:0.0
NC_000002.11	114164391	A	G	editing_percent:Z:50.0	noise_percent:Z:0.0
NC_000002.11	114164405	A	G	editing_percent:Z:50.0	noise_percent:Z:0.0
NC_000002.11	121050911	A	G	editing_percent:Z:50.0	noise_percent:Z:0.0
NC_000002.11	121108208	A	G	editing_percent:Z:31.579	noise_percent:Z:0.0
NC_000002.11	121108210	A	G	editing_percent:Z:50.0	noise_percent:Z:0.0
NC_000002.11	121108211	A	G	editing_percent:Z:30.0	noise_percent:Z:0.0
NC_000002.11	122073083	A	G	editing_percent:Z:75.0	noise_percent:Z:0.0
NC_000002.11	122073104	A	G	editing_percent:Z:75.0	noise_percent:Z:0.0
NC_000002.11	128950479	A	G	editing_percent:Z:50.0	noise_percent:Z:0.0
NC_000002.11	128950489	A	G	editing_percent:Z:60.0	noise_percent:Z:0.0
NC_000002.11	131221137	A	G	editing_percent:Z:50.0	noise_percent:Z:0.0
NC_000002.11	131809058	A	G	editing_percent:Z:50.0	noise_percent:Z:0.0
NC_000002.11	131809069	A	G	editing_percent:Z:50.0	noise_percent:Z:0.0
NC_000002.11	131809074	A	G	editing_percent:Z:50.0	noise_percent:Z:0.0
NC_000002.11	131809075	A	G	editing_percent:Z:50.0	noise_percent:Z:0.0
NC_000002.11	131903014	A	G	editing_percent:Z:66.667	noise_percent:Z:0.0
NC_000002.11	132271470	A	G	editing_percent:Z:66.667	noise_percent:Z:0.0
NC_000002.11	132271482	A	G	editing_percent:Z:66.667	noise_percent:Z:0.0
NC_000002.11	132271520	A	G	editing_percent:Z:66.667	noise_percent:Z:0.0
NC_000002.11	132272087	A	G	editing_percent:Z:75.0	noise_percent:Z:0.0
NC_000002.11	133012711	A	G	editing_percent:Z:50.0	noise_percent:Z:0.0
NC_000002.11	133012717	A	G	editing_percent:Z:62.5	noise_percent:Z:0.0
NC_000002.11	133012737	A	G	editing_percent:Z:30.0	noise_percent:Z:0.0
NC_000002.11	133012841	A	G	editing_percent:Z:40.0	noise_percent:Z:0.0
NC_000002.11	133013087	A	G	editing_percent:Z:37.5	noise_percent:Z:0.0
NC_000002.11	133013093	A	G	editing_percent:Z:33.333	noise_percent:Z:0.0
NC_000002.11	133013380	A	G	editing_percent:Z:50.0	noise_percent:Z:0.0
NC_000002.11	133038993	A	G	editing_percent:Z:66.667	noise_percent:Z:0.0
NC_000002.11	133039005	A	G	editing_percent:Z:50.0	noise_percent:Z:0.0
NC_000002.11	138727796	A	G	editing_percent:Z:75.0	noise_percent:Z:0.0
NC_000002.11	140978220	A	G	editing_percent:Z:40.0	noise_percent:Z:0.0
NC_000002.11	151826517	A	G	editing_percent:Z:70.0	noise_percent:Z:0.0
NC_000002.11	151826531	A	G	editing_percent:Z:30.0	noise_percent:Z:0.0
NC_000002.11	151826532	A	G	editing_percent:Z:80.0	noise_percent:Z:0.0
NC_000002.11	151826558	A	G	editing_percent:Z:37.5	noise_percent:Z:0.0
NC_000002.11	151826559	A	G	editing_percent:Z:75.0	noise_percent:Z:0.0
NC_000002.11	151826571	A	G	editing_percent:Z:33.333	noise_percent:Z:0.0
NC_000002.11	154278111	A	G	editing_percent:Z:33.333	noise_percent:Z:0.0
NC_000002.11	156120576	A	G	editing_percent:Z:60.0	noise_percent:Z:0.0
NC_000002.11	158922423	A	G	editing_percent:Z:60.0	noise_percent:Z:0.0
NC_000002.11	161905510	A	G	editing_percent:Z:60.0	noise_percent:Z:0.0
NC_000002.11	165430201	A	G	editing_percent:Z:66.667	noise_percent:Z:0.0
NC_000002.11	166257541	A	G	editing_percent:Z:66.667	noise_percent:Z:0.0
NC_000002.11	166257590	A	G	editing_percent:Z:66.667	noise_percent:Z:0.0
NC_000002.11	172373820	A	G	editing_percent:Z:50.0	noise_percent:Z:0.0
NC_000002.11	172809397	A	G	editing_percent:Z:66.667	noise_percent:Z:0.0
NC_000002.11	174086954	A	G	editing_percent:Z:42.857	noise_percent:Z:0.0
NC_000002.11	174089867	A	G	editing_percent:Z:50.0	noise_percent:Z:0.0
NC_000002.11	174440185	A	G	editing_percent:Z:89.474	noise_percent:Z:0.0
NC_000002.11	176043133	A	G	editing_percent:Z:66.667	noise_percent:Z:0.0
NC_000002.11	176043134	A	G	editing_percent:Z:66.667	noise_percent:Z:0.0
NC_000002.11	176044853	A	G	editing_percent:Z:50.0	noise_percent:Z:0.0
NC_000002.11	179452952	A	G	editing_percent:Z:66.667	noise_percent:Z:0.0
NC_000002.11	179547635	A	G	editing_percent:Z:66.667	noise_percent:Z:0.0
NC_000002.11	189869094	A	G	editing_percent:Z:75.0	noise_percent:Z:0.0
NC_000002.11	190788587	A	G	editing_percent:Z:66.667	noise_percent:Z:0.0
NC_000002.11	191229077	A	G	editing_percent:Z:66.667	noise_percent:Z:0.0
NC_000002.11	191229108	A	G	editing_percent:Z:66.667	noise_percent:Z:0.0
NC_000002.11	194994234	A	G	editing_percent:Z:95.652	noise_percent:Z:0.0
NC_000002.11	196999053	A	G	editing_percent:Z:75.0	noise_percent:Z:0.0
NC_000002.11	196999054	A	G	editing_percent:Z:71.429	noise_percent:Z:0.0
NC_000002.11	198128135	A	G	editing_percent:Z:90.0	noise_percent:Z:0.0
NC_000002.11	202028803	A	G	editing_percent:Z:33.333	noise_percent:Z:0.0
NC_000002.11	202028828	A	G	editing_percent:Z:62.5	noise_percent:Z:0.0
NC_000002.11	202152062	A	G	editing_percent:Z:66.667	noise_percent:Z:0.0
NC_000002.11	202152086	A	G	editing_percent:Z:66.667	noise_percent:Z:0.0
NC_000002.11	204163503	A	G	editing_percent:Z:50.0	noise_percent:Z:0.0
NC_000002.11	204163509	A	G	editing_percent:Z:75.0	noise_percent:Z:0.0
NC_000002.11	204166996	A	G	editing_percent:Z:66.667	noise_percent:Z:0.0
NC_000002.11	204166998	A	G	editing_percent:Z:50.0	noise_percent:Z:0.0
NC_000002.11	204166999	A	G	editing_percent:Z:50.0	noise_percent:Z:0.0
NC_000002.11	204167091	A	G	editing_percent:Z:50.0	noise_percent:Z:0.0
NC_000002.11	204167097	A	G	editing_percent:Z:66.667	noise_percent:Z:0.0
NC_000002.11	204167104	A	G	editing_percent:Z:50.0	noise_percent:Z:0.0
NC_000002.11	204167111	A	G	editing_percent:Z:50.0	noise_percent:Z:0.0
NC_000002.11	204167130	A	G	editing_percent:Z:66.667	noise_percent:Z:0.0
NC_000002.11	204167182	A	G	editing_percent:Z:66.667	noise_percent:Z:0.0
NC_000002.11	204167186	A	G	editing_percent:Z:50.0	noise_percent:Z:0.0
NC_000002.11	204167190	A	G	editing_percent:Z:50.0	noise_percent:Z:0.0
NC_000002.11	204167191	A	G	editing_percent:Z:71.429	noise_percent:Z:0.0
NC_000002.11	204167211	A	G	editing_percent:Z:37.5	noise_percent:Z:0.0
NC_000002.11	204167239	A	G	editing_percent:Z:80.0	noise_percent:Z:0.0
NC_000002.11	204167577	A	G	editing_percent:Z:66.667	noise_percent:Z:0.0
NC_000002.11	204167661	A	G	editing_percent:Z:50.0	noise_percent:Z:0.0
NC_000002.11	204167666	A	G	editing_percent:Z:75.0	noise_percent:Z:0.0
NC_000002.11	204167688	A	G	editing_percent:Z:66.667	noise_percent:Z:0.0
NC_000002.11	204167853	A	G	editing_percent:Z:66.667	noise_percent:Z:0.0
NC_000002.11	204167858	A	G	editing_percent:Z:66.667	noise_percent:Z:0.0
NC_000002.11	204167881	A	G	editing_percent:Z:66.667	noise_percent:Z:0.0
NC_000002.11	204167957	A	G	editing_percent:Z:66.667	noise_percent:Z:0.0
NC_000002.11	204167962	A	G	editing_percent:Z:66.667	noise_percent:Z:0.0
NC_000002.11	204168243	A	G	editing_percent:Z:66.667	noise_percent:Z:0.0
NC_000002.11	204168470	A	G	editing_percent:Z:75.0	noise_percent:Z:0.0
NC_000002.11	204168781	A	G	editing_percent:Z:66.667	noise_percent:Z:0.0
NC_000002.11	204169038	A	G	editing_percent:Z:40.0	noise_percent:Z:0.0
NC_000002.11	204169086	A	G	editing_percent:Z:60.0	noise_percent:Z:0.0
NC_000002.11	204169181	A	G	editing_percent:Z:75.0	noise_percent:Z:0.0
NC_000002.11	204169203	A	G	editing_percent:Z:66.667	noise_percent:Z:0.0
NC_000002.11	204169468	A	G	editing_percent:Z:42.857	noise_percent:Z:0.0
NC_000002.11	204169482	A	G	editing_percent:Z:66.667	noise_percent:Z:0.0
NC_000002.11	204169496	A	G	editing_percent:Z:50.0	noise_percent:Z:0.0
NC_000002.11	204169497	A	G	editing_percent:Z:75.0	noise_percent:Z:0.0
NC_000002.11	204169498	A	G	editing_percent:Z:37.5	noise_percent:Z:0.0
NC_000002.11	204169499	A	G	editing_percent:Z:66.667	noise_percent:Z:0.0
NC_000002.11	204169506	A	G	editing_percent:Z:42.857	noise_percent:Z:0.0
NC_000002.11	204169509	A	G	editing_percent:Z:42.857	noise_percent:Z:0.0
NC_000002.11	204170017	A	G	editing_percent:Z:66.667	noise_percent:Z:0.0
NC_000002.11	204170090	A	G	editing_percent:Z:66.667	noise_percent:Z:0.0
NC_000002.11	204170099	A	G	editing_percent:Z:66.667	noise_percent:Z:0.0
NC_000002.11	204170184	A	G	editing_percent:Z:75.0	noise_percent:Z:0.0
NC_000002.11	207944484	A	G	editing_percent:Z:66.667	noise_percent:Z:0.0
NC_000002.11	208619662	A	G	editing_percent:Z:66.667	noise_percent:Z:0.0
NC_000002.11	208619734	A	G	editing_percent:Z:75.0	noise_percent:Z:0.0
NC_000002.11	212639356	A	G	editing_percent:Z:66.667	noise_percent:Z:0.0
NC_000002.11	217072740	A	G	editing_percent:Z:66.667	noise_percent:Z:0.0
NC_000002.11	217364059	A	G	editing_percent:Z:40.0	noise_percent:Z:0.0
NC_000002.11	217364060	A	G	editing_percent:Z:60.0	noise_percent:Z:0.0
NC_000002.11	217366480	A	G	editing_percent:Z:66.667	noise_percent:Z:0.0
NC_000002.11	217366515	A	G	editing_percent:Z:66.667	noise_percent:Z:0.0
NC_000002.11	217366868	A	G	editing_percent:Z:54.545	noise_percent:Z:0.0
NC_000002.11	217366874	A	G	editing_percent:Z:40.0	noise_percent:Z:0.0
NC_000002.11	217366885	A	G	editing_percent:Z:50.0	noise_percent:Z:0.0
NC_000002.11	217366897	A	G	editing_percent:Z:57.143	noise_percent:Z:0.0
NC_000002.11	217366898	A	G	editing_percent:Z:71.429	noise_percent:Z:0.0
NC_000002.11	217366899	A	G	editing_percent:Z:38.462	noise_percent:Z:0.0
NC_000002.11	217366900	A	G	editing_percent:Z:50.0	noise_percent:Z:0.0
NC_000002.11	217366901	A	G	editing_percent:Z:50.0	noise_percent:Z:0.0
NC_000002.11	217366919	A	G	editing_percent:Z:80.0	noise_percent:Z:0.0
NC_000002.11	217366929	A	G	editing_percent:Z:66.667	noise_percent:Z:0.0
NC_000002.11	217366939	A	G	editing_percent:Z:40.0	noise_percent:Z:0.0
NC_000002.11	217366959	A	G	editing_percent:Z:66.667	noise_percent:Z:0.0
NC_000002.11	217366971	A	G	editing_percent:Z:50.0	noise_percent:Z:0.0
NC_000002.11	217475424	A	G	editing_percent:Z:85.714	noise_percent:Z:0.0
NC_000002.11	217537251	A	G	editing_percent:Z:35.714	noise_percent:Z:0.0
NC_000002.11	217537254	A	G	editing_percent:Z:35.714	noise_percent:Z:0.0
NC_000002.11	217537259	A	G	editing_percent:Z:40.0	noise_percent:Z:0.0
NC_000002.11	217538583	A	G	editing_percent:Z:66.667	noise_percent:Z:0.0
NC_000002.11	217538584	A	G	editing_percent:Z:66.667	noise_percent:Z:0.0
NC_000002.11	218665486	A	G	editing_percent:Z:75.0	noise_percent:Z:0.0
NC_000002.11	218665489	A	G	editing_percent:Z:66.667	noise_percent:Z:0.0
NC_000002.11	218667869	A	G	editing_percent:Z:66.667	noise_percent:Z:0.0
NC_000002.11	218667871	A	G	editing_percent:Z:66.667	noise_percent:Z:0.0
NC_000002.11	218668735	A	G	editing_percent:Z:40.0	noise_percent:Z:0.0
NC_000002.11	219099959	A	G	editing_percent:Z:66.667	noise_percent:Z:0.0
NC_000002.11	219114629	A	G	editing_percent:Z:66.667	noise_percent:Z:0.0
NC_000002.11	219114634	A	G	editing_percent:Z:66.667	noise_percent:Z:0.0
NC_000002.11	219118847	A	G	editing_percent:Z:50.0	noise_percent:Z:0.0
NC_000002.11	219391773	A	G	editing_percent:Z:40.0	noise_percent:Z:0.0
NC_000002.11	220284811	A	G	editing_percent:Z:87.5	noise_percent:Z:0.0
NC_000002.11	220285251	A	G	editing_percent:Z:40.0	noise_percent:Z:0.0
NC_000002.11	220285377	A	G	editing_percent:Z:66.667	noise_percent:Z:0.0
NC_000002.11	220286119	A	G	editing_percent:Z:37.5	noise_percent:Z:0.0
NC_000002.11	220286207	A	G	editing_percent:Z:40.0	noise_percent:Z:0.0
NC_000002.11	220290696	A	G	editing_percent:Z:66.667	noise_percent:Z:0.0
NC_000002.11	220290699	A	G	editing_percent:Z:66.667	noise_percent:Z:0.0
NC_000002.11	220290713	A	G	editing_percent:Z:35.714	noise_percent:Z:0.0
NC_000002.11	220290736	A	G	editing_percent:Z:33.333	noise_percent:Z:0.0
NC_000002.11	220291138	A	G	editing_percent:Z:40.0	noise_percent:Z:0.0
NC_000002.11	220291139	A	G	editing_percent:Z:40.0	noise_percent:Z:0.0
NC_000002.11	220291143	A	G	editing_percent:Z:57.143	noise_percent:Z:0.0
NC_000002.11	220291304	A	G	editing_percent:Z:40.0	noise_percent:Z:0.0
NC_000002.11	220292628	A	G	editing_percent:Z:50.0	noise_percent:Z:0.0
NC_000002.11	220292652	A	G	editing_percent:Z:40.0	noise_percent:Z:0.0
NC_000002.11	224569831	A	G	editing_percent:Z:60.0	noise_percent:Z:0.0
NC_000002.11	228518924	A	G	editing_percent:Z:66.667	noise_percent:Z:0.0
NC_000002.11	228551046	A	G	editing_percent:Z:71.429	noise_percent:Z:0.0
NC_000002.11	228551055	A	G	editing_percent:Z:50.0	noise_percent:Z:0.0
NC_000002.11	230045655	A	G	editing_percent:Z:66.667	noise_percent:Z:0.0
NC_000002.11	231388474	A	G	editing_percent:Z:66.667	noise_percent:Z:0.0
NC_000002.11	231388477	A	G	editing_percent:Z:66.667	noise_percent:Z:0.0
NC_000002.11	231389246	A	G	editing_percent:Z:66.667	noise_percent:Z:0.0
NC_000002.11	231389469	A	G	editing_percent:Z:66.667	noise_percent:Z:0.0
NC_000002.11	231389492	A	G	editing_percent:Z:50.0	noise_percent:Z:0.0
NC_000002.11	231389494	A	G	editing_percent:Z:75.0	noise_percent:Z:0.0
NC_000002.11	231389495	A	G	editing_percent:Z:75.0	noise_percent:Z:0.0
NC_000002.11	231389512	A	G	editing_percent:Z:50.0	noise_percent:Z:0.0
NC_000002.11	231684583	A	G	editing_percent:Z:66.667	noise_percent:Z:0.0
NC_000002.11	232573254	A	G	editing_percent:Z:50.0	noise_percent:Z:0.0
NC_000002.11	232577159	A	G	editing_percent:Z:60.0	noise_percent:Z:0.0
NC_000002.11	232577162	A	G	editing_percent:Z:60.0	noise_percent:Z:0.0
NC_000002.11	232577169	A	G	editing_percent:Z:66.667	noise_percent:Z:0.0
NC_000002.11	233546374	A	G	editing_percent:Z:66.667	noise_percent:Z:0.0
NC_000002.11	236211412	A	G	editing_percent:Z:40.0	noise_percent:Z:0.0
NC_000002.11	239325858	A	G	editing_percent:Z:66.667	noise_percent:Z:0.0
NC_000002.11	239325870	A	G	editing_percent:Z:75.0	noise_percent:Z:0.0
NC_000003.11	10192744	A	G	editing_percent:Z:66.667	noise_percent:Z:0.0
NC_000003.11	10192747	A	G	editing_percent:Z:66.667	noise_percent:Z:0.0
NC_000003.11	10192753	A	G	editing_percent:Z:66.667	noise_percent:Z:0.0
NC_000003.11	10193881	A	G	editing_percent:Z:40.0	noise_percent:Z:0.0
NC_000003.11	10193890	A	G	editing_percent:Z:40.0	noise_percent:Z:0.0
NC_000003.11	10193894	A	G	editing_percent:Z:40.0	noise_percent:Z:0.0
NC_000003.11	10193900	A	G	editing_percent:Z:40.0	noise_percent:Z:0.0
NC_000003.11	10193932	A	G	editing_percent:Z:66.667	noise_percent:Z:0.0
NC_000003.11	10194550	A	G	editing_percent:Z:66.667	noise_percent:Z:0.0
NC_000003.11	10194812	A	G	editing_percent:Z:66.667	noise_percent:Z:0.0
NC_000003.11	10194815	A	G	editing_percent:Z:66.667	noise_percent:Z:0.0
NC_000003.11	10194912	A	G	editing_percent:Z:66.667	noise_percent:Z:0.0
NC_000003.11	10194933	A	G	editing_percent:Z:66.667	noise_percent:Z:0.0
NC_000003.11	10194944	A	G	editing_percent:Z:75.0	noise_percent:Z:0.0
NC_000003.11	10194946	A	G	editing_percent:Z:66.667	noise_percent:Z:0.0
NC_000003.11	10194950	A	G	editing_percent:Z:50.0	noise_percent:Z:0.0
NC_000003.11	11440145	A	G	editing_percent:Z:66.667	noise_percent:Z:0.0
NC_000003.11	11440148	A	G	editing_percent:Z:66.667	noise_percent:Z:0.0
NC_000003.11	12091661	A	G	editing_percent:Z:40.0	noise_percent:Z:0.0
NC_000003.11	12091663	A	G	editing_percent:Z:80.0	noise_percent:Z:0.0
NC_000003.11	12112699	A	G	editing_percent:Z:96.0	noise_percent:Z:0.0
NC_000003.11	12877573	A	G	editing_percent:Z:66.667	noise_percent:Z:0.0
NC_000003.11	12877575	A	G	editing_percent:Z:66.667	noise_percent:Z:0.0
NC_000003.11	13649621	A	G	editing_percent:Z:66.667	noise_percent:Z:0.0
NC_000003.11	15693815	A	G	editing_percent:Z:66.667	noise_percent:Z:0.0
NC_000003.11	15693837	A	G	editing_percent:Z:66.667	noise_percent:Z:0.0
NC_000003.11	16265410	A	G	editing_percent:Z:75.0	noise_percent:Z:0.0
NC_000003.11	16269216	A	G	editing_percent:Z:55.556	noise_percent:Z:0.0
NC_000003.11	16269962	A	G	editing_percent:Z:40.0	noise_percent:Z:0.0
NC_000003.11	16269969	A	G	editing_percent:Z:40.0	noise_percent:Z:0.0
NC_000003.11	16269972	A	G	editing_percent:Z:40.0	noise_percent:Z:0.0
NC_000003.11	16272186	A	G	editing_percent:Z:91.429	noise_percent:Z:0.0
NC_000003.11	16272191	A	G	editing_percent:Z:91.176	noise_percent:Z:0.0
NC_000003.11	16277397	A	G	editing_percent:Z:40.0	noise_percent:Z:0.0
NC_000003.11	16277402	A	G	editing_percent:Z:42.857	noise_percent:Z:0.0
NC_000003.11	16277426	A	G	editing_percent:Z:90.909	noise_percent:Z:0.0
NC_000003.11	16277427	A	G	editing_percent:Z:81.818	noise_percent:Z:0.0
NC_000003.11	16277452	A	G	editing_percent:Z:37.5	noise_percent:Z:0.0
NC_000003.11	16277454	A	G	editing_percent:Z:42.857	noise_percent:Z:0.0
NC_000003.11	16277456	A	G	editing_percent:Z:57.143	noise_percent:Z:0.0
NC_000003.11	16277459	A	G	editing_percent:Z:80.0	noise_percent:Z:0.0
NC_000003.11	16277562	A	G	editing_percent:Z:94.444	noise_percent:Z:0.0
NC_000003.11	16277569	A	G	editing_percent:Z:94.737	noise_percent:Z:0.0
NC_000003.11	16277572	A	G	editing_percent:Z:63.158	noise_percent:Z:0.0
NC_000003.11	16277577	A	G	editing_percent:Z:31.579	noise_percent:Z:0.0
NC_000003.11	16277599	A	G	editing_percent:Z:90.0	noise_percent:Z:0.0
NC_000003.11	23959339	A	G	editing_percent:Z:66.667	noise_percent:Z:0.0
NC_000003.11	23959344	A	G	editing_percent:Z:75.0	noise_percent:Z:0.0
NC_000003.11	25366028	A	G	editing_percent:Z:30.0	noise_percent:Z:0.0
NC_000003.11	27256411	A	G	editing_percent:Z:66.667	noise_percent:Z:0.0
NC_000003.11	27256422	A	G	editing_percent:Z:66.667	noise_percent:Z:0.0
NC_000003.11	28376519	A	G	editing_percent:Z:66.667	noise_percent:Z:0.0
NC_000003.11	28376520	A	G	editing_percent:Z:66.667	noise_percent:Z:0.0
NC_000003.11	28376522	A	G	editing_percent:Z:66.667	noise_percent:Z:0.0
NC_000003.11	28376528	A	G	editing_percent:Z:66.667	noise_percent:Z:0.0
NC_000003.11	28376536	A	G	editing_percent:Z:66.667	noise_percent:Z:0.0
NC_000003.11	28376539	A	G	editing_percent:Z:66.667	noise_percent:Z:0.0
NC_000003.11	28376554	A	G	editing_percent:Z:66.667	noise_percent:Z:0.0
NC_000003.11	30734489	A	G	editing_percent:Z:66.667	noise_percent:Z:0.0
NC_000003.11	30735357	A	G	editing_percent:Z:50.0	noise_percent:Z:0.0
NC_000003.11	32523861	A	G	editing_percent:Z:50.0	noise_percent:Z:0.0
NC_000003.11	32523867	A	G	editing_percent:Z:66.667	noise_percent:Z:0.0
NC_000003.11	32523868	A	G	editing_percent:Z:66.667	noise_percent:Z:0.0
NC_000003.11	32523869	A	G	editing_percent:Z:66.667	noise_percent:Z:0.0
NC_000003.11	32523870	A	G	editing_percent:Z:66.667	noise_percent:Z:0.0
NC_000003.11	32523871	A	G	editing_percent:Z:66.667	noise_percent:Z:0.0
NC_000003.11	37370466	A	G	editing_percent:Z:66.667	noise_percent:Z:0.0
NC_000003.11	37370472	A	G	editing_percent:Z:66.667	noise_percent:Z:0.0
NC_000003.11	40507520	A	G	editing_percent:Z:66.667	noise_percent:Z:0.0
NC_000003.11	40507526	A	G	editing_percent:Z:66.667	noise_percent:Z:0.0
NC_000003.11	40507602	A	G	editing_percent:Z:66.667	noise_percent:Z:0.0
NC_000003.11	40507603	A	G	editing_percent:Z:66.667	noise_percent:Z:0.0
NC_000003.11	40507916	A	G	editing_percent:Z:66.667	noise_percent:Z:0.0
NC_000003.11	40507917	A	G	editing_percent:Z:66.667	noise_percent:Z:0.0
NC_000003.11	40578911	A	G	editing_percent:Z:66.667	noise_percent:Z:0.0
NC_000003.11	40578931	A	G	editing_percent:Z:66.667	noise_percent:Z:0.0
NC_000003.11	40578932	A	G	editing_percent:Z:66.667	noise_percent:Z:0.0
NC_000003.11	40578933	A	G	editing_percent:Z:66.667	noise_percent:Z:0.0
NC_000003.11	40578934	A	G	editing_percent:Z:66.667	noise_percent:Z:0.0
NC_000003.11	40578940	A	G	editing_percent:Z:66.667	noise_percent:Z:0.0
NC_000003.11	40803073	A	G	editing_percent:Z:66.667	noise_percent:Z:0.0
NC_000003.11	40803076	A	G	editing_percent:Z:50.0	noise_percent:Z:0.0
NC_000003.11	40803079	A	G	editing_percent:Z:55.556	noise_percent:Z:0.0
NC_000003.11	40803081	A	G	editing_percent:Z:66.667	noise_percent:Z:0.0
NC_000003.11	40803082	A	G	editing_percent:Z:57.143	noise_percent:Z:0.0
NC_000003.11	40803084	A	G	editing_percent:Z:66.667	noise_percent:Z:0.0
NC_000003.11	41462444	A	G	editing_percent:Z:66.667	noise_percent:Z:0.0
NC_000003.11	41462446	A	G	editing_percent:Z:66.667	noise_percent:Z:0.0
NC_000003.11	41462454	A	G	editing_percent:Z:66.667	noise_percent:Z:0.0
NC_000003.11	41462458	A	G	editing_percent:Z:66.667	noise_percent:Z:0.0
NC_000003.11	44566655	A	G	editing_percent:Z:87.5	noise_percent:Z:0.0
NC_000003.11	45067931	A	G	editing_percent:Z:40.0	noise_percent:Z:0.0
NC_000003.11	45077190	A	G	editing_percent:Z:75.0	noise_percent:Z:0.0
NC_000003.11	45721884	A	G	editing_percent:Z:50.0	noise_percent:Z:0.0
NC_000003.11	45721931	A	G	editing_percent:Z:50.0	noise_percent:Z:0.0
NC_000003.11	45722030	A	G	editing_percent:Z:40.0	noise_percent:Z:0.0
NC_000003.11	45722047	A	G	editing_percent:Z:75.0	noise_percent:Z:0.0
NC_000003.11	45722338	A	G	editing_percent:Z:40.0	noise_percent:Z:0.0
NC_000003.11	45722355	A	G	editing_percent:Z:60.0	noise_percent:Z:0.0
NC_000003.11	45722391	A	G	editing_percent:Z:50.0	noise_percent:Z:0.0
NC_000003.11	45722396	A	G	editing_percent:Z:83.333	noise_percent:Z:0.0
NC_000003.11	45722414	A	G	editing_percent:Z:66.667	noise_percent:Z:0.0
NC_000003.11	45722423	A	G	editing_percent:Z:66.667	noise_percent:Z:0.0
NC_000003.11	46184032	A	G	editing_percent:Z:40.0	noise_percent:Z:0.0
NC_000003.11	46184672	A	G	editing_percent:Z:40.0	noise_percent:Z:0.0
NC_000003.11	46417218	A	G	editing_percent:Z:40.0	noise_percent:Z:0.0
NC_000003.11	46417219	A	G	editing_percent:Z:40.0	noise_percent:Z:0.0
NC_000003.11	46417221	A	G	editing_percent:Z:40.0	noise_percent:Z:0.0
NC_000003.11	46899595	A	G	editing_percent:Z:95.455	noise_percent:Z:0.0
NC_000003.11	46899600	A	G	editing_percent:Z:88.889	noise_percent:Z:0.0
NC_000003.11	46899630	A	G	editing_percent:Z:50.0	noise_percent:Z:0.0
NC_000003.11	46899632	A	G	editing_percent:Z:50.0	noise_percent:Z:0.0
NC_000003.11	46899640	A	G	editing_percent:Z:40.0	noise_percent:Z:0.0
NC_000003.11	47912301	A	G	editing_percent:Z:66.667	noise_percent:Z:0.0
NC_000003.11	48328956	A	G	editing_percent:Z:66.667	noise_percent:Z:0.0
NC_000003.11	48328962	A	G	editing_percent:Z:66.667	noise_percent:Z:0.0
NC_000003.11	52448933	A	G	editing_percent:Z:75.0	noise_percent:Z:0.0
NC_000003.11	53121710	A	G	editing_percent:Z:75.0	noise_percent:Z:0.0
NC_000003.11	57549359	A	G	editing_percent:Z:66.667	noise_percent:Z:0.0
NC_000003.11	57956413	A	G	editing_percent:Z:87.5	noise_percent:Z:0.0
NC_000003.11	58306728	A	G	editing_percent:Z:66.667	noise_percent:Z:0.0
NC_000003.11	58306754	A	G	editing_percent:Z:66.667	noise_percent:Z:0.0
NC_000003.11	64518951	A	G	editing_percent:Z:66.667	noise_percent:Z:0.0
NC_000003.11	71006317	A	G	editing_percent:Z:75.0	noise_percent:Z:0.0
NC_000003.11	76484382	A	G	editing_percent:Z:66.667	noise_percent:Z:0.0
NC_000003.11	89638251	A	G	editing_percent:Z:90.909	noise_percent:Z:0.0
NC_000003.11	89638275	A	G	editing_percent:Z:93.333	noise_percent:Z:0.0
NC_000003.11	89638284	A	G	editing_percent:Z:91.667	noise_percent:Z:0.0
NC_000003.11	98376904	A	G	editing_percent:Z:50.0	noise_percent:Z:0.0
NC_000003.11	101295472	A	G	editing_percent:Z:66.667	noise_percent:Z:0.0
NC_000003.11	101542355	A	G	editing_percent:Z:66.667	noise_percent:Z:0.0
NC_000003.11	101652658	A	G	editing_percent:Z:66.667	noise_percent:Z:0.0
NC_000003.11	101652693	A	G	editing_percent:Z:75.0	noise_percent:Z:0.0
NC_000003.11	101652699	A	G	editing_percent:Z:66.667	noise_percent:Z:0.0
NC_000003.11	107524986	A	G	editing_percent:Z:80.0	noise_percent:Z:0.0
NC_000003.11	111638065	A	G	editing_percent:Z:66.667	noise_percent:Z:0.0
NC_000003.11	111660475	A	G	editing_percent:Z:66.667	noise_percent:Z:0.0
NC_000003.11	111660498	A	G	editing_percent:Z:66.667	noise_percent:Z:0.0
NC_000003.11	112414583	A	G	editing_percent:Z:66.667	noise_percent:Z:0.0
NC_000003.11	113529260	A	G	editing_percent:Z:40.0	noise_percent:Z:0.0
NC_000003.11	115342510	A	G	editing_percent:Z:40.0	noise_percent:Z:0.0
NC_000003.11	119621478	A	G	editing_percent:Z:66.667	noise_percent:Z:0.0
NC_000003.11	120113570	A	G	editing_percent:Z:66.667	noise_percent:Z:0.0
NC_000003.11	121249870	A	G	editing_percent:Z:75.0	noise_percent:Z:0.0
NC_000003.11	121249874	A	G	editing_percent:Z:75.0	noise_percent:Z:0.0
NC_000003.11	121249876	A	G	editing_percent:Z:75.0	noise_percent:Z:0.0
NC_000003.11	122333697	A	G	editing_percent:Z:40.0	noise_percent:Z:0.0
NC_000003.11	122333711	A	G	editing_percent:Z:60.0	noise_percent:Z:0.0
NC_000003.11	122333716	A	G	editing_percent:Z:80.0	noise_percent:Z:0.0
NC_000003.11	123331659	A	G	editing_percent:Z:50.0	noise_percent:Z:0.0
NC_000003.11	123331706	A	G	editing_percent:Z:40.0	noise_percent:Z:0.0
NC_000003.11	125725277	A	G	editing_percent:Z:75.0	noise_percent:Z:0.0
NC_000003.11	128525213	A	G	editing_percent:Z:66.667	noise_percent:Z:0.0
NC_000003.11	128532172	A	G	editing_percent:Z:40.0	noise_percent:Z:0.0
NC_000003.11	132398066	A	G	editing_percent:Z:75.0	noise_percent:Z:0.0
NC_000003.11	135883802	A	G	editing_percent:Z:66.667	noise_percent:Z:0.0
NC_000003.11	135924496	A	G	editing_percent:Z:96.0	noise_percent:Z:0.0
NC_000003.11	135924505	A	G	editing_percent:Z:98.0	noise_percent:Z:0.0
NC_000003.11	136050276	A	G	editing_percent:Z:66.667	noise_percent:Z:0.0
NC_000003.11	136050278	A	G	editing_percent:Z:66.667	noise_percent:Z:0.0
NC_000003.11	136050297	A	G	editing_percent:Z:75.0	noise_percent:Z:0.0
NC_000003.11	136050322	A	G	editing_percent:Z:66.667	noise_percent:Z:0.0
NC_000003.11	136050332	A	G	editing_percent:Z:66.667	noise_percent:Z:0.0
NC_000003.11	138543932	A	G	editing_percent:Z:50.0	noise_percent:Z:0.0
NC_000003.11	138829970	A	G	editing_percent:Z:66.667	noise_percent:Z:0.0
NC_000003.11	140167382	A	G	editing_percent:Z:66.667	noise_percent:Z:0.0
NC_000003.11	141762686	A	G	editing_percent:Z:50.0	noise_percent:Z:0.0
NC_000003.11	143574830	A	G	editing_percent:Z:66.667	noise_percent:Z:0.0
NC_000003.11	143574864	A	G	editing_percent:Z:80.0	noise_percent:Z:0.0
NC_000003.11	145402759	A	G	editing_percent:Z:80.0	noise_percent:Z:0.0
NC_000003.11	149531143	A	G	editing_percent:Z:66.667	noise_percent:Z:0.0
NC_000003.11	152017453	A	G	editing_percent:Z:40.0	noise_percent:Z:0.0
NC_000003.11	155113900	A	G	editing_percent:Z:66.667	noise_percent:Z:0.0
NC_000003.11	155660849	A	G	editing_percent:Z:40.0	noise_percent:Z:0.0
NC_000003.11	155762365	A	G	editing_percent:Z:46.154	noise_percent:Z:0.0
NC_000003.11	156260428	A	G	editing_percent:Z:66.667	noise_percent:Z:0.0
NC_000003.11	176782814	A	G	editing_percent:Z:66.667	noise_percent:Z:0.0
NC_000003.11	179501994	A	G	editing_percent:Z:50.0	noise_percent:Z:0.0
NC_000003.11	179501995	A	G	editing_percent:Z:50.0	noise_percent:Z:0.0
NC_000003.11	179501997	A	G	editing_percent:Z:50.0	noise_percent:Z:0.0
NC_000003.11	179501998	A	G	editing_percent:Z:50.0	noise_percent:Z:0.0
NC_000003.11	181459011	A	G	editing_percent:Z:80.0	noise_percent:Z:0.0
NC_000003.11	181459013	A	G	editing_percent:Z:80.0	noise_percent:Z:0.0
NC_000003.11	183835153	A	G	editing_percent:Z:50.0	noise_percent:Z:0.0
NC_000003.11	183835154	A	G	editing_percent:Z:75.0	noise_percent:Z:0.0
NC_000003.11	183835159	A	G	editing_percent:Z:60.0	noise_percent:Z:0.0
NC_000003.11	183835165	A	G	editing_percent:Z:85.714	noise_percent:Z:0.0
NC_000003.11	183835168	A	G	editing_percent:Z:42.857	noise_percent:Z:0.0
NC_000003.11	183835169	A	G	editing_percent:Z:83.333	noise_percent:Z:0.0
NC_000003.11	183835229	A	G	editing_percent:Z:75.0	noise_percent:Z:0.0
NC_000003.11	183867695	A	G	editing_percent:Z:66.667	noise_percent:Z:0.0
NC_000003.11	183867738	A	G	editing_percent:Z:50.0	noise_percent:Z:0.0
NC_000003.11	183901310	A	G	editing_percent:Z:40.0	noise_percent:Z:0.0
NC_000003.11	185136351	A	G	editing_percent:Z:40.0	noise_percent:Z:0.0
NC_000003.11	186504998	A	G	editing_percent:Z:75.0	noise_percent:Z:0.0
NC_000003.11	186506942	A	G	editing_percent:Z:66.667	noise_percent:Z:0.0
NC_000003.11	186566271	A	G	editing_percent:Z:66.667	noise_percent:Z:0.0
NC_000003.11	186566300	A	G	editing_percent:Z:50.0	noise_percent:Z:0.0
NC_000003.11	186566307	A	G	editing_percent:Z:80.0	noise_percent:Z:0.0
NC_000003.11	188598686	A	G	editing_percent:Z:66.667	noise_percent:Z:0.0
NC_000003.11	188598777	A	G	editing_percent:Z:66.667	noise_percent:Z:0.0
NC_000003.11	188598824	A	G	editing_percent:Z:66.667	noise_percent:Z:0.0
NC_000003.11	193380758	A	G	editing_percent:Z:66.667	noise_percent:Z:0.0
NC_000003.11	195295594	A	G	editing_percent:Z:66.667	noise_percent:Z:0.0
NC_000003.11	195295857	A	G	editing_percent:Z:40.0	noise_percent:Z:0.0
NC_000003.11	195430817	A	G	editing_percent:Z:66.667	noise_percent:Z:0.0
NC_000003.11	195430824	A	G	editing_percent:Z:66.667	noise_percent:Z:0.0
NC_000003.11	195430840	A	G	editing_percent:Z:66.667	noise_percent:Z:0.0
NC_000003.11	195704127	A	G	editing_percent:Z:33.333	noise_percent:Z:0.0
NC_000003.11	195787122	A	G	editing_percent:Z:50.0	noise_percent:Z:0.0
NC_000003.11	197505284	A	G	editing_percent:Z:66.667	noise_percent:Z:0.0
NC_000004.11	2841396	A	G	editing_percent:Z:75.0	noise_percent:Z:0.0
NC_000004.11	2841567	A	G	editing_percent:Z:66.667	noise_percent:Z:0.0
NC_000004.11	2900200	A	G	editing_percent:Z:66.667	noise_percent:Z:0.0
NC_000004.11	3016169	A	G	editing_percent:Z:66.667	noise_percent:Z:0.0
NC_000004.11	5740387	A	G	editing_percent:Z:66.667	noise_percent:Z:0.0
NC_000004.11	5740443	A	G	editing_percent:Z:66.667	noise_percent:Z:0.0
NC_000004.11	6315502	A	G	editing_percent:Z:50.0	noise_percent:Z:0.0
NC_000004.11	8495924	A	G	editing_percent:Z:66.667	noise_percent:Z:0.0
NC_000004.11	12641950	A	G	editing_percent:Z:50.0	noise_percent:Z:0.0
NC_000004.11	12642016	A	G	editing_percent:Z:50.0	noise_percent:Z:0.0
NC_000004.11	12642020	A	G	editing_percent:Z:60.0	noise_percent:Z:0.0
NC_000004.11	12642081	A	G	editing_percent:Z:66.667	noise_percent:Z:0.0
NC_000004.11	12642111	A	G	editing_percent:Z:66.667	noise_percent:Z:0.0
NC_000004.11	13338952	A	G	editing_percent:Z:66.667	noise_percent:Z:0.0
NC_000004.11	13979096	A	G	editing_percent:Z:33.333	noise_percent:Z:0.0
NC_000004.11	17488506	A	G	editing_percent:Z:66.667	noise_percent:Z:0.0
NC_000004.11	30351468	A	G	editing_percent:Z:50.0	noise_percent:Z:0.0
NC_000004.11	30351469	A	G	editing_percent:Z:50.0	noise_percent:Z:0.0
NC_000004.11	30351498	A	G	editing_percent:Z:50.0	noise_percent:Z:0.0
NC_000004.11	30351499	A	G	editing_percent:Z:75.0	noise_percent:Z:0.0
NC_000004.11	35038995	A	G	editing_percent:Z:33.333	noise_percent:Z:0.0
NC_000004.11	35039010	A	G	editing_percent:Z:50.0	noise_percent:Z:0.0
NC_000004.11	35039019	A	G	editing_percent:Z:91.667	noise_percent:Z:0.0
NC_000004.11	53528666	A	G	editing_percent:Z:66.667	noise_percent:Z:0.0
NC_000004.11	53528673	A	G	editing_percent:Z:66.667	noise_percent:Z:0.0
NC_000004.11	53530379	A	G	editing_percent:Z:66.667	noise_percent:Z:0.0
NC_000004.11	55842353	A	G	editing_percent:Z:98.78	noise_percent:Z:0.0
NC_000004.11	55842367	A	G	editing_percent:Z:97.917	noise_percent:Z:0.0
NC_000004.11	55842493	A	G	editing_percent:Z:80.0	noise_percent:Z:0.0
NC_000004.11	57326273	A	G	editing_percent:Z:33.333	noise_percent:Z:0.0
NC_000004.11	57326314	A	G	editing_percent:Z:60.0	noise_percent:Z:0.0
NC_000004.11	57326327	A	G	editing_percent:Z:66.667	noise_percent:Z:0.0
NC_000004.11	57326329	A	G	editing_percent:Z:66.667	noise_percent:Z:0.0
NC_000004.11	64216324	A	G	editing_percent:Z:66.667	noise_percent:Z:0.0
NC_000004.11	71521329	A	G	editing_percent:Z:66.667	noise_percent:Z:0.0
NC_000004.11	71521963	A	G	editing_percent:Z:40.0	noise_percent:Z:0.0
NC_000004.11	71521972	A	G	editing_percent:Z:50.0	noise_percent:Z:0.0
NC_000004.11	71522184	A	G	editing_percent:Z:66.667	noise_percent:Z:0.0
NC_000004.11	76573931	A	G	editing_percent:Z:66.667	noise_percent:Z:0.0
NC_000004.11	76807178	A	G	editing_percent:Z:66.667	noise_percent:Z:0.0
NC_000004.11	78873641	A	G	editing_percent:Z:75.0	noise_percent:Z:0.0
NC_000004.11	83271456	A	G	editing_percent:Z:66.667	noise_percent:Z:0.0
NC_000004.11	83271457	A	G	editing_percent:Z:33.333	noise_percent:Z:0.0
NC_000004.11	83271465	A	G	editing_percent:Z:50.0	noise_percent:Z:0.0
NC_000004.11	83271466	A	G	editing_percent:Z:33.333	noise_percent:Z:0.0
NC_000004.11	83271467	A	G	editing_percent:Z:33.333	noise_percent:Z:0.0
NC_000004.11	83271480	A	G	editing_percent:Z:33.333	noise_percent:Z:0.0
NC_000004.11	83271483	A	G	editing_percent:Z:33.333	noise_percent:Z:0.0
NC_000004.11	83271484	A	G	editing_percent:Z:50.0	noise_percent:Z:0.0
NC_000004.11	83271491	A	G	editing_percent:Z:66.667	noise_percent:Z:0.0
NC_000004.11	83271495	A	G	editing_percent:Z:83.333	noise_percent:Z:0.0
NC_000004.11	83322947	A	G	editing_percent:Z:33.333	noise_percent:Z:0.0
NC_000004.11	88362981	A	G	editing_percent:Z:66.667	noise_percent:Z:0.0
NC_000004.11	88362982	A	G	editing_percent:Z:66.667	noise_percent:Z:0.0
NC_000004.11	88362983	A	G	editing_percent:Z:66.667	noise_percent:Z:0.0
NC_000004.11	88415757	A	G	editing_percent:Z:91.667	noise_percent:Z:0.0
NC_000004.11	88896878	A	G	editing_percent:Z:80.0	noise_percent:Z:0.0
NC_000004.11	88898045	A	G	editing_percent:Z:57.143	noise_percent:Z:0.0
NC_000004.11	88902625	A	G	editing_percent:Z:40.0	noise_percent:Z:0.0
NC_000004.11	88903933	A	G	editing_percent:Z:33.333	noise_percent:Z:0.0
NC_000004.11	89181911	A	G	editing_percent:Z:66.667	noise_percent:Z:0.0
NC_000004.11	93623121	A	G	editing_percent:Z:66.667	noise_percent:Z:0.0
NC_000004.11	93743349	A	G	editing_percent:Z:90.909	noise_percent:Z:0.0
NC_000004.11	95508453	A	G	editing_percent:Z:44.444	noise_percent:Z:0.0
NC_000004.11	99661923	A	G	editing_percent:Z:50.0	noise_percent:Z:0.0
NC_000004.11	100228258	A	G	editing_percent:Z:50.0	noise_percent:Z:0.0
NC_000004.11	100232748	A	G	editing_percent:Z:40.0	noise_percent:Z:0.0
NC_000004.11	104495002	A	G	editing_percent:Z:66.667	noise_percent:Z:0.0
NC_000004.11	106406768	A	G	editing_percent:Z:66.667	noise_percent:Z:0.0
NC_000004.11	106406918	A	G	editing_percent:Z:66.667	noise_percent:Z:0.0
NC_000004.11	106407023	A	G	editing_percent:Z:50.0	noise_percent:Z:0.0
NC_000004.11	106407024	A	G	editing_percent:Z:50.0	noise_percent:Z:0.0
NC_000004.11	113377057	A	G	editing_percent:Z:33.333	noise_percent:Z:0.0
NC_000004.11	115999326	A	G	editing_percent:Z:66.667	noise_percent:Z:0.0
NC_000004.11	116965037	A	G	editing_percent:Z:80.0	noise_percent:Z:0.0
NC_000004.11	117519507	A	G	editing_percent:Z:50.0	noise_percent:Z:0.0
NC_000004.11	117521454	A	G	editing_percent:Z:33.333	noise_percent:Z:0.0
NC_000004.11	119982125	A	G	editing_percent:Z:50.0	noise_percent:Z:0.0
NC_000004.11	122589320	A	G	editing_percent:Z:75.0	noise_percent:Z:0.0
NC_000004.11	122590775	A	G	editing_percent:Z:75.0	noise_percent:Z:0.0
NC_000004.11	123817352	A	G	editing_percent:Z:66.667	noise_percent:Z:0.0
NC_000004.11	123817355	A	G	editing_percent:Z:50.0	noise_percent:Z:0.0
NC_000004.11	128758334	A	G	editing_percent:Z:40.0	noise_percent:Z:0.0
NC_000004.11	128758344	A	G	editing_percent:Z:60.0	noise_percent:Z:0.0
NC_000004.11	129794431	A	G	editing_percent:Z:66.667	noise_percent:Z:0.0
NC_000004.11	134046321	A	G	editing_percent:Z:90.0	noise_percent:Z:0.0
NC_000004.11	139482427	A	G	editing_percent:Z:66.667	noise_percent:Z:0.0
NC_000004.11	139968454	A	G	editing_percent:Z:66.667	noise_percent:Z:0.0
NC_000004.11	139968477	A	G	editing_percent:Z:66.667	noise_percent:Z:0.0
NC_000004.11	140430133	A	G	editing_percent:Z:50.0	noise_percent:Z:0.0
NC_000004.11	140430138	A	G	editing_percent:Z:50.0	noise_percent:Z:0.0
NC_000004.11	141300753	A	G	editing_percent:Z:66.667	noise_percent:Z:0.0
NC_000004.11	146297395	A	G	editing_percent:Z:50.0	noise_percent:Z:0.0
NC_000004.11	146546449	A	G	editing_percent:Z:75.0	noise_percent:Z:0.0
NC_000004.11	151344074	A	G	editing_percent:Z:40.0	noise_percent:Z:0.0
NC_000004.11	151663943	A	G	editing_percent:Z:66.667	noise_percent:Z:0.0
NC_000004.11	153898446	A	G	editing_percent:Z:66.667	noise_percent:Z:0.0
NC_000004.11	154229131	A	G	editing_percent:Z:95.0	noise_percent:Z:0.0
NC_000004.11	156385265	A	G	editing_percent:Z:42.857	noise_percent:Z:0.0
NC_000004.11	158273615	A	G	editing_percent:Z:66.667	noise_percent:Z:0.0
NC_000004.11	169848362	A	G	editing_percent:Z:66.667	noise_percent:Z:0.0
NC_000004.11	170754163	A	G	editing_percent:Z:85.714	noise_percent:Z:0.0
NC_000004.11	174435711	A	G	editing_percent:Z:66.667	noise_percent:Z:0.0
NC_000004.11	174435712	A	G	editing_percent:Z:66.667	noise_percent:Z:0.0
NC_000004.11	174505235	A	G	editing_percent:Z:50.0	noise_percent:Z:0.0
NC_000004.11	174505258	A	G	editing_percent:Z:75.0	noise_percent:Z:0.0
NC_000004.11	174536911	A	G	editing_percent:Z:40.0	noise_percent:Z:0.0
NC_000004.11	174536914	A	G	editing_percent:Z:38.462	noise_percent:Z:0.0
NC_000004.11	174536920	A	G	editing_percent:Z:50.0	noise_percent:Z:0.0
NC_000004.11	177252335	A	G	editing_percent:Z:50.0	noise_percent:Z:0.0
NC_000004.11	177252340	A	G	editing_percent:Z:40.0	noise_percent:Z:0.0
NC_000004.11	182139680	A	G	editing_percent:Z:75.0	noise_percent:Z:0.0
NC_000004.11	182139721	A	G	editing_percent:Z:50.0	noise_percent:Z:0.0
NC_000004.11	182444107	A	G	editing_percent:Z:50.0	noise_percent:Z:0.0
NC_000004.11	183812588	A	G	editing_percent:Z:50.0	noise_percent:Z:0.0
NC_000004.11	185694811	A	G	editing_percent:Z:75.0	noise_percent:Z:0.0
NC_000004.11	185702137	A	G	editing_percent:Z:38.095	noise_percent:Z:0.0
NC_000004.11	185702138	A	G	editing_percent:Z:50.0	noise_percent:Z:0.0
NC_000004.11	185702143	A	G	editing_percent:Z:46.154	noise_percent:Z:0.0
NC_000004.11	185702160	A	G	editing_percent:Z:30.303	noise_percent:Z:0.0
NC_000004.11	185702168	A	G	editing_percent:Z:66.667	noise_percent:Z:0.0
NC_000004.11	185702188	A	G	editing_percent:Z:72.727	noise_percent:Z:0.0
NC_000004.11	185702203	A	G	editing_percent:Z:33.333	noise_percent:Z:0.0
NC_000004.11	185744890	A	G	editing_percent:Z:66.667	noise_percent:Z:0.0
NC_000004.11	186235797	A	G	editing_percent:Z:66.667	noise_percent:Z:0.0
NC_000004.11	186235805	A	G	editing_percent:Z:66.667	noise_percent:Z:0.0
NC_000004.11	186235825	A	G	editing_percent:Z:75.0	noise_percent:Z:0.0
NC_000004.11	190197668	A	G	editing_percent:Z:66.667	noise_percent:Z:0.0
NC_000004.11	190197681	A	G	editing_percent:Z:66.667	noise_percent:Z:0.0
NC_000004.11	190197684	A	G	editing_percent:Z:60.0	noise_percent:Z:0.0
NC_000004.11	190197687	A	G	editing_percent:Z:40.0	noise_percent:Z:0.0
NC_000004.11	190197693	A	G	editing_percent:Z:66.667	noise_percent:Z:0.0
NC_000004.11	190197696	A	G	editing_percent:Z:60.0	noise_percent:Z:0.0
NC_000004.11	190197700	A	G	editing_percent:Z:80.0	noise_percent:Z:0.0
NC_000004.11	190197703	A	G	editing_percent:Z:60.0	noise_percent:Z:0.0
NC_000004.11	190197714	A	G	editing_percent:Z:66.667	noise_percent:Z:0.0
NC_000004.11	190197829	A	G	editing_percent:Z:66.667	noise_percent:Z:0.0
NC_000004.11	190394690	A	G	editing_percent:Z:50.0	noise_percent:Z:0.0
NC_000004.11	190396250	A	G	editing_percent:Z:66.667	noise_percent:Z:0.0
NC_000005.9	289801	A	G	editing_percent:Z:50.0	noise_percent:Z:0.0
NC_000005.9	10258419	A	G	editing_percent:Z:50.0	noise_percent:Z:0.0
NC_000005.9	10391846	A	G	editing_percent:Z:80.0	noise_percent:Z:0.0
NC_000005.9	14640016	A	G	editing_percent:Z:66.667	noise_percent:Z:0.0
NC_000005.9	14652357	A	G	editing_percent:Z:66.667	noise_percent:Z:0.0
NC_000005.9	14652359	A	G	editing_percent:Z:66.667	noise_percent:Z:0.0
NC_000005.9	15451771	A	G	editing_percent:Z:80.0	noise_percent:Z:0.0
NC_000005.9	15451822	A	G	editing_percent:Z:95.238	noise_percent:Z:0.0
NC_000005.9	21884244	A	G	editing_percent:Z:40.0	noise_percent:Z:0.0
NC_000005.9	21884247	A	G	editing_percent:Z:50.0	noise_percent:Z:0.0
NC_000005.9	21884250	A	G	editing_percent:Z:50.0	noise_percent:Z:0.0
NC_000005.9	25910678	A	G	editing_percent:Z:66.667	noise_percent:Z:0.0
NC_000005.9	31848076	A	G	editing_percent:Z:97.222	noise_percent:Z:0.0
NC_000005.9	32591796	A	G	editing_percent:Z:75.0	noise_percent:Z:0.0
NC_000005.9	40834286	A	G	editing_percent:Z:50.0	noise_percent:Z:0.0
NC_000005.9	42474113	A	G	editing_percent:Z:37.5	noise_percent:Z:0.0
NC_000005.9	42474114	A	G	editing_percent:Z:37.5	noise_percent:Z:0.0
NC_000005.9	42474130	A	G	editing_percent:Z:50.0	noise_percent:Z:0.0
NC_000005.9	42474203	A	G	editing_percent:Z:60.0	noise_percent:Z:0.0
NC_000005.9	42474261	A	G	editing_percent:Z:50.0	noise_percent:Z:0.0
NC_000005.9	42719697	A	G	editing_percent:Z:66.667	noise_percent:Z:0.0
NC_000005.9	42806994	A	G	editing_percent:Z:66.667	noise_percent:Z:0.0
NC_000005.9	43290209	A	G	editing_percent:Z:66.667	noise_percent:Z:0.0
NC_000005.9	43290216	A	G	editing_percent:Z:75.0	noise_percent:Z:0.0
NC_000005.9	43495734	A	G	editing_percent:Z:66.667	noise_percent:Z:0.0
NC_000005.9	60687194	A	G	editing_percent:Z:95.238	noise_percent:Z:0.0
NC_000005.9	60687206	A	G	editing_percent:Z:92.308	noise_percent:Z:0.0
NC_000005.9	60754590	A	G	editing_percent:Z:66.667	noise_percent:Z:0.0
NC_000005.9	65237842	A	G	editing_percent:Z:66.667	noise_percent:Z:0.0
NC_000005.9	68392042	A	G	editing_percent:Z:66.667	noise_percent:Z:0.0
NC_000005.9	69368054	A	G	editing_percent:Z:75.0	noise_percent:Z:0.0
NC_000005.9	69368071	A	G	editing_percent:Z:66.667	noise_percent:Z:0.0
NC_000005.9	71502867	A	G	editing_percent:Z:50.0	noise_percent:Z:0.0
NC_000005.9	71502869	A	G	editing_percent:Z:50.0	noise_percent:Z:0.0
NC_000005.9	72058142	A	G	editing_percent:Z:57.143	noise_percent:Z:0.0
NC_000005.9	72058156	A	G	editing_percent:Z:42.857	noise_percent:Z:0.0
NC_000005.9	72058181	A	G	editing_percent:Z:33.333	noise_percent:Z:0.0
NC_000005.9	72174724	A	G	editing_percent:Z:92.857	noise_percent:Z:0.0
NC_000005.9	74225678	A	G	editing_percent:Z:40.0	noise_percent:Z:0.0
NC_000005.9	74225688	A	G	editing_percent:Z:55.556	noise_percent:Z:0.0
NC_000005.9	74225701	A	G	editing_percent:Z:33.333	noise_percent:Z:0.0
NC_000005.9	77082422	A	G	editing_percent:Z:66.667	noise_percent:Z:0.0
NC_000005.9	78352497	A	G	editing_percent:Z:60.0	noise_percent:Z:0.0
NC_000005.9	78352501	A	G	editing_percent:Z:40.0	noise_percent:Z:0.0
NC_000005.9	78352512	A	G	editing_percent:Z:40.0	noise_percent:Z:0.0
NC_000005.9	78352515	A	G	editing_percent:Z:60.0	noise_percent:Z:0.0
NC_000005.9	78352516	A	G	editing_percent:Z:60.0	noise_percent:Z:0.0
NC_000005.9	78352523	A	G	editing_percent:Z:60.0	noise_percent:Z:0.0
NC_000005.9	78352525	A	G	editing_percent:Z:60.0	noise_percent:Z:0.0
NC_000005.9	78352528	A	G	editing_percent:Z:60.0	noise_percent:Z:0.0
NC_000005.9	78352535	A	G	editing_percent:Z:40.0	noise_percent:Z:0.0
NC_000005.9	78352539	A	G	editing_percent:Z:60.0	noise_percent:Z:0.0
NC_000005.9	78385636	A	G	editing_percent:Z:66.667	noise_percent:Z:0.0
NC_000005.9	79034201	A	G	editing_percent:Z:66.667	noise_percent:Z:0.0
NC_000005.9	79034202	A	G	editing_percent:Z:66.667	noise_percent:Z:0.0
NC_000005.9	79595674	A	G	editing_percent:Z:66.667	noise_percent:Z:0.0
NC_000005.9	79732578	A	G	editing_percent:Z:66.667	noise_percent:Z:0.0
NC_000005.9	79945928	A	G	editing_percent:Z:50.0	noise_percent:Z:0.0
NC_000005.9	79947557	A	G	editing_percent:Z:33.333	noise_percent:Z:0.0
NC_000005.9	86180498	A	G	editing_percent:Z:75.0	noise_percent:Z:0.0
NC_000005.9	90772773	A	G	editing_percent:Z:66.667	noise_percent:Z:0.0
NC_000005.9	97676111	A	G	editing_percent:Z:50.0	noise_percent:Z:0.0
NC_000005.9	97676112	A	G	editing_percent:Z:75.0	noise_percent:Z:0.0
NC_000005.9	97676115	A	G	editing_percent:Z:60.0	noise_percent:Z:0.0
NC_000005.9	97676118	A	G	editing_percent:Z:80.0	noise_percent:Z:0.0
NC_000005.9	99383180	A	G	editing_percent:Z:75.0	noise_percent:Z:0.0
NC_000005.9	99383376	A	G	editing_percent:Z:50.0	noise_percent:Z:0.0
NC_000005.9	99383452	A	G	editing_percent:Z:66.667	noise_percent:Z:0.0
NC_000005.9	99384288	A	G	editing_percent:Z:50.0	noise_percent:Z:0.0
NC_000005.9	99385091	A	G	editing_percent:Z:66.667	noise_percent:Z:0.0
NC_000005.9	99385097	A	G	editing_percent:Z:40.0	noise_percent:Z:0.0
NC_000005.9	99386558	A	G	editing_percent:Z:66.667	noise_percent:Z:0.0
NC_000005.9	99386964	A	G	editing_percent:Z:66.667	noise_percent:Z:0.0
NC_000005.9	99386997	A	G	editing_percent:Z:66.667	noise_percent:Z:0.0
NC_000005.9	99387637	A	G	editing_percent:Z:83.333	noise_percent:Z:0.0
NC_000005.9	99387715	A	G	editing_percent:Z:50.0	noise_percent:Z:0.0
NC_000005.9	99387753	A	G	editing_percent:Z:66.667	noise_percent:Z:0.0
NC_000005.9	99387758	A	G	editing_percent:Z:40.0	noise_percent:Z:0.0
NC_000005.9	99387829	A	G	editing_percent:Z:33.333	noise_percent:Z:0.0
NC_000005.9	99388602	A	G	editing_percent:Z:50.0	noise_percent:Z:0.0
NC_000005.9	99388840	A	G	editing_percent:Z:50.0	noise_percent:Z:0.0
NC_000005.9	99388864	A	G	editing_percent:Z:42.857	noise_percent:Z:0.0
NC_000005.9	99388867	A	G	editing_percent:Z:66.667	noise_percent:Z:0.0
NC_000005.9	99388960	A	G	editing_percent:Z:80.0	noise_percent:Z:0.0
NC_000005.9	99389529	A	G	editing_percent:Z:80.0	noise_percent:Z:0.0
NC_000005.9	99389551	A	G	editing_percent:Z:66.667	noise_percent:Z:0.0
NC_000005.9	99389650	A	G	editing_percent:Z:36.364	noise_percent:Z:0.0
NC_000005.9	99389652	A	G	editing_percent:Z:36.364	noise_percent:Z:0.0
NC_000005.9	99389747	A	G	editing_percent:Z:66.667	noise_percent:Z:0.0
NC_000005.9	99389748	A	G	editing_percent:Z:50.0	noise_percent:Z:0.0
NC_000005.9	99389749	A	G	editing_percent:Z:40.0	noise_percent:Z:0.0
NC_000005.9	99389834	A	G	editing_percent:Z:90.0	noise_percent:Z:0.0
NC_000005.9	99389839	A	G	editing_percent:Z:90.0	noise_percent:Z:0.0
NC_000005.9	99389879	A	G	editing_percent:Z:80.0	noise_percent:Z:0.0
NC_000005.9	99389886	A	G	editing_percent:Z:66.667	noise_percent:Z:0.0
NC_000005.9	99390153	A	G	editing_percent:Z:33.333	noise_percent:Z:0.0
NC_000005.9	99390156	A	G	editing_percent:Z:33.333	noise_percent:Z:0.0
NC_000005.9	99390269	A	G	editing_percent:Z:33.333	noise_percent:Z:0.0
NC_000005.9	99390271	A	G	editing_percent:Z:66.667	noise_percent:Z:0.0
NC_000005.9	99390272	A	G	editing_percent:Z:50.0	noise_percent:Z:0.0
NC_000005.9	99390302	A	G	editing_percent:Z:80.0	noise_percent:Z:0.0
NC_000005.9	99390349	A	G	editing_percent:Z:66.667	noise_percent:Z:0.0
NC_000005.9	102365032	A	G	editing_percent:Z:66.667	noise_percent:Z:0.0
NC_000005.9	102365034	A	G	editing_percent:Z:66.667	noise_percent:Z:0.0
NC_000005.9	107061762	A	G	editing_percent:Z:40.0	noise_percent:Z:0.0
NC_000005.9	107929404	A	G	editing_percent:Z:96.429	noise_percent:Z:0.0
NC_000005.9	112151293	A	G	editing_percent:Z:66.667	noise_percent:Z:0.0
NC_000005.9	112230815	A	G	editing_percent:Z:66.667	noise_percent:Z:0.0
NC_000005.9	125830329	A	G	editing_percent:Z:71.429	noise_percent:Z:0.0
NC_000005.9	125830330	A	G	editing_percent:Z:71.429	noise_percent:Z:0.0
NC_000005.9	125830331	A	G	editing_percent:Z:57.143	noise_percent:Z:0.0
NC_000005.9	125830332	A	G	editing_percent:Z:33.333	noise_percent:Z:0.0
NC_000005.9	125830336	A	G	editing_percent:Z:40.0	noise_percent:Z:0.0
NC_000005.9	125961127	A	G	editing_percent:Z:40.0	noise_percent:Z:0.0
NC_000005.9	125961128	A	G	editing_percent:Z:40.0	noise_percent:Z:0.0
NC_000005.9	125961130	A	G	editing_percent:Z:40.0	noise_percent:Z:0.0
NC_000005.9	125961131	A	G	editing_percent:Z:40.0	noise_percent:Z:0.0
NC_000005.9	125999889	A	G	editing_percent:Z:66.667	noise_percent:Z:0.0
NC_000005.9	126848277	A	G	editing_percent:Z:94.444	noise_percent:Z:0.0
NC_000005.9	130325633	A	G	editing_percent:Z:93.333	noise_percent:Z:0.0
NC_000005.9	130537987	A	G	editing_percent:Z:66.667	noise_percent:Z:0.0
NC_000005.9	130538011	A	G	editing_percent:Z:75.0	noise_percent:Z:0.0
NC_000005.9	130538191	A	G	editing_percent:Z:66.667	noise_percent:Z:0.0
NC_000005.9	132276548	A	G	editing_percent:Z:75.0	noise_percent:Z:0.0
NC_000005.9	132276557	A	G	editing_percent:Z:66.667	noise_percent:Z:0.0
NC_000005.9	132276559	A	G	editing_percent:Z:75.0	noise_percent:Z:0.0
NC_000005.9	133537720	A	G	editing_percent:Z:66.667	noise_percent:Z:0.0
NC_000005.9	134193825	A	G	editing_percent:Z:75.0	noise_percent:Z:0.0
NC_000005.9	134236165	A	G	editing_percent:Z:40.0	noise_percent:Z:0.0
NC_000005.9	134236178	A	G	editing_percent:Z:36.364	noise_percent:Z:0.0
NC_000005.9	134236203	A	G	editing_percent:Z:81.818	noise_percent:Z:0.0
NC_000005.9	134236205	A	G	editing_percent:Z:63.636	noise_percent:Z:0.0
NC_000005.9	134236206	A	G	editing_percent:Z:66.667	noise_percent:Z:0.0
NC_000005.9	134236214	A	G	editing_percent:Z:33.333	noise_percent:Z:0.0
NC_000005.9	134236278	A	G	editing_percent:Z:50.0	noise_percent:Z:0.0
NC_000005.9	134237379	A	G	editing_percent:Z:66.667	noise_percent:Z:0.0
NC_000005.9	134259216	A	G	editing_percent:Z:66.667	noise_percent:Z:0.0
NC_000005.9	134259457	A	G	editing_percent:Z:60.0	noise_percent:Z:0.0
NC_000005.9	134259471	A	G	editing_percent:Z:75.0	noise_percent:Z:0.0
NC_000005.9	134259474	A	G	editing_percent:Z:66.667	noise_percent:Z:0.0
NC_000005.9	134259547	A	G	editing_percent:Z:66.667	noise_percent:Z:0.0
NC_000005.9	134259684	A	G	editing_percent:Z:50.0	noise_percent:Z:0.0
NC_000005.9	134259998	A	G	editing_percent:Z:75.0	noise_percent:Z:0.0
NC_000005.9	134260002	A	G	editing_percent:Z:40.0	noise_percent:Z:0.0
NC_000005.9	134260199	A	G	editing_percent:Z:75.0	noise_percent:Z:0.0
NC_000005.9	134260948	A	G	editing_percent:Z:33.333	noise_percent:Z:0.0
NC_000005.9	134261174	A	G	editing_percent:Z:50.0	noise_percent:Z:0.0
NC_000005.9	134261179	A	G	editing_percent:Z:60.0	noise_percent:Z:0.0
NC_000005.9	134261452	A	G	editing_percent:Z:33.333	noise_percent:Z:0.0
NC_000005.9	134261464	A	G	editing_percent:Z:33.333	noise_percent:Z:0.0
NC_000005.9	134261573	A	G	editing_percent:Z:66.667	noise_percent:Z:0.0
NC_000005.9	134261643	A	G	editing_percent:Z:66.667	noise_percent:Z:0.0
NC_000005.9	134262543	A	G	editing_percent:Z:66.667	noise_percent:Z:0.0
NC_000005.9	134262549	A	G	editing_percent:Z:66.667	noise_percent:Z:0.0
NC_000005.9	134262645	A	G	editing_percent:Z:30.0	noise_percent:Z:0.0
NC_000005.9	134262647	A	G	editing_percent:Z:50.0	noise_percent:Z:0.0
NC_000005.9	134262648	A	G	editing_percent:Z:50.0	noise_percent:Z:0.0
NC_000005.9	134262666	A	G	editing_percent:Z:40.0	noise_percent:Z:0.0
NC_000005.9	134262672	A	G	editing_percent:Z:75.0	noise_percent:Z:0.0
NC_000005.9	134262801	A	G	editing_percent:Z:30.0	noise_percent:Z:0.0
NC_000005.9	134262802	A	G	editing_percent:Z:30.0	noise_percent:Z:0.0
NC_000005.9	134262808	A	G	editing_percent:Z:57.143	noise_percent:Z:0.0
NC_000005.9	134262907	A	G	editing_percent:Z:33.333	noise_percent:Z:0.0
NC_000005.9	134263034	A	G	editing_percent:Z:50.0	noise_percent:Z:0.0
NC_000005.9	134263035	A	G	editing_percent:Z:44.444	noise_percent:Z:0.0
NC_000005.9	134263053	A	G	editing_percent:Z:66.667	noise_percent:Z:0.0
NC_000005.9	134263242	A	G	editing_percent:Z:42.857	noise_percent:Z:0.0
NC_000005.9	134263245	A	G	editing_percent:Z:50.0	noise_percent:Z:0.0
NC_000005.9	134263363	A	G	editing_percent:Z:50.0	noise_percent:Z:0.0
NC_000005.9	134263366	A	G	editing_percent:Z:50.0	noise_percent:Z:0.0
NC_000005.9	134263438	A	G	editing_percent:Z:66.667	noise_percent:Z:0.0
NC_000005.9	134263440	A	G	editing_percent:Z:75.0	noise_percent:Z:0.0
NC_000005.9	134263444	A	G	editing_percent:Z:66.667	noise_percent:Z:0.0
NC_000005.9	134263446	A	G	editing_percent:Z:66.667	noise_percent:Z:0.0
NC_000005.9	134568018	A	G	editing_percent:Z:40.0	noise_percent:Z:0.0
NC_000005.9	134568042	A	G	editing_percent:Z:66.667	noise_percent:Z:0.0
NC_000005.9	137802829	A	G	editing_percent:Z:66.667	noise_percent:Z:0.0
NC_000005.9	137802831	A	G	editing_percent:Z:66.667	noise_percent:Z:0.0
NC_000005.9	137803835	A	G	editing_percent:Z:66.667	noise_percent:Z:0.0
NC_000005.9	137803838	A	G	editing_percent:Z:66.667	noise_percent:Z:0.0
NC_000005.9	137804285	A	G	editing_percent:Z:30.0	noise_percent:Z:0.0
NC_000005.9	137804286	A	G	editing_percent:Z:30.0	noise_percent:Z:0.0
NC_000005.9	137804364	A	G	editing_percent:Z:60.0	noise_percent:Z:0.0
NC_000005.9	137804370	A	G	editing_percent:Z:66.667	noise_percent:Z:0.0
NC_000005.9	137804494	A	G	editing_percent:Z:66.667	noise_percent:Z:0.0
NC_000005.9	138545087	A	G	editing_percent:Z:66.667	noise_percent:Z:0.0
NC_000005.9	138545118	A	G	editing_percent:Z:66.667	noise_percent:Z:0.0
NC_000005.9	138700275	A	G	editing_percent:Z:66.667	noise_percent:Z:0.0
NC_000005.9	140011973	A	G	editing_percent:Z:50.0	noise_percent:Z:0.0
NC_000005.9	140041599	A	G	editing_percent:Z:75.0	noise_percent:Z:0.0
NC_000005.9	141524129	A	G	editing_percent:Z:75.0	noise_percent:Z:0.0
NC_000005.9	141533170	A	G	editing_percent:Z:50.0	noise_percent:Z:0.0
NC_000005.9	141624964	A	G	editing_percent:Z:66.667	noise_percent:Z:0.0
NC_000005.9	149363313	A	G	editing_percent:Z:66.667	noise_percent:Z:0.0
NC_000005.9	149363375	A	G	editing_percent:Z:50.0	noise_percent:Z:0.0
NC_000005.9	149474147	A	G	editing_percent:Z:66.667	noise_percent:Z:0.0
NC_000005.9	149781344	A	G	editing_percent:Z:50.0	noise_percent:Z:0.0
NC_000005.9	149781610	A	G	editing_percent:Z:66.667	noise_percent:Z:0.0
NC_000005.9	150037617	A	G	editing_percent:Z:66.667	noise_percent:Z:0.0
NC_000005.9	150404941	A	G	editing_percent:Z:50.0	noise_percent:Z:0.0
NC_000005.9	150406482	A	G	editing_percent:Z:33.333	noise_percent:Z:0.0
NC_000005.9	150406578	A	G	editing_percent:Z:33.333	noise_percent:Z:0.0
NC_000005.9	150407470	A	G	editing_percent:Z:50.0	noise_percent:Z:0.0
NC_000005.9	150407614	A	G	editing_percent:Z:40.0	noise_percent:Z:0.0
NC_000005.9	150407691	A	G	editing_percent:Z:33.333	noise_percent:Z:0.0
NC_000005.9	150407805	A	G	editing_percent:Z:33.333	noise_percent:Z:0.0
NC_000005.9	150408044	A	G	editing_percent:Z:33.333	noise_percent:Z:0.0
NC_000005.9	150408298	A	G	editing_percent:Z:40.0	noise_percent:Z:0.0
NC_000005.9	150408303	A	G	editing_percent:Z:40.0	noise_percent:Z:0.0
NC_000005.9	150408452	A	G	editing_percent:Z:63.636	noise_percent:Z:0.0
NC_000005.9	151042060	A	G	editing_percent:Z:50.0	noise_percent:Z:0.0
NC_000005.9	151042187	A	G	editing_percent:Z:83.333	noise_percent:Z:0.0
NC_000005.9	151042193	A	G	editing_percent:Z:50.0	noise_percent:Z:0.0
NC_000005.9	151042559	A	G	editing_percent:Z:50.0	noise_percent:Z:0.0
NC_000005.9	151042832	A	G	editing_percent:Z:40.0	noise_percent:Z:0.0
NC_000005.9	151042957	A	G	editing_percent:Z:66.667	noise_percent:Z:0.0
NC_000005.9	151042958	A	G	editing_percent:Z:66.667	noise_percent:Z:0.0
NC_000005.9	151145466	A	G	editing_percent:Z:66.667	noise_percent:Z:0.0
NC_000005.9	151145540	A	G	editing_percent:Z:75.0	noise_percent:Z:0.0
NC_000005.9	151229703	A	G	editing_percent:Z:98.333	noise_percent:Z:1.667
NC_000005.9	151229725	A	G	editing_percent:Z:95.238	noise_percent:Z:0.0
NC_000005.9	154100192	A	G	editing_percent:Z:58.333	noise_percent:Z:0.0
NC_000005.9	154100197	A	G	editing_percent:Z:91.667	noise_percent:Z:0.0
NC_000005.9	154100200	A	G	editing_percent:Z:75.0	noise_percent:Z:0.0
NC_000005.9	154339554	A	G	editing_percent:Z:66.667	noise_percent:Z:0.0
NC_000005.9	159685572	A	G	editing_percent:Z:75.0	noise_percent:Z:0.0
NC_000005.9	159685577	A	G	editing_percent:Z:75.0	noise_percent:Z:0.0
NC_000005.9	171336188	A	G	editing_percent:Z:35.714	noise_percent:Z:0.0
NC_000005.9	173907208	A	G	editing_percent:Z:50.0	noise_percent:Z:0.0
NC_000005.9	175556310	A	G	editing_percent:Z:66.667	noise_percent:Z:0.0
NC_000005.9	177577302	A	G	editing_percent:Z:66.667	noise_percent:Z:0.0
NC_000005.9	177613071	A	G	editing_percent:Z:50.0	noise_percent:Z:0.0
NC_000005.9	177651641	A	G	editing_percent:Z:66.667	noise_percent:Z:0.0
NC_000005.9	179260729	A	G	editing_percent:Z:75.0	noise_percent:Z:0.0
NC_000005.9	179405201	A	G	editing_percent:Z:66.667	noise_percent:Z:0.0
NC_000005.9	180217806	A	G	editing_percent:Z:66.667	noise_percent:Z:0.0
NC_000005.9	180217807	A	G	editing_percent:Z:66.667	noise_percent:Z:0.0
NC_000005.9	180666078	A	G	editing_percent:Z:40.0	noise_percent:Z:0.0
NC_000005.9	180666079	A	G	editing_percent:Z:40.0	noise_percent:Z:0.0
NC_000005.9	180669353	A	G	editing_percent:Z:87.5	noise_percent:Z:0.0
NC_000006.11	7339428	A	G	editing_percent:Z:40.0	noise_percent:Z:0.0
NC_000006.11	25023935	A	G	editing_percent:Z:90.909	noise_percent:Z:0.0
NC_000006.11	26523280	A	G	editing_percent:Z:80.0	noise_percent:Z:0.0
NC_000006.11	26523282	A	G	editing_percent:Z:80.0	noise_percent:Z:0.0
NC_000006.11	26523284	A	G	editing_percent:Z:60.0	noise_percent:Z:0.0
NC_000006.11	27620388	A	G	editing_percent:Z:93.75	noise_percent:Z:0.0
NC_000006.11	34544152	A	G	editing_percent:Z:96.97	noise_percent:Z:0.0
NC_000006.11	34544194	A	G	editing_percent:Z:97.059	noise_percent:Z:0.0
NC_000006.11	34544197	A	G	editing_percent:Z:98.99	noise_percent:Z:0.0
NC_000006.11	34544200	A	G	editing_percent:Z:98.039	noise_percent:Z:0.0
NC_000006.11	35542603	A	G	editing_percent:Z:33.333	noise_percent:Z:0.0
NC_000006.11	35542613	A	G	editing_percent:Z:33.333	noise_percent:Z:0.0
NC_000006.11	36566677	A	G	editing_percent:Z:50.0	noise_percent:Z:0.0
NC_000006.11	36566683	A	G	editing_percent:Z:50.0	noise_percent:Z:0.0
NC_000006.11	38121041	A	G	editing_percent:Z:66.667	noise_percent:Z:0.0
NC_000006.11	42856156	A	G	editing_percent:Z:85.714	noise_percent:Z:0.0
NC_000006.11	42856157	A	G	editing_percent:Z:33.333	noise_percent:Z:0.0
NC_000006.11	42856158	A	G	editing_percent:Z:42.857	noise_percent:Z:0.0
NC_000006.11	42856989	A	G	editing_percent:Z:40.0	noise_percent:Z:0.0
NC_000006.11	42857028	A	G	editing_percent:Z:50.0	noise_percent:Z:0.0
NC_000006.11	42905085	A	G	editing_percent:Z:60.0	noise_percent:Z:0.0
NC_000006.11	42905113	A	G	editing_percent:Z:60.0	noise_percent:Z:0.0
NC_000006.11	42910829	A	G	editing_percent:Z:75.0	noise_percent:Z:0.0
NC_000006.11	42997578	A	G	editing_percent:Z:88.889	noise_percent:Z:0.0
NC_000006.11	42997579	A	G	editing_percent:Z:55.556	noise_percent:Z:0.0
NC_000006.11	42997592	A	G	editing_percent:Z:50.0	noise_percent:Z:0.0
NC_000006.11	42997593	A	G	editing_percent:Z:80.0	noise_percent:Z:0.0
NC_000006.11	44218092	A	G	editing_percent:Z:66.667	noise_percent:Z:0.0
NC_000006.11	44218107	A	G	editing_percent:Z:50.0	noise_percent:Z:0.0
NC_000006.11	44218863	A	G	editing_percent:Z:42.857	noise_percent:Z:0.0
NC_000006.11	44219916	A	G	editing_percent:Z:50.0	noise_percent:Z:0.0
NC_000006.11	44219924	A	G	editing_percent:Z:50.0	noise_percent:Z:0.0
NC_000006.11	44219925	A	G	editing_percent:Z:50.0	noise_percent:Z:0.0
NC_000006.11	44219927	A	G	editing_percent:Z:33.333	noise_percent:Z:0.0
NC_000006.11	44219930	A	G	editing_percent:Z:50.0	noise_percent:Z:0.0
NC_000006.11	44219935	A	G	editing_percent:Z:30.769	noise_percent:Z:0.0
NC_000006.11	44221242	A	G	editing_percent:Z:66.667	noise_percent:Z:0.0
NC_000006.11	45868282	A	G	editing_percent:Z:50.0	noise_percent:Z:0.0
NC_000006.11	46172815	A	G	editing_percent:Z:80.0	noise_percent:Z:0.0
NC_000006.11	55158488	A	G	editing_percent:Z:66.667	noise_percent:Z:0.0
NC_000006.11	55158489	A	G	editing_percent:Z:66.667	noise_percent:Z:0.0
NC_000006.11	56869466	A	G	editing_percent:Z:66.667	noise_percent:Z:0.0
NC_000006.11	64410341	A	G	editing_percent:Z:66.667	noise_percent:Z:0.0
NC_000006.11	71298642	A	G	editing_percent:Z:90.909	noise_percent:Z:0.0
NC_000006.11	71298644	A	G	editing_percent:Z:72.727	noise_percent:Z:0.0
NC_000006.11	71298923	A	G	editing_percent:Z:66.667	noise_percent:Z:0.0
NC_000006.11	71298937	A	G	editing_percent:Z:50.0	noise_percent:Z:0.0
NC_000006.11	74082735	A	G	editing_percent:Z:66.667	noise_percent:Z:0.0
NC_000006.11	84265860	A	G	editing_percent:Z:66.667	noise_percent:Z:0.0
NC_000006.11	100584215	A	G	editing_percent:Z:97.297	noise_percent:Z:2.703
NC_000006.11	101879008	A	G	editing_percent:Z:95.0	noise_percent:Z:0.0
NC_000006.11	108906959	A	G	editing_percent:Z:66.667	noise_percent:Z:0.0
NC_000006.11	111593083	A	G	editing_percent:Z:66.667	noise_percent:Z:0.0
NC_000006.11	111593092	A	G	editing_percent:Z:50.0	noise_percent:Z:0.0
NC_000006.11	111593110	A	G	editing_percent:Z:75.0	noise_percent:Z:0.0
NC_000006.11	119104156	A	G	editing_percent:Z:66.667	noise_percent:Z:0.0
NC_000006.11	119104159	A	G	editing_percent:Z:66.667	noise_percent:Z:0.0
NC_000006.11	122765195	A	G	editing_percent:Z:66.667	noise_percent:Z:0.0
NC_000006.11	133136166	A	G	editing_percent:Z:40.0	noise_percent:Z:0.0
NC_000006.11	133137641	A	G	editing_percent:Z:66.667	noise_percent:Z:0.0
NC_000006.11	138204018	A	G	editing_percent:Z:66.667	noise_percent:Z:0.0
NC_000006.11	144521577	A	G	editing_percent:Z:66.667	noise_percent:Z:0.0
NC_000006.11	144521579	A	G	editing_percent:Z:40.0	noise_percent:Z:0.0
NC_000006.11	144521841	A	G	editing_percent:Z:33.333	noise_percent:Z:0.0
NC_000006.11	146925430	A	G	editing_percent:Z:50.0	noise_percent:Z:0.0
NC_000006.11	146925431	A	G	editing_percent:Z:66.667	noise_percent:Z:0.0
NC_000006.11	146925434	A	G	editing_percent:Z:66.667	noise_percent:Z:0.0
NC_000006.11	147890187	A	G	editing_percent:Z:66.667	noise_percent:Z:0.0
NC_000006.11	147890202	A	G	editing_percent:Z:50.0	noise_percent:Z:0.0
NC_000006.11	147890212	A	G	editing_percent:Z:75.0	noise_percent:Z:0.0
NC_000006.11	147890219	A	G	editing_percent:Z:66.667	noise_percent:Z:0.0
NC_000006.11	149827413	A	G	editing_percent:Z:66.667	noise_percent:Z:0.0
NC_000006.11	149827447	A	G	editing_percent:Z:66.667	noise_percent:Z:0.0
NC_000006.11	149912211	A	G	editing_percent:Z:75.0	noise_percent:Z:0.0
NC_000006.11	149912219	A	G	editing_percent:Z:50.0	noise_percent:Z:0.0
NC_000006.11	149912225	A	G	editing_percent:Z:62.5	noise_percent:Z:0.0
NC_000006.11	149912239	A	G	editing_percent:Z:85.714	noise_percent:Z:0.0
NC_000006.11	149918104	A	G	editing_percent:Z:66.667	noise_percent:Z:0.0
NC_000006.11	150202266	A	G	editing_percent:Z:97.222	noise_percent:Z:0.0
NC_000006.11	151131854	A	G	editing_percent:Z:50.0	noise_percent:Z:0.0
NC_000006.11	151131855	A	G	editing_percent:Z:50.0	noise_percent:Z:0.0
NC_000006.11	151131879	A	G	editing_percent:Z:50.0	noise_percent:Z:0.0
NC_000006.11	151131880	A	G	editing_percent:Z:50.0	noise_percent:Z:0.0
NC_000006.11	151671326	A	G	editing_percent:Z:80.0	noise_percent:Z:0.0
NC_000006.11	153045254	A	G	editing_percent:Z:40.0	noise_percent:Z:0.0
NC_000006.11	153045260	A	G	editing_percent:Z:40.0	noise_percent:Z:0.0
NC_000006.11	153077267	A	G	editing_percent:Z:66.667	noise_percent:Z:0.0
NC_000006.11	153603536	A	G	editing_percent:Z:40.0	noise_percent:Z:0.0
NC_000006.11	153603606	A	G	editing_percent:Z:40.0	noise_percent:Z:0.0
NC_000006.11	154897415	A	G	editing_percent:Z:66.667	noise_percent:Z:0.0
NC_000006.11	157787116	A	G	editing_percent:Z:75.0	noise_percent:Z:0.0
NC_000006.11	159056059	A	G	editing_percent:Z:66.667	noise_percent:Z:0.0
NC_000006.11	160100222	A	G	editing_percent:Z:40.0	noise_percent:Z:0.0
NC_000006.11	160101121	A	G	editing_percent:Z:66.667	noise_percent:Z:0.0
NC_000006.11	160102601	A	G	editing_percent:Z:50.0	noise_percent:Z:0.0
NC_000006.11	160105964	A	G	editing_percent:Z:66.667	noise_percent:Z:0.0
NC_000006.11	163899931	A	G	editing_percent:Z:66.667	noise_percent:Z:0.0
NC_000006.11	166477785	A	G	editing_percent:Z:50.0	noise_percent:Z:0.0
NC_000006.11	166478183	A	G	editing_percent:Z:50.0	noise_percent:Z:0.0
NC_000006.11	166478184	A	G	editing_percent:Z:50.0	noise_percent:Z:0.0
NC_000006.11	166478187	A	G	editing_percent:Z:50.0	noise_percent:Z:0.0
NC_000006.11	167144566	A	G	editing_percent:Z:40.0	noise_percent:Z:0.0
NC_000006.11	167144569	A	G	editing_percent:Z:66.667	noise_percent:Z:0.0
NC_000006.11	167144572	A	G	editing_percent:Z:66.667	noise_percent:Z:0.0
NC_000006.11	167144573	A	G	editing_percent:Z:66.667	noise_percent:Z:0.0
NC_000006.11	167144578	A	G	editing_percent:Z:40.0	noise_percent:Z:0.0
NC_000006.11	167144583	A	G	editing_percent:Z:40.0	noise_percent:Z:0.0
NC_000007.13	886489	A	G	editing_percent:Z:66.667	noise_percent:Z:0.0
NC_000007.13	2474541	A	G	editing_percent:Z:75.0	noise_percent:Z:0.0
NC_000007.13	2474545	A	G	editing_percent:Z:75.0	noise_percent:Z:0.0
NC_000007.13	5566910	A	G	editing_percent:Z:43.421	noise_percent:Z:0.0
NC_000007.13	5566970	A	G	editing_percent:Z:30.0	noise_percent:Z:0.0
NC_000007.13	5566972	A	G	editing_percent:Z:40.0	noise_percent:Z:0.0
NC_000007.13	5567065	A	G	editing_percent:Z:40.0	noise_percent:Z:0.0
NC_000007.13	5567162	A	G	editing_percent:Z:40.0	noise_percent:Z:0.0
NC_000007.13	5567348	A	G	editing_percent:Z:66.667	noise_percent:Z:0.0
NC_000007.13	5567349	A	G	editing_percent:Z:33.333	noise_percent:Z:0.0
NC_000007.13	5567405	A	G	editing_percent:Z:66.667	noise_percent:Z:0.0
NC_000007.13	5567633	A	G	editing_percent:Z:66.667	noise_percent:Z:0.0
NC_000007.13	5568079	A	G	editing_percent:Z:40.0	noise_percent:Z:0.0
NC_000007.13	5568088	A	G	editing_percent:Z:33.333	noise_percent:Z:0.0
NC_000007.13	5568349	A	G	editing_percent:Z:33.333	noise_percent:Z:0.0
NC_000007.13	12511554	A	G	editing_percent:Z:66.667	noise_percent:Z:0.0
NC_000007.13	12511557	A	G	editing_percent:Z:66.667	noise_percent:Z:0.0
NC_000007.13	16928403	A	G	editing_percent:Z:90.909	noise_percent:Z:0.0
NC_000007.13	17384811	A	G	editing_percent:Z:42.857	noise_percent:Z:0.0
NC_000007.13	17384828	A	G	editing_percent:Z:53.846	noise_percent:Z:0.0
NC_000007.13	17384845	A	G	editing_percent:Z:50.0	noise_percent:Z:0.0
NC_000007.13	20002269	A	G	editing_percent:Z:40.0	noise_percent:Z:0.0
NC_000007.13	20002271	A	G	editing_percent:Z:40.0	noise_percent:Z:0.0
NC_000007.13	20867043	A	G	editing_percent:Z:40.0	noise_percent:Z:0.0
NC_000007.13	22550350	A	G	editing_percent:Z:40.0	noise_percent:Z:0.0
NC_000007.13	25729337	A	G	editing_percent:Z:70.0	noise_percent:Z:0.0
NC_000007.13	25729360	A	G	editing_percent:Z:93.333	noise_percent:Z:0.0
NC_000007.13	25729383	A	G	editing_percent:Z:95.652	noise_percent:Z:0.0
NC_000007.13	26236166	A	G	editing_percent:Z:90.0	noise_percent:Z:0.0
NC_000007.13	26315825	A	G	editing_percent:Z:95.833	noise_percent:Z:0.0
NC_000007.13	26315837	A	G	editing_percent:Z:97.297	noise_percent:Z:2.703
NC_000007.13	30200217	A	G	editing_percent:Z:60.0	noise_percent:Z:0.0
NC_000007.13	30200228	A	G	editing_percent:Z:50.0	noise_percent:Z:0.0
NC_000007.13	30964680	A	G	editing_percent:Z:60.0	noise_percent:Z:0.0
NC_000007.13	30964718	A	G	editing_percent:Z:66.667	noise_percent:Z:0.0
NC_000007.13	33035964	A	G	editing_percent:Z:66.667	noise_percent:Z:0.0
NC_000007.13	36762342	A	G	editing_percent:Z:40.0	noise_percent:Z:0.0
NC_000007.13	36762351	A	G	editing_percent:Z:40.0	noise_percent:Z:0.0
NC_000007.13	36762352	A	G	editing_percent:Z:40.0	noise_percent:Z:0.0
NC_000007.13	36762362	A	G	editing_percent:Z:40.0	noise_percent:Z:0.0
NC_000007.13	36762376	A	G	editing_percent:Z:40.0	noise_percent:Z:0.0
NC_000007.13	36762377	A	G	editing_percent:Z:80.0	noise_percent:Z:0.0
NC_000007.13	36762379	A	G	editing_percent:Z:40.0	noise_percent:Z:0.0
NC_000007.13	36762382	A	G	editing_percent:Z:80.0	noise_percent:Z:0.0
NC_000007.13	36762386	A	G	editing_percent:Z:40.0	noise_percent:Z:0.0
NC_000007.13	36762388	A	G	editing_percent:Z:60.0	noise_percent:Z:0.0
NC_000007.13	36762389	A	G	editing_percent:Z:40.0	noise_percent:Z:0.0
NC_000007.13	44149804	A	G	editing_percent:Z:66.667	noise_percent:Z:0.0
NC_000007.13	44153736	A	G	editing_percent:Z:40.0	noise_percent:Z:0.0
NC_000007.13	44153760	A	G	editing_percent:Z:30.0	noise_percent:Z:0.0
NC_000007.13	44153763	A	G	editing_percent:Z:33.333	noise_percent:Z:0.0
NC_000007.13	44153766	A	G	editing_percent:Z:40.0	noise_percent:Z:0.0
NC_000007.13	44153781	A	G	editing_percent:Z:37.5	noise_percent:Z:0.0
NC_000007.13	44153784	A	G	editing_percent:Z:50.0	noise_percent:Z:0.0
NC_000007.13	44749495	A	G	editing_percent:Z:66.667	noise_percent:Z:0.0
NC_000007.13	44841511	A	G	editing_percent:Z:66.667	noise_percent:Z:0.0
NC_000007.13	44841928	A	G	editing_percent:Z:40.0	noise_percent:Z:0.0
NC_000007.13	44841931	A	G	editing_percent:Z:80.0	noise_percent:Z:0.0
NC_000007.13	56142725	A	G	editing_percent:Z:66.667	noise_percent:Z:0.0
NC_000007.13	56142726	A	G	editing_percent:Z:66.667	noise_percent:Z:0.0
NC_000007.13	56289402	A	G	editing_percent:Z:50.0	noise_percent:Z:0.0
NC_000007.13	56289426	A	G	editing_percent:Z:66.667	noise_percent:Z:0.0
NC_000007.13	56289444	A	G	editing_percent:Z:50.0	noise_percent:Z:0.0
NC_000007.13	56635611	A	G	editing_percent:Z:92.857	noise_percent:Z:0.0
NC_000007.13	56635653	A	G	editing_percent:Z:86.667	noise_percent:Z:0.0
NC_000007.13	62657839	A	G	editing_percent:Z:66.667	noise_percent:Z:0.0
NC_000007.13	63369615	A	G	editing_percent:Z:80.0	noise_percent:Z:0.0
NC_000007.13	63569595	A	G	editing_percent:Z:75.0	noise_percent:Z:0.0
NC_000007.13	63569602	A	G	editing_percent:Z:33.333	noise_percent:Z:0.0
NC_000007.13	63569616	A	G	editing_percent:Z:92.857	noise_percent:Z:0.0
NC_000007.13	63569619	A	G	editing_percent:Z:31.579	noise_percent:Z:0.0
NC_000007.13	63569622	A	G	editing_percent:Z:90.909	noise_percent:Z:0.0
NC_000007.13	63569676	A	G	editing_percent:Z:75.0	noise_percent:Z:0.0
NC_000007.13	64026004	A	G	editing_percent:Z:75.0	noise_percent:Z:0.0
NC_000007.13	65535963	A	G	editing_percent:Z:80.0	noise_percent:Z:0.0
NC_000007.13	65618239	A	G	editing_percent:Z:66.667	noise_percent:Z:0.0
NC_000007.13	65618241	A	G	editing_percent:Z:66.667	noise_percent:Z:0.0
NC_000007.13	65618249	A	G	editing_percent:Z:66.667	noise_percent:Z:0.0
NC_000007.13	65619256	A	G	editing_percent:Z:50.0	noise_percent:Z:0.0
NC_000007.13	65620586	A	G	editing_percent:Z:33.333	noise_percent:Z:0.0
NC_000007.13	65620592	A	G	editing_percent:Z:66.667	noise_percent:Z:0.0
NC_000007.13	65620620	A	G	editing_percent:Z:66.667	noise_percent:Z:0.0
NC_000007.13	65620621	A	G	editing_percent:Z:83.333	noise_percent:Z:0.0
NC_000007.13	65620633	A	G	editing_percent:Z:66.667	noise_percent:Z:0.0
NC_000007.13	65620638	A	G	editing_percent:Z:50.0	noise_percent:Z:0.0
NC_000007.13	65620721	A	G	editing_percent:Z:66.667	noise_percent:Z:0.0
NC_000007.13	65620726	A	G	editing_percent:Z:40.0	noise_percent:Z:0.0
NC_000007.13	65620733	A	G	editing_percent:Z:40.0	noise_percent:Z:0.0
NC_000007.13	65620734	A	G	editing_percent:Z:80.0	noise_percent:Z:0.0
NC_000007.13	65620744	A	G	editing_percent:Z:33.333	noise_percent:Z:0.0
NC_000007.13	65620762	A	G	editing_percent:Z:33.333	noise_percent:Z:0.0
NC_000007.13	65621564	A	G	editing_percent:Z:75.0	noise_percent:Z:0.0
NC_000007.13	65621569	A	G	editing_percent:Z:50.0	noise_percent:Z:0.0
NC_000007.13	65622960	A	G	editing_percent:Z:66.667	noise_percent:Z:0.0
NC_000007.13	66123413	A	G	editing_percent:Z:66.667	noise_percent:Z:0.0
NC_000007.13	74771082	A	G	editing_percent:Z:66.667	noise_percent:Z:0.0
NC_000007.13	74771105	A	G	editing_percent:Z:66.667	noise_percent:Z:0.0
NC_000007.13	74771120	A	G	editing_percent:Z:66.667	noise_percent:Z:0.0
NC_000007.13	74997456	A	G	editing_percent:Z:66.667	noise_percent:Z:0.0
NC_000007.13	74998474	A	G	editing_percent:Z:66.667	noise_percent:Z:0.0
NC_000007.13	74998498	A	G	editing_percent:Z:66.667	noise_percent:Z:0.0
NC_000007.13	76693700	A	G	editing_percent:Z:66.667	noise_percent:Z:0.0
NC_000007.13	76889337	A	G	editing_percent:Z:66.667	noise_percent:Z:0.0
NC_000007.13	80300389	A	G	editing_percent:Z:40.0	noise_percent:Z:0.0
NC_000007.13	80300390	A	G	editing_percent:Z:40.0	noise_percent:Z:0.0
NC_000007.13	80307830	A	G	editing_percent:Z:57.143	noise_percent:Z:0.0
NC_000007.13	87907375	A	G	editing_percent:Z:33.333	noise_percent:Z:0.0
NC_000007.13	90019314	A	G	editing_percent:Z:66.667	noise_percent:Z:0.0
NC_000007.13	91727420	A	G	editing_percent:Z:66.667	noise_percent:Z:0.0
NC_000007.13	93555611	A	G	editing_percent:Z:66.667	noise_percent:Z:0.0
NC_000007.13	93555615	A	G	editing_percent:Z:66.667	noise_percent:Z:0.0
NC_000007.13	94059731	A	G	editing_percent:Z:40.0	noise_percent:Z:0.0
NC_000007.13	94224839	A	G	editing_percent:Z:66.667	noise_percent:Z:0.0
NC_000007.13	94224843	A	G	editing_percent:Z:66.667	noise_percent:Z:0.0
NC_000007.13	94224849	A	G	editing_percent:Z:66.667	noise_percent:Z:0.0
NC_000007.13	95215042	A	G	editing_percent:Z:66.667	noise_percent:Z:0.0
NC_000007.13	100734887	A	G	editing_percent:Z:60.0	noise_percent:Z:0.0
NC_000007.13	100734888	A	G	editing_percent:Z:80.0	noise_percent:Z:0.0
NC_000007.13	100734893	A	G	editing_percent:Z:40.0	noise_percent:Z:0.0
NC_000007.13	102974988	A	G	editing_percent:Z:66.667	noise_percent:Z:0.0
NC_000007.13	127729695	A	G	editing_percent:Z:60.0	noise_percent:Z:0.0
NC_000007.13	127895349	A	G	editing_percent:Z:40.0	noise_percent:Z:0.0
NC_000007.13	127895358	A	G	editing_percent:Z:40.0	noise_percent:Z:0.0
NC_000007.13	127895437	A	G	editing_percent:Z:66.667	noise_percent:Z:0.0
NC_000007.13	127895457	A	G	editing_percent:Z:50.0	noise_percent:Z:0.0
NC_000007.13	128097946	A	G	editing_percent:Z:66.667	noise_percent:Z:0.0
NC_000007.13	128097975	A	G	editing_percent:Z:50.0	noise_percent:Z:0.0
NC_000007.13	128100503	A	G	editing_percent:Z:66.667	noise_percent:Z:0.0
NC_000007.13	128144853	A	G	editing_percent:Z:66.667	noise_percent:Z:0.0
NC_000007.13	128144863	A	G	editing_percent:Z:66.667	noise_percent:Z:0.0
NC_000007.13	128144879	A	G	editing_percent:Z:66.667	noise_percent:Z:0.0
NC_000007.13	128299581	A	G	editing_percent:Z:66.667	noise_percent:Z:0.0
NC_000007.13	128299620	A	G	editing_percent:Z:66.667	noise_percent:Z:0.0
NC_000007.13	128299630	A	G	editing_percent:Z:66.667	noise_percent:Z:0.0
NC_000007.13	128299758	A	G	editing_percent:Z:50.0	noise_percent:Z:0.0
NC_000007.13	128301288	A	G	editing_percent:Z:66.667	noise_percent:Z:0.0
NC_000007.13	128301292	A	G	editing_percent:Z:66.667	noise_percent:Z:0.0
NC_000007.13	128301337	A	G	editing_percent:Z:50.0	noise_percent:Z:0.0
NC_000007.13	128632149	A	G	editing_percent:Z:83.333	noise_percent:Z:0.0
NC_000007.13	132719723	A	G	editing_percent:Z:66.667	noise_percent:Z:0.0
NC_000007.13	132720143	A	G	editing_percent:Z:33.333	noise_percent:Z:0.0
NC_000007.13	134618305	A	G	editing_percent:Z:75.0	noise_percent:Z:0.0
NC_000007.13	135345860	A	G	editing_percent:Z:75.0	noise_percent:Z:0.0
NC_000007.13	141503592	A	G	editing_percent:Z:66.667	noise_percent:Z:0.0
NC_000007.13	141511632	A	G	editing_percent:Z:95.0	noise_percent:Z:0.0
NC_000007.13	143009892	A	G	editing_percent:Z:66.667	noise_percent:Z:0.0
NC_000007.13	148886697	A	G	editing_percent:Z:75.0	noise_percent:Z:0.0
NC_000007.13	148886700	A	G	editing_percent:Z:50.0	noise_percent:Z:0.0
NC_000007.13	148886713	A	G	editing_percent:Z:50.0	noise_percent:Z:0.0
NC_000007.13	148886720	A	G	editing_percent:Z:50.0	noise_percent:Z:0.0
NC_000007.13	149019067	A	G	editing_percent:Z:66.667	noise_percent:Z:0.0
NC_000007.13	153714521	A	G	editing_percent:Z:66.667	noise_percent:Z:0.0
NC_000008.10	11702229	A	G	editing_percent:Z:66.667	noise_percent:Z:0.0
NC_000008.10	11702677	A	G	editing_percent:Z:66.667	noise_percent:Z:0.0
NC_000008.10	19698411	A	G	editing_percent:Z:66.667	noise_percent:Z:0.0
NC_000008.10	19698428	A	G	editing_percent:Z:66.667	noise_percent:Z:0.0
NC_000008.10	19824630	A	G	editing_percent:Z:83.333	noise_percent:Z:0.0
NC_000008.10	24775835	A	G	editing_percent:Z:75.0	noise_percent:Z:0.0
NC_000008.10	24775842	A	G	editing_percent:Z:33.333	noise_percent:Z:0.0
NC_000008.10	27461817	A	G	editing_percent:Z:33.333	noise_percent:Z:0.0
NC_000008.10	30031060	A	G	editing_percent:Z:66.667	noise_percent:Z:0.0
NC_000008.10	30031061	A	G	editing_percent:Z:66.667	noise_percent:Z:0.0
NC_000008.10	30045765	A	G	editing_percent:Z:50.0	noise_percent:Z:0.0
NC_000008.10	30045770	A	G	editing_percent:Z:75.0	noise_percent:Z:0.0
NC_000008.10	30047328	A	G	editing_percent:Z:66.667	noise_percent:Z:0.0
NC_000008.10	30047334	A	G	editing_percent:Z:66.667	noise_percent:Z:0.0
NC_000008.10	30047338	A	G	editing_percent:Z:66.667	noise_percent:Z:0.0
NC_000008.10	30047355	A	G	editing_percent:Z:66.667	noise_percent:Z:0.0
NC_000008.10	30189603	A	G	editing_percent:Z:66.667	noise_percent:Z:0.0
NC_000008.10	32416343	A	G	editing_percent:Z:66.667	noise_percent:Z:0.0
NC_000008.10	32416344	A	G	editing_percent:Z:66.667	noise_percent:Z:0.0
NC_000008.10	33356569	A	G	editing_percent:Z:66.667	noise_percent:Z:0.0
NC_000008.10	36746298	A	G	editing_percent:Z:97.619	noise_percent:Z:2.381
NC_000008.10	36746341	A	G	editing_percent:Z:83.333	noise_percent:Z:0.0
NC_000008.10	38829847	A	G	editing_percent:Z:66.667	noise_percent:Z:0.0
NC_000008.10	38829861	A	G	editing_percent:Z:50.0	noise_percent:Z:0.0
NC_000008.10	42875671	A	G	editing_percent:Z:33.333	noise_percent:Z:0.0
NC_000008.10	42875672	A	G	editing_percent:Z:50.0	noise_percent:Z:0.0
NC_000008.10	42875682	A	G	editing_percent:Z:42.857	noise_percent:Z:0.0
NC_000008.10	42875693	A	G	editing_percent:Z:55.556	noise_percent:Z:0.0
NC_000008.10	42875696	A	G	editing_percent:Z:66.667	noise_percent:Z:0.0
NC_000008.10	42875701	A	G	editing_percent:Z:33.333	noise_percent:Z:0.0
NC_000008.10	42875706	A	G	editing_percent:Z:33.333	noise_percent:Z:0.0
NC_000008.10	42875707	A	G	editing_percent:Z:33.333	noise_percent:Z:0.0
NC_000008.10	42875710	A	G	editing_percent:Z:50.0	noise_percent:Z:0.0
NC_000008.10	42875726	A	G	editing_percent:Z:75.0	noise_percent:Z:0.0
NC_000008.10	42875742	A	G	editing_percent:Z:66.667	noise_percent:Z:0.0
NC_000008.10	42875782	A	G	editing_percent:Z:50.0	noise_percent:Z:0.0
NC_000008.10	42875807	A	G	editing_percent:Z:66.667	noise_percent:Z:0.0
NC_000008.10	42876005	A	G	editing_percent:Z:50.0	noise_percent:Z:0.0
NC_000008.10	42876015	A	G	editing_percent:Z:66.667	noise_percent:Z:0.0
NC_000008.10	42876048	A	G	editing_percent:Z:40.0	noise_percent:Z:0.0
NC_000008.10	42876058	A	G	editing_percent:Z:50.0	noise_percent:Z:0.0
NC_000008.10	42876082	A	G	editing_percent:Z:33.333	noise_percent:Z:0.0
NC_000008.10	42876088	A	G	editing_percent:Z:50.0	noise_percent:Z:0.0
NC_000008.10	42878191	A	G	editing_percent:Z:66.667	noise_percent:Z:0.0
NC_000008.10	42878218	A	G	editing_percent:Z:66.667	noise_percent:Z:0.0
NC_000008.10	42883441	A	G	editing_percent:Z:85.714	noise_percent:Z:0.0
NC_000008.10	42883482	A	G	editing_percent:Z:60.0	noise_percent:Z:0.0
NC_000008.10	42883486	A	G	editing_percent:Z:60.0	noise_percent:Z:0.0
NC_000008.10	48114176	A	G	editing_percent:Z:75.0	noise_percent:Z:0.0
NC_000008.10	48649533	A	G	editing_percent:Z:75.0	noise_percent:Z:0.0
NC_000008.10	48649584	A	G	editing_percent:Z:66.667	noise_percent:Z:0.0
NC_000008.10	48685754	A	G	editing_percent:Z:50.0	noise_percent:Z:0.0
NC_000008.10	53306455	A	G	editing_percent:Z:66.667	noise_percent:Z:0.0
NC_000008.10	53306456	A	G	editing_percent:Z:66.667	noise_percent:Z:0.0
NC_000008.10	63777412	A	G	editing_percent:Z:50.0	noise_percent:Z:0.0
NC_000008.10	68052549	A	G	editing_percent:Z:50.0	noise_percent:Z:0.0
NC_000008.10	68052581	A	G	editing_percent:Z:75.0	noise_percent:Z:0.0
NC_000008.10	68052582	A	G	editing_percent:Z:75.0	noise_percent:Z:0.0
NC_000008.10	70602508	A	G	editing_percent:Z:66.667	noise_percent:Z:0.0
NC_000008.10	70602510	A	G	editing_percent:Z:66.667	noise_percent:Z:0.0
NC_000008.10	70855144	A	G	editing_percent:Z:90.0	noise_percent:Z:0.0
NC_000008.10	71185997	A	G	editing_percent:Z:66.667	noise_percent:Z:0.0
NC_000008.10	73531065	A	G	editing_percent:Z:80.0	noise_percent:Z:0.0
NC_000008.10	74204095	A	G	editing_percent:Z:66.667	noise_percent:Z:0.0
NC_000008.10	74204101	A	G	editing_percent:Z:66.667	noise_percent:Z:0.0
NC_000008.10	74703519	A	G	editing_percent:Z:66.667	noise_percent:Z:0.0
NC_000008.10	77557849	A	G	editing_percent:Z:50.0	noise_percent:Z:0.0
NC_000008.10	80552225	A	G	editing_percent:Z:50.0	noise_percent:Z:0.0
NC_000008.10	80552234	A	G	editing_percent:Z:80.0	noise_percent:Z:0.0
NC_000008.10	80552273	A	G	editing_percent:Z:33.333	noise_percent:Z:0.0
NC_000008.10	80915412	A	G	editing_percent:Z:66.667	noise_percent:Z:0.0
NC_000008.10	82391041	A	G	editing_percent:Z:40.0	noise_percent:Z:0.0
NC_000008.10	95527482	A	G	editing_percent:Z:60.0	noise_percent:Z:0.0
NC_000008.10	98731280	A	G	editing_percent:Z:66.667	noise_percent:Z:0.0
NC_000008.10	98731288	A	G	editing_percent:Z:66.667	noise_percent:Z:0.0
NC_000008.10	100508182	A	G	editing_percent:Z:66.667	noise_percent:Z:0.0
NC_000008.10	104780918	A	G	editing_percent:Z:40.0	noise_percent:Z:0.0
NC_000008.10	114389191	A	G	editing_percent:Z:98.077	noise_percent:Z:0.0
NC_000008.10	114389210	A	G	editing_percent:Z:98.077	noise_percent:Z:1.923
NC_000008.10	114389232	A	G	editing_percent:Z:96.774	noise_percent:Z:0.0
NC_000008.10	117191154	A	G	editing_percent:Z:30.0	noise_percent:Z:0.0
NC_000008.10	121064720	A	G	editing_percent:Z:66.667	noise_percent:Z:0.0
NC_000008.10	121066073	A	G	editing_percent:Z:66.667	noise_percent:Z:0.0
NC_000008.10	121066074	A	G	editing_percent:Z:75.0	noise_percent:Z:0.0
NC_000008.10	121067291	A	G	editing_percent:Z:50.0	noise_percent:Z:0.0
NC_000008.10	121067307	A	G	editing_percent:Z:75.0	noise_percent:Z:0.0
NC_000008.10	121067314	A	G	editing_percent:Z:50.0	noise_percent:Z:0.0
NC_000008.10	123781776	A	G	editing_percent:Z:88.889	noise_percent:Z:0.0
NC_000008.10	124249225	A	G	editing_percent:Z:66.667	noise_percent:Z:0.0
NC_000008.10	124300893	A	G	editing_percent:Z:50.0	noise_percent:Z:0.0
NC_000008.10	124301436	A	G	editing_percent:Z:90.0	noise_percent:Z:0.0
NC_000008.10	124302232	A	G	editing_percent:Z:33.333	noise_percent:Z:0.0
NC_000008.10	129171739	A	G	editing_percent:Z:75.0	noise_percent:Z:0.0
NC_000008.10	143939990	A	G	editing_percent:Z:66.667	noise_percent:Z:0.0
NC_000008.10	144103336	A	G	editing_percent:Z:66.667	noise_percent:Z:0.0
NC_000009.11	660031	A	G	editing_percent:Z:87.5	noise_percent:Z:0.0
NC_000009.11	660253	A	G	editing_percent:Z:94.444	noise_percent:Z:0.0
NC_000009.11	5112688	A	G	editing_percent:Z:50.0	noise_percent:Z:0.0
NC_000009.11	5112689	A	G	editing_percent:Z:50.0	noise_percent:Z:0.0
NC_000009.11	5112702	A	G	editing_percent:Z:66.667	noise_percent:Z:0.0
NC_000009.11	6013769	A	G	editing_percent:Z:75.0	noise_percent:Z:0.0
NC_000009.11	6196126	A	G	editing_percent:Z:88.889	noise_percent:Z:0.0
NC_000009.11	6675294	A	G	editing_percent:Z:98.148	noise_percent:Z:1.852
NC_000009.11	6675320	A	G	editing_percent:Z:87.5	noise_percent:Z:0.0
NC_000009.11	12972879	A	G	editing_percent:Z:33.333	noise_percent:Z:0.0
NC_000009.11	14082792	A	G	editing_percent:Z:66.667	noise_percent:Z:0.0
NC_000009.11	19378392	A	G	editing_percent:Z:40.0	noise_percent:Z:0.0
NC_000009.11	19378769	A	G	editing_percent:Z:33.333	noise_percent:Z:0.0
NC_000009.11	32456303	A	G	editing_percent:Z:50.0	noise_percent:Z:0.0
NC_000009.11	32456306	A	G	editing_percent:Z:50.0	noise_percent:Z:0.0
NC_000009.11	32553945	A	G	editing_percent:Z:66.667	noise_percent:Z:0.0
NC_000009.11	33441508	A	G	editing_percent:Z:40.0	noise_percent:Z:0.0
NC_000009.11	33441972	A	G	editing_percent:Z:66.667	noise_percent:Z:0.0
NC_000009.11	33589229	A	G	editing_percent:Z:66.667	noise_percent:Z:0.0
NC_000009.11	33589253	A	G	editing_percent:Z:66.667	noise_percent:Z:0.0
NC_000009.11	33595480	A	G	editing_percent:Z:66.667	noise_percent:Z:0.0
NC_000009.11	33624697	A	G	editing_percent:Z:66.667	noise_percent:Z:0.0
NC_000009.11	33658953	A	G	editing_percent:Z:60.0	noise_percent:Z:0.0
NC_000009.11	34133173	A	G	editing_percent:Z:92.857	noise_percent:Z:0.0
NC_000009.11	34133177	A	G	editing_percent:Z:78.571	noise_percent:Z:0.0
NC_000009.11	34217166	A	G	editing_percent:Z:92.308	noise_percent:Z:0.0
NC_000009.11	34217180	A	G	editing_percent:Z:90.909	noise_percent:Z:0.0
NC_000009.11	34461209	A	G	editing_percent:Z:37.5	noise_percent:Z:0.0
NC_000009.11	34461235	A	G	editing_percent:Z:62.5	noise_percent:Z:0.0
NC_000009.11	34461236	A	G	editing_percent:Z:50.0	noise_percent:Z:0.0
NC_000009.11	34461237	A	G	editing_percent:Z:50.0	noise_percent:Z:0.0
NC_000009.11	34709626	A	G	editing_percent:Z:33.333	noise_percent:Z:0.0
NC_000009.11	34917453	A	G	editing_percent:Z:40.0	noise_percent:Z:0.0
NC_000009.11	34917454	A	G	editing_percent:Z:33.333	noise_percent:Z:0.0
NC_000009.11	34917543	A	G	editing_percent:Z:90.0	noise_percent:Z:0.0
NC_000009.11	35149057	A	G	editing_percent:Z:40.0	noise_percent:Z:0.0
NC_000009.11	35149089	A	G	editing_percent:Z:60.0	noise_percent:Z:0.0
NC_000009.11	35149172	A	G	editing_percent:Z:66.667	noise_percent:Z:0.0
NC_000009.11	35683201	A	G	editing_percent:Z:50.0	noise_percent:Z:0.0
NC_000009.11	37510185	A	G	editing_percent:Z:66.667	noise_percent:Z:0.0
NC_000009.11	37973488	A	G	editing_percent:Z:75.0	noise_percent:Z:0.0
NC_000009.11	41777332	A	G	editing_percent:Z:66.667	noise_percent:Z:0.0
NC_000009.11	41799901	A	G	editing_percent:Z:83.333	noise_percent:Z:0.0
NC_000009.11	42446115	A	G	editing_percent:Z:66.667	noise_percent:Z:0.0
NC_000009.11	42446118	A	G	editing_percent:Z:66.667	noise_percent:Z:0.0
NC_000009.11	42446141	A	G	editing_percent:Z:66.667	noise_percent:Z:0.0
NC_000009.11	42446142	A	G	editing_percent:Z:66.667	noise_percent:Z:0.0
NC_000009.11	42491408	A	G	editing_percent:Z:42.857	noise_percent:Z:0.0
NC_000009.11	42868506	A	G	editing_percent:Z:66.667	noise_percent:Z:0.0
NC_000009.11	42882308	A	G	editing_percent:Z:75.0	noise_percent:Z:0.0
NC_000009.11	42882332	A	G	editing_percent:Z:75.0	noise_percent:Z:0.0
NC_000009.11	42882336	A	G	editing_percent:Z:50.0	noise_percent:Z:0.0
NC_000009.11	67035794	A	G	editing_percent:Z:33.333	noise_percent:Z:0.0
NC_000009.11	67035825	A	G	editing_percent:Z:66.667	noise_percent:Z:0.0
NC_000009.11	67035831	A	G	editing_percent:Z:60.0	noise_percent:Z:0.0
NC_000009.11	67035840	A	G	editing_percent:Z:40.0	noise_percent:Z:0.0
NC_000009.11	67035841	A	G	editing_percent:Z:50.0	noise_percent:Z:0.0
NC_000009.11	67035843	A	G	editing_percent:Z:60.0	noise_percent:Z:0.0
NC_000009.11	67035851	A	G	editing_percent:Z:40.0	noise_percent:Z:0.0
NC_000009.11	67043918	A	G	editing_percent:Z:66.667	noise_percent:Z:0.0
NC_000009.11	67043931	A	G	editing_percent:Z:66.667	noise_percent:Z:0.0
NC_000009.11	67043946	A	G	editing_percent:Z:66.667	noise_percent:Z:0.0
NC_000009.11	67045849	A	G	editing_percent:Z:66.667	noise_percent:Z:0.0
NC_000009.11	67045853	A	G	editing_percent:Z:66.667	noise_percent:Z:0.0
NC_000009.11	71842910	A	G	editing_percent:Z:66.667	noise_percent:Z:0.0
NC_000009.11	74622985	A	G	editing_percent:Z:50.0	noise_percent:Z:0.0
NC_000009.11	83178851	A	G	editing_percent:Z:66.667	noise_percent:Z:0.0
NC_000009.11	88403745	A	G	editing_percent:Z:66.667	noise_percent:Z:0.0
NC_000009.11	88403751	A	G	editing_percent:Z:66.667	noise_percent:Z:0.0
NC_000009.11	88403764	A	G	editing_percent:Z:66.667	noise_percent:Z:0.0
NC_000009.11	90038567	A	G	editing_percent:Z:95.0	noise_percent:Z:0.0
NC_000009.11	92065589	A	G	editing_percent:Z:50.0	noise_percent:Z:0.0
NC_000009.11	92065590	A	G	editing_percent:Z:50.0	noise_percent:Z:0.0
NC_000009.11	93658475	A	G	editing_percent:Z:50.0	noise_percent:Z:0.0
NC_000009.11	93658476	A	G	editing_percent:Z:50.0	noise_percent:Z:0.0
NC_000009.11	93658479	A	G	editing_percent:Z:60.0	noise_percent:Z:0.0
NC_000009.11	93658480	A	G	editing_percent:Z:40.0	noise_percent:Z:0.0
NC_000009.11	93658483	A	G	editing_percent:Z:60.0	noise_percent:Z:0.0
NC_000009.11	93658484	A	G	editing_percent:Z:40.0	noise_percent:Z:0.0
NC_000009.11	94794799	A	G	editing_percent:Z:33.333	noise_percent:Z:0.0
NC_000009.11	94829074	A	G	editing_percent:Z:66.667	noise_percent:Z:0.0
NC_000009.11	94829075	A	G	editing_percent:Z:66.667	noise_percent:Z:0.0
NC_000009.11	101369832	A	G	editing_percent:Z:92.857	noise_percent:Z:0.0
NC_000009.11	103494458	A	G	editing_percent:Z:97.222	noise_percent:Z:0.0
NC_000009.11	105967013	A	G	editing_percent:Z:50.0	noise_percent:Z:0.0
NC_000009.11	108152022	A	G	editing_percent:Z:66.667	noise_percent:Z:0.0
NC_000009.11	109932719	A	G	editing_percent:Z:66.667	noise_percent:Z:0.0
NC_000009.11	110087210	A	G	editing_percent:Z:66.667	noise_percent:Z:0.0
NC_000009.11	110087270	A	G	editing_percent:Z:33.333	noise_percent:Z:0.0
NC_000009.11	112930677	A	G	editing_percent:Z:66.667	noise_percent:Z:0.0
NC_000009.11	112930985	A	G	editing_percent:Z:66.667	noise_percent:Z:0.0
NC_000009.11	112930989	A	G	editing_percent:Z:66.667	noise_percent:Z:0.0
NC_000009.11	112931311	A	G	editing_percent:Z:66.667	noise_percent:Z:0.0
NC_000009.11	115181183	A	G	editing_percent:Z:66.667	noise_percent:Z:0.0
NC_000009.11	115193146	A	G	editing_percent:Z:66.667	noise_percent:Z:0.0
NC_000009.11	115193147	A	G	editing_percent:Z:66.667	noise_percent:Z:0.0
NC_000009.11	115193171	A	G	editing_percent:Z:66.667	noise_percent:Z:0.0
NC_000009.11	115236118	A	G	editing_percent:Z:66.667	noise_percent:Z:0.0
NC_000009.11	115236119	A	G	editing_percent:Z:66.667	noise_percent:Z:0.0
NC_000009.11	115236131	A	G	editing_percent:Z:66.667	noise_percent:Z:0.0
NC_000009.11	115236140	A	G	editing_percent:Z:66.667	noise_percent:Z:0.0
NC_000009.11	120845098	A	G	editing_percent:Z:60.0	noise_percent:Z:0.0
NC_000009.11	124001083	A	G	editing_percent:Z:75.0	noise_percent:Z:0.0
NC_000009.11	124001689	A	G	editing_percent:Z:66.667	noise_percent:Z:0.0
NC_000009.11	124072967	A	G	editing_percent:Z:66.667	noise_percent:Z:0.0
NC_000009.11	124079425	A	G	editing_percent:Z:66.667	noise_percent:Z:0.0
NC_000009.11	124080698	A	G	editing_percent:Z:50.0	noise_percent:Z:0.0
NC_000009.11	124088845	A	G	editing_percent:Z:66.667	noise_percent:Z:0.0
NC_000009.11	130554568	A	G	editing_percent:Z:66.667	noise_percent:Z:0.0
NC_000009.11	130554600	A	G	editing_percent:Z:75.0	noise_percent:Z:0.0
NC_000009.11	130554672	A	G	editing_percent:Z:66.667	noise_percent:Z:0.0
NC_000009.11	130554685	A	G	editing_percent:Z:66.667	noise_percent:Z:0.0
NC_000009.11	130554697	A	G	editing_percent:Z:66.667	noise_percent:Z:0.0
NC_000009.11	130566562	A	G	editing_percent:Z:50.0	noise_percent:Z:0.0
NC_000009.11	130568705	A	G	editing_percent:Z:66.667	noise_percent:Z:0.0
NC_000009.11	131089496	A	G	editing_percent:Z:50.0	noise_percent:Z:0.0
NC_000009.11	131104582	A	G	editing_percent:Z:66.667	noise_percent:Z:0.0
NC_000009.11	131380315	A	G	editing_percent:Z:66.667	noise_percent:Z:0.0
NC_000009.11	132266444	A	G	editing_percent:Z:40.0	noise_percent:Z:0.0
NC_000009.11	132266466	A	G	editing_percent:Z:50.0	noise_percent:Z:0.0
NC_000009.11	132272967	A	G	editing_percent:Z:40.0	noise_percent:Z:0.0
NC_000009.11	132272974	A	G	editing_percent:Z:40.0	noise_percent:Z:0.0
NC_000009.11	132272976	A	G	editing_percent:Z:40.0	noise_percent:Z:0.0
NC_000009.11	132272997	A	G	editing_percent:Z:50.0	noise_percent:Z:0.0
NC_000009.11	132687237	A	G	editing_percent:Z:66.667	noise_percent:Z:0.0
NC_000009.11	133580446	A	G	editing_percent:Z:50.0	noise_percent:Z:0.0
NC_000009.11	133580453	A	G	editing_percent:Z:50.0	noise_percent:Z:0.0
NC_000009.11	135894871	A	G	editing_percent:Z:66.667	noise_percent:Z:0.0
NC_000009.11	135894878	A	G	editing_percent:Z:40.0	noise_percent:Z:0.0
NC_000009.11	135894880	A	G	editing_percent:Z:40.0	noise_percent:Z:0.0
NC_000009.11	135894942	A	G	editing_percent:Z:40.0	noise_percent:Z:0.0
NC_000009.11	135894961	A	G	editing_percent:Z:75.0	noise_percent:Z:0.0
NC_000009.11	135895309	A	G	editing_percent:Z:50.0	noise_percent:Z:0.0
NC_000009.11	135895310	A	G	editing_percent:Z:50.0	noise_percent:Z:0.0
NC_000009.11	135895329	A	G	editing_percent:Z:50.0	noise_percent:Z:0.0
NC_000009.11	135895330	A	G	editing_percent:Z:50.0	noise_percent:Z:0.0
NC_000009.11	135895380	A	G	editing_percent:Z:57.143	noise_percent:Z:0.0
NC_000009.11	135895386	A	G	editing_percent:Z:50.0	noise_percent:Z:0.0
NC_000009.11	135895517	A	G	editing_percent:Z:50.0	noise_percent:Z:0.0
NC_000009.11	135895653	A	G	editing_percent:Z:66.667	noise_percent:Z:0.0
NC_000009.11	135895675	A	G	editing_percent:Z:37.5	noise_percent:Z:0.0
NC_000009.11	138898667	A	G	editing_percent:Z:66.667	noise_percent:Z:0.0
NC_000009.11	138898669	A	G	editing_percent:Z:75.0	noise_percent:Z:0.0
NC_000009.11	139709854	A	G	editing_percent:Z:75.0	noise_percent:Z:0.0
NC_000010.10	6276361	A	G	editing_percent:Z:75.0	noise_percent:Z:0.0
NC_000010.10	7110214	A	G	editing_percent:Z:50.0	noise_percent:Z:0.0
NC_000010.10	7110232	A	G	editing_percent:Z:50.0	noise_percent:Z:0.0
NC_000010.10	7603019	A	G	editing_percent:Z:66.667	noise_percent:Z:0.0
NC_000010.10	11216907	A	G	editing_percent:Z:66.667	noise_percent:Z:0.0
NC_000010.10	11216908	A	G	editing_percent:Z:66.667	noise_percent:Z:0.0
NC_000010.10	11216910	A	G	editing_percent:Z:66.667	noise_percent:Z:0.0
NC_000010.10	11216923	A	G	editing_percent:Z:66.667	noise_percent:Z:0.0
NC_000010.10	11797611	A	G	editing_percent:Z:80.0	noise_percent:Z:0.0
NC_000010.10	12121158	A	G	editing_percent:Z:75.0	noise_percent:Z:0.0
NC_000010.10	13152358	A	G	editing_percent:Z:66.667	noise_percent:Z:0.0
NC_000010.10	17271329	A	G	editing_percent:Z:66.667	noise_percent:Z:0.0
NC_000010.10	17271836	A	G	editing_percent:Z:60.0	noise_percent:Z:0.0
NC_000010.10	17275667	A	G	editing_percent:Z:66.667	noise_percent:Z:0.0
NC_000010.10	17276745	A	G	editing_percent:Z:37.5	noise_percent:Z:0.0
NC_000010.10	17276746	A	G	editing_percent:Z:83.333	noise_percent:Z:0.0
NC_000010.10	17277172	A	G	editing_percent:Z:50.0	noise_percent:Z:0.0
NC_000010.10	17279321	A	G	editing_percent:Z:44.444	noise_percent:Z:0.0
NC_000010.10	18604169	A	G	editing_percent:Z:50.0	noise_percent:Z:0.0
NC_000010.10	18604182	A	G	editing_percent:Z:75.0	noise_percent:Z:0.0
NC_000010.10	18604183	A	G	editing_percent:Z:50.0	noise_percent:Z:0.0
NC_000010.10	20573427	A	G	editing_percent:Z:66.667	noise_percent:Z:0.0
NC_000010.10	20573438	A	G	editing_percent:Z:66.667	noise_percent:Z:0.0
NC_000010.10	21073442	A	G	editing_percent:Z:75.0	noise_percent:Z:0.0
NC_000010.10	22209766	A	G	editing_percent:Z:66.667	noise_percent:Z:0.0
NC_000010.10	22824817	A	G	editing_percent:Z:66.667	noise_percent:Z:0.0
NC_000010.10	22825286	A	G	editing_percent:Z:66.667	noise_percent:Z:0.0
NC_000010.10	24520957	A	G	editing_percent:Z:50.0	noise_percent:Z:0.0
NC_000010.10	24520958	A	G	editing_percent:Z:50.0	noise_percent:Z:0.0
NC_000010.10	24539491	A	G	editing_percent:Z:66.667	noise_percent:Z:0.0
NC_000010.10	24539763	A	G	editing_percent:Z:66.667	noise_percent:Z:0.0
NC_000010.10	28909303	A	G	editing_percent:Z:66.667	noise_percent:Z:0.0
NC_000010.10	29448465	A	G	editing_percent:Z:66.667	noise_percent:Z:0.0
NC_000010.10	30797208	A	G	editing_percent:Z:66.667	noise_percent:Z:0.0
[truncated: 10,496 more rows]

## Sheet: rep
NC_000001.10	320017	A	G	editing_percent:Z:83.333	noise_percent:Z:0.0
NC_000001.10	320020	A	G	editing_percent:Z:83.333	noise_percent:Z:0.0
NC_000001.10	4378789	A	G	editing_percent:Z:66.667	noise_percent:Z:0.0
NC_000001.10	10044367	A	G	editing_percent:Z:66.667	noise_percent:Z:0.0
NC_000001.10	12391654	A	G	editing_percent:Z:66.667	noise_percent:Z:0.0
NC_000001.10	16695867	A	G	editing_percent:Z:50.0	noise_percent:Z:0.0
NC_000001.10	24096628	A	G	editing_percent:Z:66.667	noise_percent:Z:0.0
NC_000001.10	27976330	A	G	editing_percent:Z:75.0	noise_percent:Z:0.0
NC_000001.10	62628443	A	G	editing_percent:Z:40.0	noise_percent:Z:0.0
NC_000001.10	62628454	A	G	editing_percent:Z:40.0	noise_percent:Z:0.0
NC_000001.10	102252081	A	G	editing_percent:Z:42.857	noise_percent:Z:0.0
NC_000001.10	106799909	A	G	editing_percent:Z:66.667	noise_percent:Z:0.0
NC_000001.10	109475887	A	G	editing_percent:Z:60.0	noise_percent:Z:0.0
NC_000001.10	117159082	A	G	editing_percent:Z:75.0	noise_percent:Z:0.0
NC_000001.10	144327978	A	G	editing_percent:Z:66.667	noise_percent:Z:0.0
NC_000001.10	144328853	A	G	editing_percent:Z:33.333	noise_percent:Z:0.0
NC_000001.10	144829720	A	G	editing_percent:Z:75.0	noise_percent:Z:0.0
NC_000001.10	144829795	A	G	editing_percent:Z:33.333	noise_percent:Z:0.0
NC_000001.10	144829808	A	G	editing_percent:Z:60.0	noise_percent:Z:0.0
NC_000001.10	144829809	A	G	editing_percent:Z:80.0	noise_percent:Z:0.0
NC_000001.10	145137454	A	G	editing_percent:Z:45.455	noise_percent:Z:0.0
NC_000001.10	145369556	A	G	editing_percent:Z:80.0	noise_percent:Z:0.0
NC_000001.10	145369619	A	G	editing_percent:Z:40.0	noise_percent:Z:0.0
NC_000001.10	145369620	A	G	editing_percent:Z:60.0	noise_percent:Z:0.0
NC_000001.10	145369690	A	G	editing_percent:Z:50.0	noise_percent:Z:0.0
NC_000001.10	145509570	A	G	editing_percent:Z:75.0	noise_percent:Z:0.0
NC_000001.10	145513031	A	G	editing_percent:Z:66.667	noise_percent:Z:0.0
NC_000001.10	145762515	A	G	editing_percent:Z:40.0	noise_percent:Z:0.0
NC_000001.10	145763429	A	G	editing_percent:Z:33.333	noise_percent:Z:0.0
NC_000001.10	146077006	A	G	editing_percent:Z:33.333	noise_percent:Z:0.0
NC_000001.10	146466939	A	G	editing_percent:Z:40.0	noise_percent:Z:0.0
NC_000001.10	146467106	A	G	editing_percent:Z:50.0	noise_percent:Z:0.0
NC_000001.10	146467145	A	G	editing_percent:Z:83.333	noise_percent:Z:0.0
NC_000001.10	146467146	A	G	editing_percent:Z:50.0	noise_percent:Z:0.0
NC_000001.10	146467291	A	G	editing_percent:Z:60.0	noise_percent:Z:0.0
NC_000001.10	148195861	A	G	editing_percent:Z:33.333	noise_percent:Z:0.0
NC_000001.10	148595575	A	G	editing_percent:Z:40.0	noise_percent:Z:0.0
NC_000001.10	148595576	A	G	editing_percent:Z:40.0	noise_percent:Z:0.0
NC_000001.10	148595664	A	G	editing_percent:Z:38.462	noise_percent:Z:0.0
NC_000001.10	148757480	A	G	editing_percent:Z:50.0	noise_percent:Z:0.0
NC_000001.10	148757498	A	G	editing_percent:Z:75.0	noise_percent:Z:0.0
NC_000001.10	148757619	A	G	editing_percent:Z:80.0	noise_percent:Z:0.0
NC_000001.10	148757620	A	G	editing_percent:Z:83.333	noise_percent:Z:0.0
NC_000001.10	148757629	A	G	editing_percent:Z:50.0	noise_percent:Z:0.0
NC_000001.10	148757695	A	G	editing_percent:Z:40.0	noise_percent:Z:0.0
NC_000001.10	148757709	A	G	editing_percent:Z:66.667	noise_percent:Z:0.0
NC_000001.10	160515519	A	G	editing_percent:Z:66.667	noise_percent:Z:0.0
NC_000001.10	210521707	A	G	editing_percent:Z:42.857	noise_percent:Z:0.0
NC_000001.10	219781971	A	G	editing_percent:Z:40.0	noise_percent:Z:0.0
NC_000001.10	247394728	A	G	editing_percent:Z:75.0	noise_percent:Z:0.0
NC_000002.11	27987110	A	G	editing_percent:Z:33.333	noise_percent:Z:0.0
NC_000002.11	37431604	A	G	editing_percent:Z:40.0	noise_percent:Z:0.0
NC_000002.11	58143346	A	G	editing_percent:Z:66.667	noise_percent:Z:0.0
NC_000002.11	87193796	A	G	editing_percent:Z:75.0	noise_percent:Z:0.0
NC_000002.11	89952934	A	G	editing_percent:Z:50.0	noise_percent:Z:0.0
NC_000002.11	90259831	A	G	editing_percent:Z:80.0	noise_percent:Z:0.0
NC_000002.11	99812464	A	G	editing_percent:Z:75.0	noise_percent:Z:0.0
NC_000002.11	99812465	A	G	editing_percent:Z:66.667	noise_percent:Z:0.0
NC_000002.11	110599837	A	G	editing_percent:Z:50.0	noise_percent:Z:0.0
NC_000002.11	110599920	A	G	editing_percent:Z:75.0	noise_percent:Z:0.0
NC_000002.11	110602678	A	G	editing_percent:Z:50.0	noise_percent:Z:0.0
NC_000002.11	110609881	A	G	editing_percent:Z:66.667	noise_percent:Z:0.0
NC_000002.11	111204724	A	G	editing_percent:Z:50.0	noise_percent:Z:0.0
NC_000002.11	114188182	A	G	editing_percent:Z:66.667	noise_percent:Z:0.0
NC_000002.11	114226765	A	G	editing_percent:Z:66.667	noise_percent:Z:0.0
NC_000002.11	114395814	A	G	editing_percent:Z:66.667	noise_percent:Z:0.0
NC_000002.11	114399758	A	G	editing_percent:Z:33.333	noise_percent:Z:0.0
NC_000002.11	117359667	A	G	editing_percent:Z:66.667	noise_percent:Z:0.0
NC_000002.11	130883821	A	G	editing_percent:Z:40.0	noise_percent:Z:0.0
NC_000002.11	133012545	A	G	editing_percent:Z:50.0	noise_percent:Z:0.0
NC_000002.11	176925242	A	G	editing_percent:Z:66.667	noise_percent:Z:0.0
NC_000002.11	179296182	A	G	editing_percent:Z:40.0	noise_percent:Z:0.0
NC_000002.11	211675337	A	G	editing_percent:Z:40.0	noise_percent:Z:0.0
NC_000002.11	226857698	A	G	editing_percent:Z:50.0	noise_percent:Z:0.0
NC_000002.11	236537613	A	G	editing_percent:Z:80.0	noise_percent:Z:0.0
NC_000003.11	62912153	A	G	editing_percent:Z:40.0	noise_percent:Z:0.0
NC_000003.11	168515489	A	G	editing_percent:Z:66.667	noise_percent:Z:0.0
NC_000003.11	179115702	A	G	editing_percent:Z:66.667	noise_percent:Z:0.0
NC_000003.11	197948139	A	G	editing_percent:Z:50.0	noise_percent:Z:0.0
NC_000003.11	197948232	A	G	editing_percent:Z:50.0	noise_percent:Z:0.0
NC_000004.11	49312255	A	G	editing_percent:Z:66.667	noise_percent:Z:0.0
NC_000004.11	133449256	A	G	editing_percent:Z:40.0	noise_percent:Z:0.0
NC_000004.11	174505227	A	G	editing_percent:Z:50.0	noise_percent:Z:0.0
NC_000004.11	186243513	A	G	editing_percent:Z:66.667	noise_percent:Z:0.0
NC_000005.9	10296576	A	G	editing_percent:Z:50.0	noise_percent:Z:0.0
NC_000005.9	21388341	A	G	editing_percent:Z:66.667	noise_percent:Z:0.0
NC_000005.9	21478755	A	G	editing_percent:Z:66.667	noise_percent:Z:0.0
NC_000005.9	31822827	A	G	editing_percent:Z:60.0	noise_percent:Z:0.0
NC_000005.9	43495125	A	G	editing_percent:Z:66.667	noise_percent:Z:0.0
NC_000005.9	43496006	A	G	editing_percent:Z:66.667	noise_percent:Z:0.0
NC_000005.9	69338255	A	G	editing_percent:Z:50.0	noise_percent:Z:0.0
NC_000005.9	69338277	A	G	editing_percent:Z:50.0	noise_percent:Z:0.0
NC_000005.9	69338308	A	G	editing_percent:Z:50.0	noise_percent:Z:0.0
NC_000005.9	69338539	A	G	editing_percent:Z:33.333	noise_percent:Z:0.0
NC_000005.9	69367935	A	G	editing_percent:Z:50.0	noise_percent:Z:0.0
NC_000005.9	69367969	A	G	editing_percent:Z:50.0	noise_percent:Z:0.0
NC_000005.9	69371916	A	G	editing_percent:Z:40.0	noise_percent:Z:0.0
NC_000005.9	69731627	A	G	editing_percent:Z:66.667	noise_percent:Z:0.0
NC_000005.9	70080886	A	G	editing_percent:Z:66.667	noise_percent:Z:0.0
NC_000005.9	70213532	A	G	editing_percent:Z:66.667	noise_percent:Z:0.0
NC_000005.9	70244298	A	G	editing_percent:Z:50.0	noise_percent:Z:0.0
NC_000005.9	84845350	A	G	editing_percent:Z:50.0	noise_percent:Z:0.0
NC_000005.9	126848469	A	G	editing_percent:Z:75.0	noise_percent:Z:0.0
NC_000005.9	134236712	A	G	editing_percent:Z:40.0	noise_percent:Z:0.0
NC_000005.9	142712458	A	G	editing_percent:Z:75.0	noise_percent:Z:0.0
NC_000005.9	142713751	A	G	editing_percent:Z:33.333	noise_percent:Z:0.0
NC_000005.9	142713800	A	G	editing_percent:Z:66.667	noise_percent:Z:0.0
NC_000005.9	166230495	A	G	editing_percent:Z:50.0	noise_percent:Z:0.0
NC_000005.9	174057320	A	G	editing_percent:Z:66.667	noise_percent:Z:0.0
NC_000005.9	180746814	A	G	editing_percent:Z:40.0	noise_percent:Z:0.0
NC_000005.9	180754022	A	G	editing_percent:Z:33.333	noise_percent:Z:0.0
NC_000006.11	32917439	A	G	editing_percent:Z:66.667	noise_percent:Z:0.0
NC_000006.11	33054530	A	G	editing_percent:Z:40.0	noise_percent:Z:0.0
NC_000006.11	42855330	A	G	editing_percent:Z:40.0	noise_percent:Z:0.0
NC_000006.11	47399762	A	G	editing_percent:Z:66.667	noise_percent:Z:0.0
NC_000006.11	107361889	A	G	editing_percent:Z:50.0	noise_percent:Z:0.0
NC_000006.11	129477904	A	G	editing_percent:Z:57.143	noise_percent:Z:0.0
NC_000006.11	136854215	A	G	editing_percent:Z:66.667	noise_percent:Z:0.0
NC_000006.11	143811816	A	G	editing_percent:Z:66.667	noise_percent:Z:0.0
NC_000007.13	5567665	A	G	editing_percent:Z:66.667	noise_percent:Z:0.0
NC_000007.13	20002271	A	G	editing_percent:Z:50.0	noise_percent:Z:0.0
NC_000007.13	27496982	A	G	editing_percent:Z:40.0	noise_percent:Z:0.0
NC_000007.13	44081785	A	G	editing_percent:Z:75.0	noise_percent:Z:0.0
NC_000007.13	65618376	A	G	editing_percent:Z:50.0	noise_percent:Z:0.0
NC_000007.13	72040218	A	G	editing_percent:Z:66.667	noise_percent:Z:0.0
NC_000007.13	72647181	A	G	editing_percent:Z:75.0	noise_percent:Z:0.0
NC_000007.13	74167512	A	G	editing_percent:Z:66.667	noise_percent:Z:0.0
NC_000007.13	74350031	A	G	editing_percent:Z:66.667	noise_percent:Z:0.0
NC_000007.13	74534735	A	G	editing_percent:Z:50.0	noise_percent:Z:0.0
NC_000007.13	74572479	A	G	editing_percent:Z:33.333	noise_percent:Z:0.0
NC_000007.13	74615369	A	G	editing_percent:Z:66.667	noise_percent:Z:0.0
NC_000007.13	74623674	A	G	editing_percent:Z:66.667	noise_percent:Z:0.0
NC_000007.13	74771924	A	G	editing_percent:Z:40.0	noise_percent:Z:0.0
NC_000007.13	74996456	A	G	editing_percent:Z:66.667	noise_percent:Z:0.0
NC_000007.13	74997126	A	G	editing_percent:Z:66.667	noise_percent:Z:0.0
NC_000007.13	74997589	A	G	editing_percent:Z:50.0	noise_percent:Z:0.0
NC_000007.13	74998075	A	G	editing_percent:Z:33.333	noise_percent:Z:0.0
NC_000007.13	74998082	A	G	editing_percent:Z:66.667	noise_percent:Z:0.0
NC_000007.13	74998213	A	G	editing_percent:Z:50.0	noise_percent:Z:0.0
NC_000007.13	74998269	A	G	editing_percent:Z:42.857	noise_percent:Z:0.0
NC_000007.13	74998273	A	G	editing_percent:Z:33.333	noise_percent:Z:0.0
NC_000007.13	74998332	A	G	editing_percent:Z:40.0	noise_percent:Z:0.0
NC_000007.13	74998671	A	G	editing_percent:Z:50.0	noise_percent:Z:0.0
NC_000007.13	74999898	A	G	editing_percent:Z:66.667	noise_percent:Z:0.0
NC_000007.13	75000788	A	G	editing_percent:Z:33.333	noise_percent:Z:0.0
NC_000007.13	75000789	A	G	editing_percent:Z:33.333	noise_percent:Z:0.0
NC_000007.13	75000944	A	G	editing_percent:Z:66.667	noise_percent:Z:0.0
NC_000007.13	75000994	A	G	editing_percent:Z:33.333	noise_percent:Z:0.0
NC_000007.13	75007963	A	G	editing_percent:Z:50.0	noise_percent:Z:0.0
NC_000007.13	75007969	A	G	editing_percent:Z:66.667	noise_percent:Z:0.0
NC_000007.13	76160422	A	G	editing_percent:Z:66.667	noise_percent:Z:0.0
NC_000007.13	76175477	A	G	editing_percent:Z:66.667	noise_percent:Z:0.0
NC_000007.13	76646306	A	G	editing_percent:Z:66.667	noise_percent:Z:0.0
NC_000007.13	76682973	A	G	editing_percent:Z:66.667	noise_percent:Z:0.0
NC_000007.13	76692470	A	G	editing_percent:Z:33.333	noise_percent:Z:0.0
NC_000007.13	76693136	A	G	editing_percent:Z:33.333	noise_percent:Z:0.0
NC_000007.13	76693153	A	G	editing_percent:Z:40.0	noise_percent:Z:0.0
NC_000007.13	89754080	A	G	editing_percent:Z:66.667	noise_percent:Z:0.0
NC_000007.13	101984290	A	G	editing_percent:Z:50.0	noise_percent:Z:0.0
NC_000007.13	101989435	A	G	editing_percent:Z:33.333	noise_percent:Z:0.0
NC_000007.13	101990801	A	G	editing_percent:Z:66.667	noise_percent:Z:0.0
NC_000007.13	101991833	A	G	editing_percent:Z:37.5	noise_percent:Z:0.0
NC_000007.13	102235281	A	G	editing_percent:Z:33.333	noise_percent:Z:0.0
NC_000007.13	104309692	A	G	editing_percent:Z:40.0	noise_percent:Z:0.0
NC_000007.13	128142743	A	G	editing_percent:Z:40.0	noise_percent:Z:0.0
NC_000007.13	144345082	A	G	editing_percent:Z:40.0	noise_percent:Z:0.0
NC_000007.13	157042084	A	G	editing_percent:Z:66.667	noise_percent:Z:0.0
NC_000008.10	6836167	A	G	editing_percent:Z:40.0	noise_percent:Z:0.0
NC_000008.10	38383293	A	G	editing_percent:Z:50.0	noise_percent:Z:0.0
NC_000008.10	58470911	A	G	editing_percent:Z:50.0	noise_percent:Z:0.0
NC_000008.10	145485609	A	G	editing_percent:Z:66.667	noise_percent:Z:0.0
NC_000009.11	15397086	A	G	editing_percent:Z:66.667	noise_percent:Z:0.0
NC_000009.11	42687975	A	G	editing_percent:Z:50.0	noise_percent:Z:0.0
NC_000009.11	42861007	A	G	editing_percent:Z:40.0	noise_percent:Z:0.0
NC_000009.11	42861602	A	G	editing_percent:Z:66.667	noise_percent:Z:0.0
NC_000009.11	42867588	A	G	editing_percent:Z:66.667	noise_percent:Z:0.0
NC_000009.11	42868353	A	G	editing_percent:Z:50.0	noise_percent:Z:0.0
NC_000009.11	42871327	A	G	editing_percent:Z:33.333	noise_percent:Z:0.0
NC_000009.11	42882337	A	G	editing_percent:Z:80.0	noise_percent:Z:0.0
NC_000009.11	42882350	A	G	editing_percent:Z:66.667	noise_percent:Z:0.0
NC_000009.11	43426777	A	G	editing_percent:Z:40.0	noise_percent:Z:0.0
NC_000009.11	45456535	A	G	editing_percent:Z:66.667	noise_percent:Z:0.0
NC_000009.11	46686750	A	G	editing_percent:Z:66.667	noise_percent:Z:0.0
NC_000009.11	67037407	A	G	editing_percent:Z:50.0	noise_percent:Z:0.0
NC_000009.11	67041567	A	G	editing_percent:Z:33.333	noise_percent:Z:0.0
NC_000009.11	67044330	A	G	editing_percent:Z:40.0	noise_percent:Z:0.0
NC_000009.11	67044614	A	G	editing_percent:Z:66.667	noise_percent:Z:0.0
NC_000009.11	67303744	A	G	editing_percent:Z:50.0	noise_percent:Z:0.0
NC_000009.11	68771646	A	G	editing_percent:Z:75.0	noise_percent:Z:0.0
NC_000009.11	69634206	A	G	editing_percent:Z:33.333	noise_percent:Z:0.0
NC_000009.11	70970447	A	G	editing_percent:Z:40.0	noise_percent:Z:0.0
NC_000009.11	130557894	A	G	editing_percent:Z:50.0	noise_percent:Z:0.0
NC_000009.11	136215804	A	G	editing_percent:Z:40.0	noise_percent:Z:0.0
NC_000009.11	141140140	A	G	editing_percent:Z:66.667	noise_percent:Z:0.0
NC_000010.10	11238850	A	G	editing_percent:Z:66.667	noise_percent:Z:0.0
NC_000010.10	28811721	A	G	editing_percent:Z:30.0	noise_percent:Z:0.0
NC_000010.10	38739919	A	G	editing_percent:Z:50.0	noise_percent:Z:0.0
NC_000010.10	47396576	A	G	editing_percent:Z:85.714	noise_percent:Z:0.0
NC_000010.10	48207840	A	G	editing_percent:Z:75.0	noise_percent:Z:0.0
NC_000010.10	48238036	A	G	editing_percent:Z:66.667	noise_percent:Z:0.0
NC_000010.10	48239161	A	G	editing_percent:Z:50.0	noise_percent:Z:0.0
NC_000010.10	48239430	A	G	editing_percent:Z:40.0	noise_percent:Z:0.0
NC_000010.10	48239438	A	G	editing_percent:Z:33.333	noise_percent:Z:0.0
NC_000010.10	48239492	A	G	editing_percent:Z:60.0	noise_percent:Z:0.0
NC_000010.10	48239497	A	G	editing_percent:Z:40.0	noise_percent:Z:0.0
NC_000010.10	51191859	A	G	editing_percent:Z:66.667	noise_percent:Z:0.0
NC_000010.10	51726535	A	G	editing_percent:Z:50.0	noise_percent:Z:0.0
NC_000010.10	51772044	A	G	editing_percent:Z:66.667	noise_percent:Z:0.0
NC_000010.10	51772082	A	G	editing_percent:Z:66.667	noise_percent:Z:0.0
NC_000010.10	65662177	A	G	editing_percent:Z:66.667	noise_percent:Z:0.0
NC_000010.10	70694670	A	G	editing_percent:Z:66.667	noise_percent:Z:0.0
NC_000010.10	73979892	A	G	editing_percent:Z:50.0	noise_percent:Z:0.0
NC_000010.10	75537496	A	G	editing_percent:Z:60.0	noise_percent:Z:0.0
NC_000010.10	79795324	A	G	editing_percent:Z:75.0	noise_percent:Z:0.0
NC_000010.10	82192352	A	G	editing_percent:Z:37.5	noise_percent:Z:0.0
NC_000010.10	88772718	A	G	editing_percent:Z:66.667	noise_percent:Z:0.0
NC_000011.9	59548855	A	G	editing_percent:Z:40.0	noise_percent:Z:0.0
NC_000011.9	61732224	A	G	editing_percent:Z:33.333	noise_percent:Z:0.0
NC_000011.9	76734862	A	G	editing_percent:Z:40.0	noise_percent:Z:0.0
NC_000011.9	76734901	A	G	editing_percent:Z:66.667	noise_percent:Z:0.0
NC_000011.9	76736710	A	G	editing_percent:Z:66.667	noise_percent:Z:0.0
NC_000011.9	90016349	A	G	editing_percent:Z:50.0	noise_percent:Z:0.0
NC_000011.9	93921451	A	G	editing_percent:Z:50.0	noise_percent:Z:0.0
NC_000011.9	108237921	A	G	editing_percent:Z:66.667	noise_percent:Z:0.0
NC_000012.11	44054878	A	G	editing_percent:Z:66.667	noise_percent:Z:0.0
NC_000012.11	46312117	A	G	editing_percent:Z:66.667	noise_percent:Z:0.0
NC_000012.11	51324119	A	G	editing_percent:Z:75.0	noise_percent:Z:0.0
NC_000012.11	51324308	A	G	editing_percent:Z:42.857	noise_percent:Z:0.0
NC_000012.11	51325374	A	G	editing_percent:Z:33.333	noise_percent:Z:0.0
NC_000012.11	52885446	A	G	editing_percent:Z:42.857	noise_percent:Z:0.0
NC_000012.11	57106844	A	G	editing_percent:Z:33.333	noise_percent:Z:0.0
NC_000012.11	93477255	A	G	editing_percent:Z:40.0	noise_percent:Z:0.0
NC_000012.11	95419279	A	G	editing_percent:Z:66.667	noise_percent:Z:0.0
NC_000012.11	122168714	A	G	editing_percent:Z:66.667	noise_percent:Z:0.0
NC_000012.11	133298275	A	G	editing_percent:Z:66.667	noise_percent:Z:0.0
NC_000013.10	24995455	A	G	editing_percent:Z:66.667	noise_percent:Z:0.0
NC_000013.10	45914160	A	G	editing_percent:Z:50.0	noise_percent:Z:0.0
NC_000013.10	82874694	A	G	editing_percent:Z:40.0	noise_percent:Z:0.0
NC_000013.10	99858012	A	G	editing_percent:Z:66.667	noise_percent:Z:0.0
NC_000013.10	100674917	A	G	editing_percent:Z:66.667	noise_percent:Z:0.0
NC_000014.8	23679186	A	G	editing_percent:Z:66.667	noise_percent:Z:0.0
NC_000014.8	60865281	A	G	editing_percent:Z:57.143	noise_percent:Z:0.0
NC_000014.8	74525010	A	G	editing_percent:Z:50.0	noise_percent:Z:0.0
NC_000014.8	78204497	A	G	editing_percent:Z:66.667	noise_percent:Z:0.0
NC_000014.8	82129596	A	G	editing_percent:Z:50.0	noise_percent:Z:0.0
NC_000014.8	82129597	A	G	editing_percent:Z:50.0	noise_percent:Z:0.0
NC_000014.8	102547437	A	G	editing_percent:Z:50.0	noise_percent:Z:0.0
NC_000014.8	106714631	A	G	editing_percent:Z:66.667	noise_percent:Z:0.0
NC_000014.8	106899269	A	G	editing_percent:Z:50.0	noise_percent:Z:0.0
NC_000015.9	22440480	A	G	editing_percent:Z:80.0	noise_percent:Z:0.0
NC_000015.9	23314284	A	G	editing_percent:Z:50.0	noise_percent:Z:0.0
NC_000015.9	28945225	A	G	editing_percent:Z:66.667	noise_percent:Z:0.0
NC_000015.9	28997331	A	G	editing_percent:Z:75.0	noise_percent:Z:0.0
NC_000015.9	29019106	A	G	editing_percent:Z:75.0	noise_percent:Z:0.0
NC_000015.9	32734608	A	G	editing_percent:Z:66.667	noise_percent:Z:0.0
NC_000015.9	32872691	A	G	editing_percent:Z:66.667	noise_percent:Z:0.0
NC_000015.9	32872905	A	G	editing_percent:Z:66.667	noise_percent:Z:0.0
NC_000015.9	52202535	A	G	editing_percent:Z:66.667	noise_percent:Z:0.0
NC_000015.9	80341030	A	G	editing_percent:Z:40.0	noise_percent:Z:0.0
NC_000015.9	80341071	A	G	editing_percent:Z:40.0	noise_percent:Z:0.0
NC_000015.9	90221359	A	G	editing_percent:Z:33.333	noise_percent:Z:0.0
NC_000015.9	92478444	A	G	editing_percent:Z:66.667	noise_percent:Z:0.0
NC_000015.9	92514546	A	G	editing_percent:Z:50.0	noise_percent:Z:0.0
NC_000015.9	102509086	A	G	editing_percent:Z:66.667	noise_percent:Z:0.0
NC_000016.9	9250340	A	G	editing_percent:Z:33.333	noise_percent:Z:0.0
NC_000016.9	15478971	A	G	editing_percent:Z:50.0	noise_percent:Z:0.0
NC_000016.9	16448334	A	G	editing_percent:Z:66.667	noise_percent:Z:0.0
NC_000016.9	16487311	A	G	editing_percent:Z:66.667	noise_percent:Z:0.0
NC_000016.9	16585681	A	G	editing_percent:Z:75.0	noise_percent:Z:0.0
NC_000016.9	18997213	A	G	editing_percent:Z:33.333	noise_percent:Z:0.0
NC_000016.9	18997236	A	G	editing_percent:Z:42.857	noise_percent:Z:0.0
NC_000016.9	19001746	A	G	editing_percent:Z:66.667	noise_percent:Z:0.0
NC_000016.9	19129667	A	G	editing_percent:Z:40.0	noise_percent:Z:0.0
NC_000016.9	21890692	A	G	editing_percent:Z:42.857	noise_percent:Z:0.0
NC_000016.9	22475241	A	G	editing_percent:Z:66.667	noise_percent:Z:0.0
NC_000016.9	22486996	A	G	editing_percent:Z:66.667	noise_percent:Z:0.0
NC_000016.9	22489699	A	G	editing_percent:Z:80.0	noise_percent:Z:0.0
NC_000016.9	22504821	A	G	editing_percent:Z:66.667	noise_percent:Z:0.0
NC_000016.9	22504881	A	G	editing_percent:Z:42.857	noise_percent:Z:0.0
NC_000016.9	22505603	A	G	editing_percent:Z:50.0	noise_percent:Z:0.0
NC_000016.9	22505626	A	G	editing_percent:Z:40.0	noise_percent:Z:0.0
NC_000016.9	22505941	A	G	editing_percent:Z:33.333	noise_percent:Z:0.0
NC_000016.9	22505944	A	G	editing_percent:Z:50.0	noise_percent:Z:0.0
NC_000016.9	22505987	A	G	editing_percent:Z:66.667	noise_percent:Z:0.0
NC_000016.9	22506162	A	G	editing_percent:Z:60.0	noise_percent:Z:0.0
NC_000016.9	22506242	A	G	editing_percent:Z:40.0	noise_percent:Z:0.0
NC_000016.9	22507178	A	G	editing_percent:Z:80.0	noise_percent:Z:0.0
NC_000016.9	22507188	A	G	editing_percent:Z:37.5	noise_percent:Z:0.0
NC_000016.9	22507291	A	G	editing_percent:Z:40.0	noise_percent:Z:0.0
NC_000016.9	22507309	A	G	editing_percent:Z:42.857	noise_percent:Z:0.0
NC_000016.9	22507734	A	G	editing_percent:Z:36.364	noise_percent:Z:0.0
NC_000016.9	22507786	A	G	editing_percent:Z:66.667	noise_percent:Z:0.0
NC_000016.9	22508273	A	G	editing_percent:Z:66.667	noise_percent:Z:0.0
NC_000016.9	22508620	A	G	editing_percent:Z:33.333	noise_percent:Z:0.0
NC_000016.9	22509496	A	G	editing_percent:Z:30.769	noise_percent:Z:0.0
NC_000016.9	22509500	A	G	editing_percent:Z:33.333	noise_percent:Z:0.0
NC_000016.9	22510049	A	G	editing_percent:Z:40.0	noise_percent:Z:0.0
NC_000016.9	22510061	A	G	editing_percent:Z:66.667	noise_percent:Z:0.0
NC_000016.9	22510071	A	G	editing_percent:Z:50.0	noise_percent:Z:0.0
NC_000016.9	22510134	A	G	editing_percent:Z:40.0	noise_percent:Z:0.0
NC_000016.9	22510136	A	G	editing_percent:Z:50.0	noise_percent:Z:0.0
NC_000016.9	22513526	A	G	editing_percent:Z:66.667	noise_percent:Z:0.0
NC_000016.9	22513968	A	G	editing_percent:Z:75.0	noise_percent:Z:0.0
NC_000016.9	22513992	A	G	editing_percent:Z:50.0	noise_percent:Z:0.0
NC_000016.9	22514101	A	G	editing_percent:Z:31.25	noise_percent:Z:0.0
NC_000016.9	22514153	A	G	editing_percent:Z:75.0	noise_percent:Z:0.0
NC_000016.9	22514162	A	G	editing_percent:Z:33.333	noise_percent:Z:0.0
NC_000016.9	22515116	A	G	editing_percent:Z:66.667	noise_percent:Z:0.0
NC_000016.9	22515117	A	G	editing_percent:Z:66.667	noise_percent:Z:0.0
NC_000016.9	22515251	A	G	editing_percent:Z:87.5	noise_percent:Z:0.0
NC_000016.9	22515274	A	G	editing_percent:Z:40.0	noise_percent:Z:0.0
NC_000016.9	22515928	A	G	editing_percent:Z:60.0	noise_percent:Z:0.0
NC_000016.9	22515967	A	G	editing_percent:Z:46.154	noise_percent:Z:0.0
NC_000016.9	22516019	A	G	editing_percent:Z:50.0	noise_percent:Z:0.0
NC_000016.9	22516041	A	G	editing_percent:Z:37.5	noise_percent:Z:0.0
NC_000016.9	22517634	A	G	editing_percent:Z:60.0	noise_percent:Z:0.0
NC_000016.9	22517667	A	G	editing_percent:Z:40.0	noise_percent:Z:0.0
NC_000016.9	22517689	A	G	editing_percent:Z:33.333	noise_percent:Z:0.0
NC_000016.9	22518024	A	G	editing_percent:Z:66.667	noise_percent:Z:0.0
NC_000016.9	22518112	A	G	editing_percent:Z:83.333	noise_percent:Z:0.0
NC_000016.9	22518251	A	G	editing_percent:Z:50.0	noise_percent:Z:0.0
NC_000016.9	22518257	A	G	editing_percent:Z:42.857	noise_percent:Z:0.0
NC_000016.9	22518968	A	G	editing_percent:Z:66.667	noise_percent:Z:0.0
NC_000016.9	22519144	A	G	editing_percent:Z:66.667	noise_percent:Z:0.0
NC_000016.9	22519884	A	G	editing_percent:Z:75.0	noise_percent:Z:0.0
NC_000016.9	22520824	A	G	editing_percent:Z:75.0	noise_percent:Z:0.0
NC_000016.9	22521336	A	G	editing_percent:Z:33.333	noise_percent:Z:0.0
NC_000016.9	22521374	A	G	editing_percent:Z:33.333	noise_percent:Z:0.0
NC_000016.9	22521413	A	G	editing_percent:Z:50.0	noise_percent:Z:0.0
NC_000016.9	22521426	A	G	editing_percent:Z:66.667	noise_percent:Z:0.0
NC_000016.9	22521556	A	G	editing_percent:Z:50.0	noise_percent:Z:0.0
NC_000016.9	22521557	A	G	editing_percent:Z:50.0	noise_percent:Z:0.0
NC_000016.9	22521583	A	G	editing_percent:Z:66.667	noise_percent:Z:0.0
NC_000016.9	22521633	A	G	editing_percent:Z:66.667	noise_percent:Z:0.0
NC_000016.9	22521634	A	G	editing_percent:Z:38.462	noise_percent:Z:0.0
NC_000016.9	22521734	A	G	editing_percent:Z:40.0	noise_percent:Z:0.0
NC_000016.9	22521864	A	G	editing_percent:Z:50.0	noise_percent:Z:0.0
NC_000016.9	22521876	A	G	editing_percent:Z:30.769	noise_percent:Z:0.0
NC_000016.9	22521926	A	G	editing_percent:Z:31.25	noise_percent:Z:0.0
NC_000016.9	22521928	A	G	editing_percent:Z:50.0	noise_percent:Z:0.0
NC_000016.9	22522357	A	G	editing_percent:Z:50.0	noise_percent:Z:0.0
NC_000016.9	22522358	A	G	editing_percent:Z:66.667	noise_percent:Z:0.0
NC_000016.9	22522450	A	G	editing_percent:Z:75.0	noise_percent:Z:0.0
NC_000016.9	22525591	A	G	editing_percent:Z:66.667	noise_percent:Z:0.0
NC_000016.9	22525749	A	G	editing_percent:Z:75.0	noise_percent:Z:0.0
NC_000016.9	22525755	A	G	editing_percent:Z:50.0	noise_percent:Z:0.0
NC_000016.9	22525785	A	G	editing_percent:Z:33.333	noise_percent:Z:0.0
NC_000016.9	22526408	A	G	editing_percent:Z:66.667	noise_percent:Z:0.0
NC_000016.9	22531506	A	G	editing_percent:Z:30.0	noise_percent:Z:0.0
NC_000016.9	22531514	A	G	editing_percent:Z:55.556	noise_percent:Z:0.0
NC_000016.9	22532283	A	G	editing_percent:Z:40.0	noise_percent:Z:0.0
NC_000016.9	22532601	A	G	editing_percent:Z:66.667	noise_percent:Z:0.0
NC_000016.9	22533423	A	G	editing_percent:Z:71.429	noise_percent:Z:0.0
NC_000016.9	22533459	A	G	editing_percent:Z:50.0	noise_percent:Z:0.0
NC_000016.9	22533858	A	G	editing_percent:Z:75.0	noise_percent:Z:0.0
NC_000016.9	22533887	A	G	editing_percent:Z:66.667	noise_percent:Z:0.0
NC_000016.9	22533954	A	G	editing_percent:Z:60.0	noise_percent:Z:0.0
NC_000016.9	22534281	A	G	editing_percent:Z:40.0	noise_percent:Z:0.0
NC_000016.9	22534282	A	G	editing_percent:Z:40.0	noise_percent:Z:0.0
NC_000016.9	22534652	A	G	editing_percent:Z:66.667	noise_percent:Z:0.0
NC_000016.9	22555223	A	G	editing_percent:Z:50.0	noise_percent:Z:0.0
NC_000016.9	22555470	A	G	editing_percent:Z:33.333	noise_percent:Z:0.0
NC_000016.9	24956077	A	G	editing_percent:Z:60.0	noise_percent:Z:0.0
NC_000016.9	28368438	A	G	editing_percent:Z:40.0	noise_percent:Z:0.0
NC_000016.9	28640154	A	G	editing_percent:Z:50.0	noise_percent:Z:0.0
NC_000016.9	28646457	A	G	editing_percent:Z:33.333	noise_percent:Z:0.0
NC_000016.9	28650269	A	G	editing_percent:Z:66.667	noise_percent:Z:0.0
NC_000016.9	28771852	A	G	editing_percent:Z:50.0	noise_percent:Z:0.0
NC_000016.9	29050131	A	G	editing_percent:Z:40.0	noise_percent:Z:0.0
NC_000016.9	29050139	A	G	editing_percent:Z:50.0	noise_percent:Z:0.0
NC_000016.9	29475544	A	G	editing_percent:Z:71.429	noise_percent:Z:0.0
NC_000016.9	30260971	A	G	editing_percent:Z:40.0	noise_percent:Z:0.0
NC_000016.9	31134607	A	G	editing_percent:Z:66.667	noise_percent:Z:0.0
NC_000016.9	55754208	A	G	editing_percent:Z:40.0	noise_percent:Z:0.0
NC_000016.9	70312249	A	G	editing_percent:Z:50.0	noise_percent:Z:0.0
NC_000016.9	74412027	A	G	editing_percent:Z:66.667	noise_percent:Z:0.0
NC_000016.9	90201102	A	G	editing_percent:Z:50.0	noise_percent:Z:0.0
NC_000016.9	90227360	A	G	editing_percent:Z:33.333	noise_percent:Z:0.0
NC_000016.9	90237345	A	G	editing_percent:Z:40.0	noise_percent:Z:0.0
NC_000017.10	496621	A	G	editing_percent:Z:80.0	noise_percent:Z:0.0
NC_000017.10	7478519	A	G	editing_percent:Z:40.0	noise_percent:Z:0.0
NC_000017.10	19015335	A	G	editing_percent:Z:33.333	noise_percent:Z:0.0
NC_000017.10	19054487	A	G	editing_percent:Z:50.0	noise_percent:Z:0.0
NC_000017.10	19054491	A	G	editing_percent:Z:40.0	noise_percent:Z:0.0
NC_000017.10	19057039	A	G	editing_percent:Z:50.0	noise_percent:Z:0.0
NC_000017.10	19068608	A	G	editing_percent:Z:50.0	noise_percent:Z:0.0
NC_000017.10	30379284	A	G	editing_percent:Z:50.0	noise_percent:Z:0.0
NC_000017.10	43591327	A	G	editing_percent:Z:66.667	noise_percent:Z:0.0
NC_000017.10	46025078	A	G	editing_percent:Z:33.333	noise_percent:Z:0.0
NC_000017.10	56552763	A	G	editing_percent:Z:50.0	noise_percent:Z:0.0
NC_000017.10	59269042	A	G	editing_percent:Z:66.667	noise_percent:Z:0.0
NC_000017.10	65903130	A	G	editing_percent:Z:66.667	noise_percent:Z:0.0
NC_000018.9	33745924	A	G	editing_percent:Z:66.667	noise_percent:Z:0.0
NC_000018.9	45379643	A	G	editing_percent:Z:66.667	noise_percent:Z:0.0
NC_000019.9	1371887	A	G	editing_percent:Z:66.667	noise_percent:Z:0.0
NC_000019.9	1440082	A	G	editing_percent:Z:40.0	noise_percent:Z:0.0
NC_000019.9	12754033	A	G	editing_percent:Z:42.857	noise_percent:Z:0.0
NC_000019.9	15722786	A	G	editing_percent:Z:50.0	noise_percent:Z:0.0
NC_000019.9	54967865	A	G	editing_percent:Z:33.333	noise_percent:Z:0.0
NC_000020.10	3850435	A	G	editing_percent:Z:66.667	noise_percent:Z:0.0
NC_000020.10	18459885	A	G	editing_percent:Z:66.667	noise_percent:Z:0.0
NC_000020.10	49456914	A	G	editing_percent:Z:40.0	noise_percent:Z:0.0
NC_000020.10	53891266	A	G	editing_percent:Z:66.667	noise_percent:Z:0.0
NC_000021.8	36659458	A	G	editing_percent:Z:66.667	noise_percent:Z:0.0
NC_000022.10	16415132	A	G	editing_percent:Z:66.667	noise_percent:Z:0.0
NC_000022.10	18572730	A	G	editing_percent:Z:66.667	noise_percent:Z:0.0
NC_000022.10	36057206	A	G	editing_percent:Z:33.333	noise_percent:Z:0.0
NC_000022.10	51118042	A	G	editing_percent:Z:40.0	noise_percent:Z:0.0
NC_000022.10	51120030	A	G	editing_percent:Z:66.667	noise_percent:Z:0.0
NC_000023.10	3635312	A	G	editing_percent:Z:71.429	noise_percent:Z:0.0
NC_000023.10	40794353	A	G	editing_percent:Z:37.5	noise_percent:Z:0.0
NC_000023.10	101395875	A	G	editing_percent:Z:40.0	noise_percent:Z:0.0
NC_000023.10	117981464	A	G	editing_percent:Z:66.667	noise_percent:Z:0.0
NC_000023.10	123300466	A	G	editing_percent:Z:66.667	noise_percent:Z:0.0
NC_000023.10	129366010	A	G	editing_percent:Z:75.0	noise_percent:Z:0.0
NC_000023.10	154721138	A	G	editing_percent:Z:33.333	noise_percent:Z:0.0
NC_000024.9	3552322	A	G	editing_percent:Z:40.0	noise_percent:Z:0.0
NC_012920.1	2550	A	G	editing_percent:Z:40.0	noise_percent:Z:0.0
NC_012920.1	5957	A	G	editing_percent:Z:50.0	noise_percent:Z:0.0
NC_012920.1	6902	A	G	editing_percent:Z:40.0	noise_percent:Z:0.0
NC_012920.1	6914	A	G	editing_percent:Z:36.364	noise_percent:Z:0.0
NT_113888.1	66533	A	G	editing_percent:Z:50.0	noise_percent:Z:0.0
NT_113889.1	48079	A	G	editing_percent:Z:50.0	noise_percent:Z:0.0
NT_113891.2	2895553	A	G	editing_percent:Z:40.0	noise_percent:Z:0.0
NT_113891.2	3114122	A	G	editing_percent:Z:66.667	noise_percent:Z:0.0
NT_113891.2	3623345	A	G	editing_percent:Z:33.333	noise_percent:Z:0.0
NT_113891.2	4615942	A	G	editing_percent:Z:66.667	noise_percent:Z:0.0
NT_113891.2	4687474	A	G	editing_percent:Z:66.667	noise_percent:Z:0.0
NT_113891.2	4727186	A	G	editing_percent:Z:40.0	noise_percent:Z:0.0
NT_113901.1	265	A	G	editing_percent:Z:75.0	noise_percent:Z:0.0
NT_167208.1	71019	A	G	editing_percent:Z:66.667	noise_percent:Z:0.0
NT_167214.1	107335	A	G	editing_percent:Z:33.333	noise_percent:Z:0.0
NT_167214.1	110281	A	G	editing_percent:Z:44.444	noise_percent:Z:0.0
NT_167214.1	154253	A	G	editing_percent:Z:40.0	noise_percent:Z:0.0
NT_167217.1	50341	A	G	editing_percent:Z:42.857	noise_percent:Z:0.0
NT_167218.1	11930	A	G	editing_percent:Z:40.0	noise_percent:Z:0.0
NT_167218.1	12187	A	G	editing_percent:Z:66.667	noise_percent:Z:0.0
NT_167218.1	18496	A	G	editing_percent:Z:33.333	noise_percent:Z:0.0
NT_167223.1	18759	A	G	editing_percent:Z:85.714	noise_percent:Z:0.0
NT_167232.1	11482	A	G	editing_percent:Z:66.667	noise_percent:Z:0.0
NT_167244.1	907403	A	G	editing_percent:Z:33.333	noise_percent:Z:0.0
NT_167244.1	1151784	A	G	editing_percent:Z:75.0	noise_percent:Z:0.0
NT_167244.1	3467405	A	G	editing_percent:Z:66.667	noise_percent:Z:0.0
NT_167245.1	2922709	A	G	editing_percent:Z:40.0	noise_percent:Z:0.0
NT_167245.1	3245269	A	G	editing_percent:Z:66.667	noise_percent:Z:0.0
NT_167245.1	3288774	A	G	editing_percent:Z:66.667	noise_percent:Z:0.0
NT_167245.1	4229830	A	G	editing_percent:Z:66.667	noise_percent:Z:0.0
NT_167245.1	4314227	A	G	editing_percent:Z:50.0	noise_percent:Z:0.0
NT_167245.1	4524986	A	G	editing_percent:Z:66.667	noise_percent:Z:0.0
NT_167246.1	933886	A	G	editing_percent:Z:66.667	noise_percent:Z:0.0
NT_167246.1	1908960	A	G	editing_percent:Z:66.667	noise_percent:Z:0.0
NT_167246.1	2969172	A	G	editing_percent:Z:50.0	noise_percent:Z:0.0
NT_167246.1	3502313	A	G	editing_percent:Z:50.0	noise_percent:Z:0.0
NT_167247.1	2077812	A	G	editing_percent:Z:50.0	noise_percent:Z:0.0
NT_167247.1	2090998	A	G	editing_percent:Z:50.0	noise_percent:Z:0.0
NT_167247.1	4637444	A	G	editing_percent:Z:50.0	noise_percent:Z:0.0
NT_167247.1	4717438	A	G	editing_percent:Z:66.667	noise_percent:Z:0.0
NT_167247.1	4731693	A	G	editing_percent:Z:50.0	noise_percent:Z:0.0
NT_167248.1	1853721	A	G	editing_percent:Z:60.0	noise_percent:Z:0.0
NT_167248.1	1983356	A	G	editing_percent:Z:66.667	noise_percent:Z:0.0
NT_167248.1	1983357	A	G	editing_percent:Z:66.667	noise_percent:Z:0.0
NT_167248.1	2529857	A	G	editing_percent:Z:30.0	noise_percent:Z:0.0
NT_167248.1	2902291	A	G	editing_percent:Z:33.333	noise_percent:Z:0.0
NT_167248.1	3413672	A	G	editing_percent:Z:66.667	noise_percent:Z:0.0
NT_167249.1	1483123	A	G	editing_percent:Z:66.667	noise_percent:Z:0.0
NT_167249.1	2655423	A	G	editing_percent:Z:40.0	noise_percent:Z:0.0
NT_167249.1	2818651	A	G	editing_percent:Z:33.333	noise_percent:Z:0.0
NT_167251.1	419524	A	G	editing_percent:Z:50.0	noise_percent:Z:0.0
NT_167251.1	506667	A	G	editing_percent:Z:66.667	noise_percent:Z:0.0
NT_167251.1	544525	A	G	editing_percent:Z:33.333	noise_percent:Z:0.0
NT_167251.1	1186574	A	G	editing_percent:Z:66.667	noise_percent:Z:0.0
NT_167251.1	1406133	A	G	editing_percent:Z:66.667	noise_percent:Z:0.0
NW_003315906.1	39044	A	G	editing_percent:Z:66.667	noise_percent:Z:0.0
NW_003315917.2	363635	A	G	editing_percent:Z:66.667	noise_percent:Z:0.0
NW_003315917.2	376742	A	G	editing_percent:Z:66.667	noise_percent:Z:0.0
NW_003315917.2	381853	A	G	editing_percent:Z:66.667	noise_percent:Z:0.0
NW_003315917.2	441806	A	G	editing_percent:Z:66.667	noise_percent:Z:0.0
NW_003315917.2	492583	A	G	editing_percent:Z:44.444	noise_percent:Z:0.0
NW_003315945.1	17881	A	G	editing_percent:Z:66.667	noise_percent:Z:0.0
NW_003315949.1	206154	A	G	editing_percent:Z:66.667	noise_percent:Z:0.0
NW_003315949.1	206156	A	G	editing_percent:Z:66.667	noise_percent:Z:0.0
NW_003315952.2	3936	A	G	editing_percent:Z:75.0	noise_percent:Z:0.0
NW_003315952.2	63098	A	G	editing_percent:Z:66.667	noise_percent:Z:0.0
NW_003315952.2	171277	A	G	editing_percent:Z:50.0	noise_percent:Z:0.0
NW_003315952.2	182885	A	G	editing_percent:Z:66.667	noise_percent:Z:0.0
NW_003315952.2	183247	A	G	editing_percent:Z:42.857	noise_percent:Z:0.0
NW_003571032.1	28341	A	G	editing_percent:Z:50.0	noise_percent:Z:0.0
NW_003571032.1	30220	A	G	editing_percent:Z:66.667	noise_percent:Z:0.0
NW_003571032.1	35149	A	G	editing_percent:Z:50.0	noise_percent:Z:0.0
NW_003571032.1	38046	A	G	editing_percent:Z:66.667	noise_percent:Z:0.0
NW_003571037.1	267107	A	G	editing_percent:Z:50.0	noise_percent:Z:0.0
NW_003571037.1	267163	A	G	editing_percent:Z:50.0	noise_percent:Z:0.0
NW_003571037.1	268215	A	G	editing_percent:Z:50.0	noise_percent:Z:0.0
NW_003571037.1	269243	A	G	editing_percent:Z:33.333	noise_percent:Z:0.0
NW_003571037.1	269245	A	G	editing_percent:Z:66.667	noise_percent:Z:0.0
NW_003571037.1	275723	A	G	editing_percent:Z:50.0	noise_percent:Z:0.0
NW_003571061.1	103756	A	G	editing_percent:Z:66.667	noise_percent:Z:0.0
NW_003871055.3	884037	A	G	editing_percent:Z:60.0	noise_percent:Z:0.0
NW_003871055.3	1241736	A	G	editing_percent:Z:66.667	noise_percent:Z:0.0
NW_003871055.3	1705377	A	G	editing_percent:Z:33.333	noise_percent:Z:0.0
NW_003871055.3	1706325	A	G	editing_percent:Z:66.667	noise_percent:Z:0.0
NW_003871055.3	2050937	A	G	editing_percent:Z:58.824	noise_percent:Z:0.0
NW_003871055.3	2383550	A	G	editing_percent:Z:50.0	noise_percent:Z:0.0
NW_003871055.3	2383640	A	G	editing_percent:Z:33.333	noise_percent:Z:0.0
NW_003871055.3	3810830	A	G	editing_percent:Z:40.0	noise_percent:Z:0.0
NW_003871055.3	3811012	A	G	editing_percent:Z:40.0	noise_percent:Z:0.0
NW_003871055.3	3811013	A	G	editing_percent:Z:66.667	noise_percent:Z:0.0
NW_003871055.3	5250948	A	G	editing_percent:Z:66.667	noise_percent:Z:0.0
NW_003871055.3	5750070	A	G	editing_percent:Z:70.0	noise_percent:Z:0.0
NW_003871055.3	5750200	A	G	editing_percent:Z:50.0	noise_percent:Z:0.0
NW_003871055.3	5864817	A	G	editing_percent:Z:66.667	noise_percent:Z:0.0
NW_003871055.3	5865219	A	G	editing_percent:Z:66.667	noise_percent:Z:0.0
NW_003871055.3	6004524	A	G	editing_percent:Z:33.333	noise_percent:Z:0.0
NW_003871055.3	6006001	A	G	editing_percent:Z:75.0	noise_percent:Z:0.0
NW_003871055.3	6078275	A	G	editing_percent:Z:50.0	noise_percent:Z:0.0
NW_003871055.3	6371086	A	G	editing_percent:Z:50.0	noise_percent:Z:0.0
NW_003871055.3	6371175	A	G	editing_percent:Z:50.0	noise_percent:Z:0.0
NW_003871055.3	6371231	A	G	editing_percent:Z:37.5	noise_percent:Z:0.0
NW_003871056.3	391495	A	G	editing_percent:Z:60.0	noise_percent:Z:0.0
NW_003871056.3	393968	A	G	editing_percent:Z:42.857	noise_percent:Z:0.0
NW_003871056.3	399140	A	G	editing_percent:Z:33.333	noise_percent:Z:0.0
NW_003871056.3	538730	A	G	editing_percent:Z:50.0	noise_percent:Z:0.0
NW_003871056.3	538731	A	G	editing_percent:Z:75.0	noise_percent:Z:0.0
NW_003871056.3	538801	A	G	editing_percent:Z:40.0	noise_percent:Z:0.0
NW_003871056.3	538806	A	G	editing_percent:Z:30.0	noise_percent:Z:0.0
NW_003871056.3	538819	A	G	editing_percent:Z:53.846	noise_percent:Z:0.0
NW_003871056.3	538820	A	G	editing_percent:Z:71.429	noise_percent:Z:0.0
NW_003871056.3	913009	A	G	editing_percent:Z:50.0	noise_percent:Z:0.0
NW_003871056.3	913039	A	G	editing_percent:Z:50.0	noise_percent:Z:0.0
NW_003871056.3	913103	A	G	editing_percent:Z:50.0	noise_percent:Z:0.0
NW_003871056.3	913191	A	G	editing_percent:Z:40.0	noise_percent:Z:0.0
NW_003871056.3	913192	A	G	editing_percent:Z:75.0	noise_percent:Z:0.0
NW_003871064.1	588740	A	G	editing_percent:Z:66.667	noise_percent:Z:0.0
NW_003871064.1	758929	A	G	editing_percent:Z:66.667	noise_percent:Z:0.0
NW_003871064.1	2436649	A	G	editing_percent:Z:50.0	noise_percent:Z:0.0
NW_003871064.1	2646872	A	G	editing_percent:Z:66.667	noise_percent:Z:0.0
NW_003871064.1	2897549	A	G	editing_percent:Z:33.333	noise_percent:Z:0.0
NW_003871064.1	2897642	A	G	editing_percent:Z:66.667	noise_percent:Z:0.0
NW_003871064.1	2898035	A	G	editing_percent:Z:33.333	noise_percent:Z:0.0
NW_003871064.1	2898292	A	G	editing_percent:Z:66.667	noise_percent:Z:0.0
NW_003871064.1	2898614	A	G	editing_percent:Z:40.0	noise_percent:Z:0.0
NW_003871064.1	2898715	A	G	editing_percent:Z:66.667	noise_percent:Z:0.0
NW_003871064.1	2899149	A	G	editing_percent:Z:66.667	noise_percent:Z:0.0
NW_003871064.1	2899255	A	G	editing_percent:Z:66.667	noise_percent:Z:0.0
NW_003871064.1	2900894	A	G	editing_percent:Z:40.0	noise_percent:Z:0.0
NW_003871064.1	2925541	A	G	editing_percent:Z:66.667	noise_percent:Z:0.0
NW_003871068.1	259850	A	G	editing_percent:Z:66.667	noise_percent:Z:0.0
NW_003871068.1	862313	A	G	editing_percent:Z:40.0	noise_percent:Z:0.0
NW_003871068.1	881762	A	G	editing_percent:Z:75.0	noise_percent:Z:0.0
NW_003871068.1	906413	A	G	editing_percent:Z:62.5	noise_percent:Z:0.0
NW_003871068.1	1110941	A	G	editing_percent:Z:50.0	noise_percent:Z:0.0
NW_003871068.1	1977671	A	G	editing_percent:Z:55.556	noise_percent:Z:0.0
NW_003871068.1	1989484	A	G	editing_percent:Z:50.0	noise_percent:Z:0.0
NW_003871071.1	21582	A	G	editing_percent:Z:66.667	noise_percent:Z:0.0
NW_004070872.2	26290	A	G	editing_percent:Z:66.667	noise_percent:Z:0.0
NW_004070877.1	2670128	A	G	editing_percent:Z:66.667	noise_percent:Z:0.0
NW_004070880.2	817460	A	G	editing_percent:Z:50.0	noise_percent:Z:0.0
NW_004166863.1	751491	A	G	editing_percent:Z:60.0	noise_percent:Z:0.0
NW_004166863.1	1338470	A	G	editing_percent:Z:66.667	noise_percent:Z:0.0
NW_004166865.1	433697	A	G	editing_percent:Z:50.0	noise_percent:Z:0.0
NC_000001.10	22018	T	C	editing_percent:Z:66.667	noise_percent:Z:0.0
NC_000001.10	135913	T	C	editing_percent:Z:71.429	noise_percent:Z:0.0
NC_000001.10	141851	T	C	editing_percent:Z:66.667	noise_percent:Z:0.0
NC_000001.10	228619	T	C	editing_percent:Z:33.333	noise_percent:Z:0.0
NC_000001.10	566369	T	C	editing_percent:Z:50.0	noise_percent:Z:0.0
NC_000001.10	662279	T	C	editing_percent:Z:40.0	noise_percent:Z:0.0
NC_000001.10	662313	T	C	editing_percent:Z:60.0	noise_percent:Z:0.0
NC_000001.10	663040	T	C	editing_percent:Z:66.667	noise_percent:Z:0.0
NC_000001.10	15899630	T	C	editing_percent:Z:75.0	noise_percent:Z:0.0
NC_000001.10	16889566	T	C	editing_percent:Z:33.333	noise_percent:Z:0.0
NC_000001.10	36068166	T	C	editing_percent:Z:40.0	noise_percent:Z:0.0
NC_000001.10	38401002	T	C	editing_percent:Z:66.667	noise_percent:Z:0.0
NC_000001.10	40428908	T	C	editing_percent:Z:33.333	noise_percent:Z:0.0
NC_000001.10	89648303	T	C	editing_percent:Z:50.0	noise_percent:Z:0.0
NC_000001.10	143282607	T	C	editing_percent:Z:66.667	noise_percent:Z:0.0
NC_000001.10	145761406	T	C	editing_percent:Z:50.0	noise_percent:Z:0.0
NC_000001.10	146033140	T	C	editing_percent:Z:60.0	noise_percent:Z:0.0
NC_000001.10	146033240	T	C	editing_percent:Z:66.667	noise_percent:Z:0.0
NC_000001.10	146033351	T	C	editing_percent:Z:66.667	noise_percent:Z:0.0
NC_000001.10	147574921	T	C	editing_percent:Z:83.333	noise_percent:Z:0.0
NC_000001.10	147574922	T	C	editing_percent:Z:83.333	noise_percent:Z:0.0
NC_000001.10	147575010	T	C	editing_percent:Z:60.0	noise_percent:Z:0.0
NC_000001.10	147575083	T	C	editing_percent:Z:50.0	noise_percent:Z:0.0
NC_000001.10	147575104	T	C	editing_percent:Z:50.0	noise_percent:Z:0.0
NC_000001.10	147917410	T	C	editing_percent:Z:83.333	noise_percent:Z:0.0
NC_000001.10	148250850	T	C	editing_percent:Z:40.0	noise_percent:Z:0.0
NC_000001.10	148250851	T	C	editing_percent:Z:75.0	noise_percent:Z:0.0
NC_000001.10	148250939	T	C	editing_percent:Z:66.667	noise_percent:Z:0.0
NC_000001.10	149588414	T	C	editing_percent:Z:62.5	noise_percent:Z:0.0
NC_000001.10	154454587	T	C	editing_percent:Z:66.667	noise_percent:Z:0.0
NC_000001.10	170648745	T	C	editing_percent:Z:66.667	noise_percent:Z:0.0
NC_000001.10	184762487	T	C	editing_percent:Z:50.0	noise_percent:Z:0.0
NC_000001.10	200125029	T	C	editing_percent:Z:66.667	noise_percent:Z:0.0
NC_000001.10	200833191	T	C	editing_percent:Z:90.0	noise_percent:Z:0.0
NC_000001.10	201947917	T	C	editing_percent:Z:75.0	noise_percent:Z:0.0
NC_000001.10	237766461	T	C	editing_percent:Z:50.0	noise_percent:Z:0.0
NC_000001.10	238090383	T	C	editing_percent:Z:33.333	noise_percent:Z:0.0
NC_000001.10	243231618	T	C	editing_percent:Z:50.0	noise_percent:Z:0.0
NC_000002.11	3589521	T	C	editing_percent:Z:50.0	noise_percent:Z:0.0
NC_000002.11	30068495	T	C	editing_percent:Z:66.667	noise_percent:Z:0.0
NC_000002.11	43175900	T	C	editing_percent:Z:66.667	noise_percent:Z:0.0
NC_000002.11	61423292	T	C	editing_percent:Z:66.667	noise_percent:Z:0.0
NC_000002.11	85546397	T	C	editing_percent:Z:33.333	noise_percent:Z:0.0
NC_000002.11	85546519	T	C	editing_percent:Z:40.0	noise_percent:Z:0.0
NC_000002.11	88102766	T	C	editing_percent:Z:50.0	noise_percent:Z:0.0
NC_000002.11	88104499	T	C	editing_percent:Z:66.667	noise_percent:Z:0.0
NC_000002.11	89345520	T	C	editing_percent:Z:50.0	noise_percent:Z:0.0
NC_000002.11	89629938	T	C	editing_percent:Z:50.0	noise_percent:Z:0.0
NC_000002.11	90537883	T	C	editing_percent:Z:42.857	noise_percent:Z:0.0
NC_000002.11	97954334	T	C	editing_percent:Z:75.0	noise_percent:Z:0.0
NC_000002.11	98108065	T	C	editing_percent:Z:50.0	noise_percent:Z:0.0
NC_000002.11	110583613	T	C	editing_percent:Z:66.667	noise_percent:Z:0.0
NC_000002.11	113166521	T	C	editing_percent:Z:75.0	noise_percent:Z:0.0
NC_000002.11	114356045	T	C	editing_percent:Z:66.667	noise_percent:Z:0.0
NC_000002.11	128975364	T	C	editing_percent:Z:66.667	noise_percent:Z:0.0
NC_000002.11	201928715	T	C	editing_percent:Z:75.0	noise_percent:Z:0.0
NC_000002.11	216903482	T	C	editing_percent:Z:66.667	noise_percent:Z:0.0
NC_000002.11	228550710	T	C	editing_percent:Z:33.333	noise_percent:Z:0.0
NC_000002.11	228550750	T	C	editing_percent:Z:33.333	noise_percent:Z:0.0
NC_000003.11	23656569	T	C	editing_percent:Z:80.0	noise_percent:Z:0.0
NC_000003.11	64163026	T	C	editing_percent:Z:50.0	noise_percent:Z:0.0
NC_000003.11	138997926	T	C	editing_percent:Z:66.667	noise_percent:Z:0.0
NC_000004.11	5107396	T	C	editing_percent:Z:50.0	noise_percent:Z:0.0
NC_000004.11	5107397	T	C	editing_percent:Z:66.667	noise_percent:Z:0.0
NC_000004.11	9167434	T	C	editing_percent:Z:66.667	noise_percent:Z:0.0
NC_000004.11	40511705	T	C	editing_percent:Z:66.667	noise_percent:Z:0.0
NC_000004.11	49280916	T	C	editing_percent:Z:50.0	noise_percent:Z:0.0
NC_000004.11	106406298	T	C	editing_percent:Z:66.667	noise_percent:Z:0.0
NC_000004.11	106406541	T	C	editing_percent:Z:33.333	noise_percent:Z:0.0
NC_000004.11	109543765	T	C	editing_percent:Z:33.333	noise_percent:Z:0.0
NC_000005.9	31822829	T	C	editing_percent:Z:40.0	noise_percent:Z:0.0
NC_000005.9	34908375	T	C	editing_percent:Z:50.0	noise_percent:Z:0.0
NC_000005.9	57092829	T	C	editing_percent:Z:50.0	noise_percent:Z:0.0
NC_000005.9	69338613	T	C	editing_percent:Z:50.0	noise_percent:Z:0.0
NC_000005.9	69482813	T	C	editing_percent:Z:66.667	noise_percent:Z:0.0
NC_000005.9	79654279	T	C	editing_percent:Z:66.667	noise_percent:Z:0.0
NC_000005.9	133311604	T	C	editing_percent:Z:50.0	noise_percent:Z:0.0
NC_000006.11	30515309	T	C	editing_percent:Z:66.667	noise_percent:Z:0.0
NC_000006.11	31138940	T	C	editing_percent:Z:75.0	noise_percent:Z:0.0
NC_000006.11	31138967	T	C	editing_percent:Z:66.667	noise_percent:Z:0.0
NC_000006.11	31142511	T	C	editing_percent:Z:50.0	noise_percent:Z:0.0
NC_000006.11	31999625	T	C	editing_percent:Z:40.0	noise_percent:Z:0.0
NC_000006.11	32973077	T	C	editing_percent:Z:50.0	noise_percent:Z:0.0
NC_000006.11	43278109	T	C	editing_percent:Z:80.0	noise_percent:Z:0.0
NC_000006.11	113903045	T	C	editing_percent:Z:92.308	noise_percent:Z:0.0
NC_000006.11	133137612	T	C	editing_percent:Z:66.667	noise_percent:Z:0.0
NC_000006.11	160100881	T	C	editing_percent:Z:40.0	noise_percent:Z:0.0
NC_000006.11	160101733	T	C	editing_percent:Z:57.143	noise_percent:Z:0.0
NC_000007.13	5567037	T	C	editing_percent:Z:50.0	noise_percent:Z:0.0
NC_000007.13	6148282	T	C	editing_percent:Z:66.667	noise_percent:Z:0.0
NC_000007.13	17384311	T	C	editing_percent:Z:66.667	noise_percent:Z:0.0
NC_000007.13	44005859	T	C	editing_percent:Z:75.0	noise_percent:Z:0.0
NC_000007.13	44010958	T	C	editing_percent:Z:66.667	noise_percent:Z:0.0
NC_000007.13	44022133	T	C	editing_percent:Z:66.667	noise_percent:Z:0.0
NC_000007.13	44022135	T	C	editing_percent:Z:66.667	noise_percent:Z:0.0
NC_000007.13	44024305	T	C	editing_percent:Z:50.0	noise_percent:Z:0.0
NC_000007.13	44031602	T	C	editing_percent:Z:55.556	noise_percent:Z:0.0
NC_000007.13	44032035	T	C	editing_percent:Z:40.0	noise_percent:Z:0.0
NC_000007.13	44044086	T	C	editing_percent:Z:40.0	noise_percent:Z:0.0
NC_000007.13	44046163	T	C	editing_percent:Z:40.0	noise_percent:Z:0.0
NC_000007.13	44049943	T	C	editing_percent:Z:66.667	noise_percent:Z:0.0
NC_000007.13	44050354	T	C	editing_percent:Z:50.0	noise_percent:Z:0.0
NC_000007.13	55522569	T	C	editing_percent:Z:40.0	noise_percent:Z:0.0
NC_000007.13	55838970	T	C	editing_percent:Z:66.667	noise_percent:Z:0.0
NC_000007.13	56450643	T	C	editing_percent:Z:66.667	noise_percent:Z:0.0
NC_000007.13	57080301	T	C	editing_percent:Z:66.667	noise_percent:Z:0.0
NC_000007.13	57080318	T	C	editing_percent:Z:66.667	noise_percent:Z:0.0
NC_000007.13	64677427	T	C	editing_percent:Z:50.0	noise_percent:Z:0.0
NC_000007.13	64677467	T	C	editing_percent:Z:75.0	noise_percent:Z:0.0
NC_000007.13	68408615	T	C	editing_percent:Z:66.667	noise_percent:Z:0.0
NC_000007.13	72439294	T	C	editing_percent:Z:66.667	noise_percent:Z:0.0
NC_000007.13	72462261	T	C	editing_percent:Z:50.0	noise_percent:Z:0.0
NC_000007.13	72463960	T	C	editing_percent:Z:66.667	noise_percent:Z:0.0
NC_000007.13	72465006	T	C	editing_percent:Z:66.667	noise_percent:Z:0.0
NC_000007.13	72465081	T	C	editing_percent:Z:50.0	noise_percent:Z:0.0
NC_000007.13	72466149	T	C	editing_percent:Z:40.0	noise_percent:Z:0.0
NC_000007.13	72466613	T	C	editing_percent:Z:50.0	noise_percent:Z:0.0
NC_000007.13	72467444	T	C	editing_percent:Z:66.667	noise_percent:Z:0.0
NC_000007.13	72468449	T	C	editing_percent:Z:50.0	noise_percent:Z:0.0
NC_000007.13	72468474	T	C	editing_percent:Z:80.0	noise_percent:Z:0.0
NC_000007.13	72696668	T	C	editing_percent:Z:40.0	noise_percent:Z:0.0
NC_000007.13	72833632	T	C	editing_percent:Z:75.0	noise_percent:Z:0.0
NC_000007.13	74213457	T	C	editing_percent:Z:40.0	noise_percent:Z:0.0
NC_000007.13	74294236	T	C	editing_percent:Z:40.0	noise_percent:Z:0.0
NC_000007.13	74294389	T	C	editing_percent:Z:50.0	noise_percent:Z:0.0
NC_000007.13	74295277	T	C	editing_percent:Z:60.0	noise_percent:Z:0.0
NC_000007.13	74295352	T	C	editing_percent:Z:75.0	noise_percent:Z:0.0
NC_000007.13	74296903	T	C	editing_percent:Z:66.667	noise_percent:Z:0.0
NC_000007.13	74297494	T	C	editing_percent:Z:50.0	noise_percent:Z:0.0
NC_000007.13	74298654	T	C	editing_percent:Z:66.667	noise_percent:Z:0.0
NC_000007.13	74298655	T	C	editing_percent:Z:50.0	noise_percent:Z:0.0
NC_000007.13	74298709	T	C	editing_percent:Z:66.667	noise_percent:Z:0.0
NC_000007.13	74802355	T	C	editing_percent:Z:50.0	noise_percent:Z:0.0
NC_000007.13	102121704	T	C	editing_percent:Z:50.0	noise_percent:Z:0.0
NC_000007.13	102121779	T	C	editing_percent:Z:40.0	noise_percent:Z:0.0
NC_000007.13	102121785	T	C	editing_percent:Z:75.0	noise_percent:Z:0.0
NC_000007.13	102121989	T	C	editing_percent:Z:50.0	noise_percent:Z:0.0
NC_000007.13	102121990	T	C	editing_percent:Z:50.0	noise_percent:Z:0.0
NC_000007.13	102122012	T	C	editing_percent:Z:66.667	noise_percent:Z:0.0
NC_000007.13	102122210	T	C	editing_percent:Z:33.333	noise_percent:Z:0.0
NC_000007.13	102126005	T	C	editing_percent:Z:40.0	noise_percent:Z:0.0
NC_000007.13	102126675	T	C	editing_percent:Z:66.667	noise_percent:Z:0.0
NC_000007.13	102128469	T	C	editing_percent:Z:66.667	noise_percent:Z:0.0
NC_000007.13	102138028	T	C	editing_percent:Z:66.667	noise_percent:Z:0.0
NC_000007.13	102178572	T	C	editing_percent:Z:66.667	noise_percent:Z:0.0
NC_000007.13	102185829	T	C	editing_percent:Z:54.545	noise_percent:Z:0.0
NC_000007.13	102185901	T	C	editing_percent:Z:36.364	noise_percent:Z:0.0
NC_000007.13	102186323	T	C	editing_percent:Z:42.857	noise_percent:Z:0.0
NC_000007.13	102187799	T	C	editing_percent:Z:66.667	noise_percent:Z:0.0
NC_000007.13	102220502	T	C	editing_percent:Z:60.0	noise_percent:Z:0.0
NC_000007.13	102220933	T	C	editing_percent:Z:40.0	noise_percent:Z:0.0
NC_000007.13	102220934	T	C	editing_percent:Z:60.0	noise_percent:Z:0.0
NC_000007.13	102221166	T	C	editing_percent:Z:66.667	noise_percent:Z:0.0
NC_000007.13	102221167	T	C	editing_percent:Z:60.0	noise_percent:Z:0.0
NC_000007.13	102225184	T	C	editing_percent:Z:66.667	noise_percent:Z:0.0
NC_000007.13	102275614	T	C	editing_percent:Z:60.0	noise_percent:Z:0.0
NC_000007.13	102275667	T	C	editing_percent:Z:50.0	noise_percent:Z:0.0
NC_000007.13	102282803	T	C	editing_percent:Z:66.667	noise_percent:Z:0.0
NC_000007.13	102284947	T	C	editing_percent:Z:30.0	noise_percent:Z:0.0
NC_000007.13	102289506	T	C	editing_percent:Z:30.0	noise_percent:Z:0.0
NC_000007.13	102297168	T	C	editing_percent:Z:50.0	noise_percent:Z:0.0
NC_000007.13	102297418	T	C	editing_percent:Z:50.0	noise_percent:Z:0.0
NC_000007.13	102300962	T	C	editing_percent:Z:50.0	noise_percent:Z:0.0
NC_000007.13	102319546	T	C	editing_percent:Z:40.0	noise_percent:Z:0.0
NC_000007.13	102319943	T	C	editing_percent:Z:50.0	noise_percent:Z:0.0
NC_000007.13	102319995	T	C	editing_percent:Z:66.667	noise_percent:Z:0.0
NC_000007.13	102320018	T	C	editing_percent:Z:54.545	noise_percent:Z:0.0
NC_000007.13	102320024	T	C	editing_percent:Z:72.727	noise_percent:Z:0.0
NC_000007.13	102320228	T	C	editing_percent:Z:80.0	noise_percent:Z:0.0
NC_000007.13	102320251	T	C	editing_percent:Z:50.0	noise_percent:Z:0.0
NC_000007.13	102322065	T	C	editing_percent:Z:30.0	noise_percent:Z:0.0
NC_000007.13	102325908	T	C	editing_percent:Z:66.667	noise_percent:Z:0.0
NC_000007.13	102326706	T	C	editing_percent:Z:66.667	noise_percent:Z:0.0
NC_000007.13	151041086	T	C	editing_percent:Z:66.667	noise_percent:Z:0.0
NC_000007.13	156986571	T	C	editing_percent:Z:75.0	noise_percent:Z:0.0
NC_000008.10	11700283	T	C	editing_percent:Z:50.0	noise_percent:Z:0.0
NC_000008.10	22350742	T	C	editing_percent:Z:33.333	noise_percent:Z:0.0
NC_000008.10	110449283	T	C	editing_percent:Z:40.0	noise_percent:Z:0.0
NC_000008.10	146043877	T	C	editing_percent:Z:66.667	noise_percent:Z:0.0
NC_000009.11	40350842	T	C	editing_percent:Z:50.0	noise_percent:Z:0.0
NC_000009.11	42110575	T	C	editing_percent:Z:66.667	noise_percent:Z:0.0
NC_000009.11	42491397	T	C	editing_percent:Z:57.143	noise_percent:Z:0.0
NC_000009.11	42491441	T	C	editing_percent:Z:46.154	noise_percent:Z:0.0
NC_000009.11	42865460	T	C	editing_percent:Z:50.0	noise_percent:Z:0.0
NC_000009.11	42891636	T	C	editing_percent:Z:37.5	noise_percent:Z:0.0
NC_000009.11	43038621	T	C	editing_percent:Z:66.667	noise_percent:Z:0.0
NC_000009.11	44174450	T	C	editing_percent:Z:66.667	noise_percent:Z:0.0
NC_000009.11	66381888	T	C	editing_percent:Z:66.667	noise_percent:Z:0.0
NC_000009.11	67263252	T	C	editing_percent:Z:66.667	noise_percent:Z:0.0
NC_000009.11	67265071	T	C	editing_percent:Z:50.0	noise_percent:Z:0.0
NC_000009.11	67279858	T	C	editing_percent:Z:33.333	noise_percent:Z:0.0
NC_000009.11	67283216	T	C	editing_percent:Z:66.667	noise_percent:Z:0.0
NC_000009.11	69624253	T	C	editing_percent:Z:50.0	noise_percent:Z:0.0
NC_000009.11	69637986	T	C	editing_percent:Z:50.0	noise_percent:Z:0.0
NC_000009.11	69638060	T	C	editing_percent:Z:66.667	noise_percent:Z:0.0
NC_000009.11	69641657	T	C	editing_percent:Z:66.667	noise_percent:Z:0.0
NC_000009.11	69641761	T	C	editing_percent:Z:66.667	noise_percent:Z:0.0
NC_000009.11	69644923	T	C	editing_percent:Z:66.667	noise_percent:Z:0.0
NC_000009.11	69647748	T	C	editing_percent:Z:50.0	noise_percent:Z:0.0
NC_000009.11	69648145	T	C	editing_percent:Z:66.667	noise_percent:Z:0.0
NC_000009.11	70208043	T	C	editing_percent:Z:50.0	noise_percent:Z:0.0
NC_000009.11	70971720	T	C	editing_percent:Z:40.0	noise_percent:Z:0.0
NC_000009.11	79014140	T	C	editing_percent:Z:66.667	noise_percent:Z:0.0
NC_000009.11	86373444	T	C	editing_percent:Z:66.667	noise_percent:Z:0.0
NC_000009.11	94056638	T	C	editing_percent:Z:66.667	noise_percent:Z:0.0
NC_000009.11	125791688	T	C	editing_percent:Z:66.667	noise_percent:Z:0.0
NC_000009.11	131439292	T	C	editing_percent:Z:66.667	noise_percent:Z:0.0
NC_000010.10	7623728	T	C	editing_percent:Z:66.667	noise_percent:Z:0.0
NC_000010.10	12304061	T	C	editing_percent:Z:40.0	noise_percent:Z:0.0
NC_000010.10	18159790	T	C	editing_percent:Z:50.0	noise_percent:Z:0.0
NC_000010.10	29815330	T	C	editing_percent:Z:33.333	noise_percent:Z:0.0
NC_000010.10	46713003	T	C	editing_percent:Z:66.667	noise_percent:Z:0.0
NC_000010.10	46914319	T	C	editing_percent:Z:91.667	noise_percent:Z:0.0
NC_000010.10	46914470	T	C	editing_percent:Z:40.0	noise_percent:Z:0.0
NC_000010.10	47187055	T	C	editing_percent:Z:66.667	noise_percent:Z:0.0
NC_000010.10	47396391	T	C	editing_percent:Z:84.615	noise_percent:Z:0.0
NC_000010.10	49216055	T	C	editing_percent:Z:40.0	noise_percent:Z:0.0
NC_000010.10	51769837	T	C	editing_percent:Z:66.667	noise_percent:Z:0.0
NC_000010.10	88969893	T	C	editing_percent:Z:60.0	noise_percent:Z:0.0
NC_000010.10	88970357	T	C	editing_percent:Z:50.0	noise_percent:Z:0.0
NC_000010.10	89258400	T	C	editing_percent:Z:66.667	noise_percent:Z:0.0
NC_000010.10	101992259	T	C	editing_percent:Z:66.667	noise_percent:Z:0.0
NC_000010.10	108796917	T	C	editing_percent:Z:66.667	noise_percent:Z:0.0
NC_000010.10	114308424	T	C	editing_percent:Z:50.0	noise_percent:Z:0.0
NC_000010.10	119248221	T	C	editing_percent:Z:66.667	noise_percent:Z:0.0
NC_000010.10	123473285	T	C	editing_percent:Z:95.652	noise_percent:Z:0.0
NC_000011.9	128544	T	C	editing_percent:Z:60.0	noise_percent:Z:0.0
NC_000011.9	128739	T	C	editing_percent:Z:66.667	noise_percent:Z:0.0
NC_000011.9	768979	T	C	editing_percent:Z:66.667	noise_percent:Z:0.0
NC_000011.9	10529438	T	C	editing_percent:Z:75.0	noise_percent:Z:0.0
NC_000011.9	42767274	T	C	editing_percent:Z:66.667	noise_percent:Z:0.0
NC_000011.9	118208287	T	C	editing_percent:Z:66.667	noise_percent:Z:0.0
NC_000011.9	122943047	T	C	editing_percent:Z:50.0	noise_percent:Z:0.0
NC_000012.11	9392575	T	C	editing_percent:Z:36.842	noise_percent:Z:0.0
NC_000012.11	12264772	T	C	editing_percent:Z:50.0	noise_percent:Z:0.0
NC_000012.11	19609664	T	C	editing_percent:Z:80.0	noise_percent:Z:0.0
NC_000012.11	32101778	T	C	editing_percent:Z:90.909	noise_percent:Z:0.0
NC_000012.11	63149953	T	C	editing_percent:Z:85.0	noise_percent:Z:0.0
NC_000012.11	69242031	T	C	editing_percent:Z:40.0	noise_percent:Z:0.0
NC_000012.11	93399287	T	C	editing_percent:Z:66.667	noise_percent:Z:0.0
NC_000012.11	102133516	T	C	editing_percent:Z:33.333	noise_percent:Z:0.0
NC_000012.11	110944838	T	C	editing_percent:Z:66.667	noise_percent:Z:0.0
NC_000014.8	19422465	T	C	editing_percent:Z:75.0	noise_percent:Z:0.0
NC_000014.8	19720175	T	C	editing_percent:Z:66.667	noise_percent:Z:0.0
NC_000014.8	32736924	T	C	editing_percent:Z:50.0	noise_percent:Z:0.0
NC_000014.8	32736932	T	C	editing_percent:Z:50.0	noise_percent:Z:0.0
NC_000014.8	50794386	T	C	editing_percent:Z:50.0	noise_percent:Z:0.0
NC_000014.8	74524786	T	C	editing_percent:Z:50.0	noise_percent:Z:0.0
NC_000014.8	74524841	T	C	editing_percent:Z:54.545	noise_percent:Z:0.0
NC_000014.8	74525625	T	C	editing_percent:Z:66.667	noise_percent:Z:0.0
NC_000014.8	106805649	T	C	editing_percent:Z:50.0	noise_percent:Z:0.0
NC_000015.9	23172116	T	C	editing_percent:Z:66.667	noise_percent:Z:0.0
NC_000015.9	23234747	T	C	editing_percent:Z:66.667	noise_percent:Z:0.0
NC_000015.9	28919175	T	C	editing_percent:Z:40.0	noise_percent:Z:0.0
NC_000015.9	32760568	T	C	editing_percent:Z:50.0	noise_percent:Z:0.0
NC_000015.9	32810194	T	C	editing_percent:Z:66.667	noise_percent:Z:0.0
NC_000015.9	34523929	T	C	editing_percent:Z:66.667	noise_percent:Z:0.0
NC_000015.9	36907247	T	C	editing_percent:Z:83.333	noise_percent:Z:0.0
NC_000015.9	42707444	T	C	editing_percent:Z:33.333	noise_percent:Z:0.0
NC_000015.9	71456708	T	C	editing_percent:Z:66.667	noise_percent:Z:0.0
NC_000015.9	82966586	T	C	editing_percent:Z:75.0	noise_percent:Z:0.0
NC_000015.9	82975497	T	C	editing_percent:Z:42.857	noise_percent:Z:0.0
NC_000015.9	90221391	T	C	editing_percent:Z:33.333	noise_percent:Z:0.0
NC_000015.9	90221689	T	C	editing_percent:Z:50.0	noise_percent:Z:0.0
NC_000016.9	10625406	T	C	editing_percent:Z:66.667	noise_percent:Z:0.0
NC_000016.9	12032753	T	C	editing_percent:Z:40.0	noise_percent:Z:0.0
NC_000016.9	12032769	T	C	editing_percent:Z:40.0	noise_percent:Z:0.0
NC_000016.9	15469371	T	C	editing_percent:Z:50.0	noise_percent:Z:0.0
NC_000016.9	15469411	T	C	editing_percent:Z:66.667	noise_percent:Z:0.0
NC_000016.9	16703233	T	C	editing_percent:Z:66.667	noise_percent:Z:0.0
NC_000016.9	18451998	T	C	editing_percent:Z:40.0	noise_percent:Z:0.0
NC_000016.9	18452447	T	C	editing_percent:Z:66.667	noise_percent:Z:0.0
NC_000016.9	18465159	T	C	editing_percent:Z:66.667	noise_percent:Z:0.0
NC_000016.9	18520590	T	C	editing_percent:Z:66.667	noise_percent:Z:0.0
NC_000016.9	21427343	T	C	editing_percent:Z:40.0	noise_percent:Z:0.0
NC_000016.9	21427365	T	C	editing_percent:Z:33.333	noise_percent:Z:0.0
NC_000016.9	21427593	T	C	editing_percent:Z:40.0	noise_percent:Z:0.0
NC_000016.9	21427660	T	C	editing_percent:Z:66.667	noise_percent:Z:0.0
NC_000016.9	21427669	T	C	editing_percent:Z:50.0	noise_percent:Z:0.0
NC_000016.9	21428123	T	C	editing_percent:Z:66.667	noise_percent:Z:0.0
NC_000016.9	21428861	T	C	editing_percent:Z:60.0	noise_percent:Z:0.0
NC_000016.9	21430032	T	C	editing_percent:Z:50.0	noise_percent:Z:0.0
NC_000016.9	21435951	T	C	editing_percent:Z:37.5	noise_percent:Z:0.0
NC_000016.9	21439170	T	C	editing_percent:Z:40.0	noise_percent:Z:0.0
NC_000016.9	21439273	T	C	editing_percent:Z:33.333	noise_percent:Z:0.0
NC_000016.9	21439682	T	C	editing_percent:Z:40.0	noise_percent:Z:0.0
NC_000016.9	21439922	T	C	editing_percent:Z:33.333	noise_percent:Z:0.0
NC_000016.9	21439954	T	C	editing_percent:Z:66.667	noise_percent:Z:0.0
NC_000016.9	21439989	T	C	editing_percent:Z:42.857	noise_percent:Z:0.0
NC_000016.9	21439990	T	C	editing_percent:Z:42.857	noise_percent:Z:0.0
NC_000016.9	21443434	T	C	editing_percent:Z:50.0	noise_percent:Z:0.0
NC_000016.9	21443483	T	C	editing_percent:Z:88.889	noise_percent:Z:0.0
NC_000016.9	21445579	T	C	editing_percent:Z:75.0	noise_percent:Z:0.0
NC_000016.9	21445618	T	C	editing_percent:Z:50.0	noise_percent:Z:0.0
NC_000016.9	21446295	T	C	editing_percent:Z:42.857	noise_percent:Z:0.0
NC_000016.9	21447578	T	C	editing_percent:Z:66.667	noise_percent:Z:0.0
NC_000016.9	21451409	T	C	editing_percent:Z:40.0	noise_percent:Z:0.0
NC_000016.9	21452045	T	C	editing_percent:Z:44.444	noise_percent:Z:0.0
NC_000016.9	21452049	T	C	editing_percent:Z:33.333	noise_percent:Z:0.0
NC_000016.9	21453530	T	C	editing_percent:Z:50.0	noise_percent:Z:0.0
NC_000016.9	21453552	T	C	editing_percent:Z:50.0	noise_percent:Z:0.0
NC_000016.9	21453767	T	C	editing_percent:Z:60.0	noise_percent:Z:0.0
NC_000016.9	21453811	T	C	editing_percent:Z:60.0	noise_percent:Z:0.0
NC_000016.9	21454316	T	C	editing_percent:Z:66.667	noise_percent:Z:0.0
NC_000016.9	21454731	T	C	editing_percent:Z:66.667	noise_percent:Z:0.0
NC_000016.9	21455715	T	C	editing_percent:Z:33.333	noise_percent:Z:0.0
NC_000016.9	21455938	T	C	editing_percent:Z:40.0	noise_percent:Z:0.0
NC_000016.9	21486339	T	C	editing_percent:Z:66.667	noise_percent:Z:0.0
NC_000016.9	21860525	T	C	editing_percent:Z:66.667	noise_percent:Z:0.0
NC_000016.9	21860526	T	C	editing_percent:Z:66.667	noise_percent:Z:0.0
NC_000016.9	21865790	T	C	editing_percent:Z:66.667	noise_percent:Z:0.0
NC_000016.9	21868067	T	C	editing_percent:Z:50.0	noise_percent:Z:0.0
NC_000016.9	21868231	T	C	editing_percent:Z:50.0	noise_percent:Z:0.0
NC_000016.9	21868247	T	C	editing_percent:Z:50.0	noise_percent:Z:0.0
NC_000016.9	21871246	T	C	editing_percent:Z:75.0	noise_percent:Z:0.0
NC_000016.9	21871464	T	C	editing_percent:Z:66.667	noise_percent:Z:0.0
NC_000016.9	21871553	T	C	editing_percent:Z:40.0	noise_percent:Z:0.0
NC_000016.9	21871973	T	C	editing_percent:Z:66.667	noise_percent:Z:0.0
NC_000016.9	21871976	T	C	editing_percent:Z:50.0	noise_percent:Z:0.0
NC_000016.9	21872398	T	C	editing_percent:Z:66.667	noise_percent:Z:0.0
NC_000016.9	21873940	T	C	editing_percent:Z:50.0	noise_percent:Z:0.0
NC_000016.9	21875880	T	C	editing_percent:Z:50.0	noise_percent:Z:0.0
NC_000016.9	21876155	T	C	editing_percent:Z:50.0	noise_percent:Z:0.0
NC_000016.9	21876188	T	C	editing_percent:Z:60.0	noise_percent:Z:0.0
NC_000016.9	21876198	T	C	editing_percent:Z:66.667	noise_percent:Z:0.0
NC_000016.9	21877785	T	C	editing_percent:Z:66.667	noise_percent:Z:0.0
NC_000016.9	21877807	T	C	editing_percent:Z:83.333	noise_percent:Z:0.0
NC_000016.9	21877859	T	C	editing_percent:Z:50.0	noise_percent:Z:0.0
NC_000016.9	21877898	T	C	editing_percent:Z:66.667	noise_percent:Z:0.0
NC_000016.9	21878031	T	C	editing_percent:Z:33.333	noise_percent:Z:0.0
NC_000016.9	21878575	T	C	editing_percent:Z:33.333	noise_percent:Z:0.0
NC_000016.9	21878632	T	C	editing_percent:Z:66.667	noise_percent:Z:0.0
NC_000016.9	21879672	T	C	editing_percent:Z:50.0	noise_percent:Z:0.0
NC_000016.9	21883742	T	C	editing_percent:Z:33.333	noise_percent:Z:0.0
NC_000016.9	21885535	T	C	editing_percent:Z:60.0	noise_percent:Z:0.0
NC_000016.9	21886020	T	C	editing_percent:Z:50.0	noise_percent:Z:0.0
NC_000016.9	21886028	T	C	editing_percent:Z:33.333	noise_percent:Z:0.0
NC_000016.9	21886992	T	C	editing_percent:Z:75.0	noise_percent:Z:0.0
NC_000016.9	21887184	T	C	editing_percent:Z:66.667	noise_percent:Z:0.0
NC_000016.9	21887618	T	C	editing_percent:Z:40.0	noise_percent:Z:0.0
NC_000016.9	21888929	T	C	editing_percent:Z:66.667	noise_percent:Z:0.0
NC_000016.9	21889010	T	C	editing_percent:Z:75.0	noise_percent:Z:0.0
NC_000016.9	21910136	T	C	editing_percent:Z:66.667	noise_percent:Z:0.0
NC_000016.9	21918135	T	C	editing_percent:Z:66.667	noise_percent:Z:0.0
NC_000016.9	22519468	T	C	editing_percent:Z:66.667	noise_percent:Z:0.0
NC_000016.9	22521043	T	C	editing_percent:Z:46.154	noise_percent:Z:0.0
NC_000016.9	23278466	T	C	editing_percent:Z:50.0	noise_percent:Z:0.0
NC_000016.9	28433014	T	C	editing_percent:Z:50.0	noise_percent:Z:0.0
NC_000016.9	28478966	T	C	editing_percent:Z:66.667	noise_percent:Z:0.0
NC_000016.9	28479940	T	C	editing_percent:Z:75.0	noise_percent:Z:0.0
NC_000016.9	28655409	T	C	editing_percent:Z:66.667	noise_percent:Z:0.0
NC_000016.9	29417887	T	C	editing_percent:Z:50.0	noise_percent:Z:0.0
NC_000016.9	29422237	T	C	editing_percent:Z:40.0	noise_percent:Z:0.0
NC_000016.9	29422240	T	C	editing_percent:Z:50.0	noise_percent:Z:0.0
NC_000016.9	29422299	T	C	editing_percent:Z:66.667	noise_percent:Z:0.0
NC_000016.9	29424208	T	C	editing_percent:Z:60.0	noise_percent:Z:0.0
NC_000016.9	29426259	T	C	editing_percent:Z:50.0	noise_percent:Z:0.0
NC_000016.9	29430705	T	C	editing_percent:Z:40.0	noise_percent:Z:0.0
NC_000016.9	29452983	T	C	editing_percent:Z:50.0	noise_percent:Z:0.0
NC_000016.9	29453356	T	C	editing_percent:Z:50.0	noise_percent:Z:0.0
NC_000016.9	29453596	T	C	editing_percent:Z:66.667	noise_percent:Z:0.0
NC_000016.9	29510448	T	C	editing_percent:Z:75.0	noise_percent:Z:0.0
NC_000016.9	29519561	T	C	editing_percent:Z:36.364	noise_percent:Z:0.0
NC_000016.9	29519579	T	C	editing_percent:Z:50.0	noise_percent:Z:0.0
NC_000016.9	29519671	T	C	editing_percent:Z:42.857	noise_percent:Z:0.0
NC_000016.9	29519672	T	C	editing_percent:Z:42.857	noise_percent:Z:0.0
NC_000016.9	29520107	T	C	editing_percent:Z:40.0	noise_percent:Z:0.0
NC_000016.9	29520109	T	C	editing_percent:Z:75.0	noise_percent:Z:0.0
NC_000016.9	29520277	T	C	editing_percent:Z:66.667	noise_percent:Z:0.0
NC_000016.9	29520761	T	C	editing_percent:Z:33.333	noise_percent:Z:0.0
NC_000016.9	29521265	T	C	editing_percent:Z:66.667	noise_percent:Z:0.0
NC_000016.9	29522975	T	C	editing_percent:Z:50.0	noise_percent:Z:0.0
NC_000016.9	29523063	T	C	editing_percent:Z:50.0	noise_percent:Z:0.0
NC_000016.9	29524008	T	C	editing_percent:Z:33.333	noise_percent:Z:0.0
NC_000016.9	29524090	T	C	editing_percent:Z:50.0	noise_percent:Z:0.0
NC_000016.9	29524343	T	C	editing_percent:Z:40.0	noise_percent:Z:0.0
NC_000016.9	29524398	T	C	editing_percent:Z:66.667	noise_percent:Z:0.0
NC_000016.9	29526167	T	C	editing_percent:Z:60.0	noise_percent:Z:0.0
NC_000016.9	29527861	T	C	editing_percent:Z:80.0	noise_percent:Z:0.0
NC_000016.9	29527866	T	C	editing_percent:Z:50.0	noise_percent:Z:0.0
NC_000016.9	29528022	T	C	editing_percent:Z:66.667	noise_percent:Z:0.0
NC_000016.9	29528046	T	C	editing_percent:Z:37.5	noise_percent:Z:0.0
NC_000016.9	29528475	T	C	editing_percent:Z:66.667	noise_percent:Z:0.0
NC_000016.9	29531931	T	C	editing_percent:Z:66.667	noise_percent:Z:0.0
NC_000016.9	29531941	T	C	editing_percent:Z:66.667	noise_percent:Z:0.0
NC_000016.9	29533735	T	C	editing_percent:Z:66.667	noise_percent:Z:0.0
NC_000016.9	29534290	T	C	editing_percent:Z:50.0	noise_percent:Z:0.0
NC_000016.9	29535765	T	C	editing_percent:Z:66.667	noise_percent:Z:0.0
NC_000016.9	29535866	T	C	editing_percent:Z:50.0	noise_percent:Z:0.0
NC_000016.9	29535877	T	C	editing_percent:Z:50.0	noise_percent:Z:0.0
NC_000016.9	29536199	T	C	editing_percent:Z:60.0	noise_percent:Z:0.0
NC_000016.9	29537235	T	C	editing_percent:Z:75.0	noise_percent:Z:0.0
NC_000016.9	29537236	T	C	editing_percent:Z:50.0	noise_percent:Z:0.0
NC_000016.9	29554759	T	C	editing_percent:Z:75.0	noise_percent:Z:0.0
NC_000016.9	29555361	T	C	editing_percent:Z:50.0	noise_percent:Z:0.0
NC_000016.9	29559556	T	C	editing_percent:Z:66.667	noise_percent:Z:0.0
NC_000016.9	30247859	T	C	editing_percent:Z:40.0	noise_percent:Z:0.0
NC_000016.9	30248154	T	C	editing_percent:Z:33.333	noise_percent:Z:0.0
NC_000016.9	30248582	T	C	editing_percent:Z:50.0	noise_percent:Z:0.0
NC_000016.9	30248694	T	C	editing_percent:Z:66.667	noise_percent:Z:0.0
NC_000016.9	30250344	T	C	editing_percent:Z:66.667	noise_percent:Z:0.0
NC_000016.9	30250515	T	C	editing_percent:Z:50.0	noise_percent:Z:0.0
NC_000016.9	30256262	T	C	editing_percent:Z:50.0	noise_percent:Z:0.0
NC_000016.9	30259581	T	C	editing_percent:Z:66.667	noise_percent:Z:0.0
NC_000016.9	30259654	T	C	editing_percent:Z:60.0	noise_percent:Z:0.0
NC_000016.9	30259655	T	C	editing_percent:Z:40.0	noise_percent:Z:0.0
NC_000016.9	30260133	T	C	editing_percent:Z:66.667	noise_percent:Z:0.0
NC_000016.9	30260154	T	C	editing_percent:Z:66.667	noise_percent:Z:0.0
NC_000016.9	30260461	T	C	editing_percent:Z:50.0	noise_percent:Z:0.0
NC_000016.9	30260617	T	C	editing_percent:Z:33.333	noise_percent:Z:0.0
NC_000016.9	30260633	T	C	editing_percent:Z:30.0	noise_percent:Z:0.0
NC_000016.9	30260644	T	C	editing_percent:Z:50.0	noise_percent:Z:0.0
NC_000016.9	30262129	T	C	editing_percent:Z:66.667	noise_percent:Z:0.0
NC_000016.9	30262194	T	C	editing_percent:Z:66.667	noise_percent:Z:0.0
NC_000016.9	30263901	T	C	editing_percent:Z:66.667	noise_percent:Z:0.0
NC_000016.9	30263950	T	C	editing_percent:Z:60.0	noise_percent:Z:0.0
NC_000016.9	30264009	T	C	editing_percent:Z:50.0	noise_percent:Z:0.0
NC_000016.9	30264012	T	C	editing_percent:Z:42.857	noise_percent:Z:0.0
NC_000016.9	30264324	T	C	editing_percent:Z:66.667	noise_percent:Z:0.0
NC_000016.9	30264379	T	C	editing_percent:Z:50.0	noise_percent:Z:0.0
NC_000016.9	30264398	T	C	editing_percent:Z:66.667	noise_percent:Z:0.0
NC_000016.9	30264433	T	C	editing_percent:Z:37.5	noise_percent:Z:0.0
NC_000016.9	30266164	T	C	editing_percent:Z:33.333	noise_percent:Z:0.0
NC_000016.9	30266811	T	C	editing_percent:Z:50.0	noise_percent:Z:0.0
NC_000016.9	30267845	T	C	editing_percent:Z:66.667	noise_percent:Z:0.0
NC_000016.9	30268006	T	C	editing_percent:Z:66.667	noise_percent:Z:0.0
NC_000016.9	30268025	T	C	editing_percent:Z:33.333	noise_percent:Z:0.0
NC_000016.9	30271923	T	C	editing_percent:Z:66.667	noise_percent:Z:0.0
NC_000016.9	30273473	T	C	editing_percent:Z:66.667	noise_percent:Z:0.0
NC_000016.9	30275850	T	C	editing_percent:Z:66.667	noise_percent:Z:0.0
NC_000016.9	30276026	T	C	editing_percent:Z:66.667	noise_percent:Z:0.0
NC_000016.9	30276183	T	C	editing_percent:Z:75.0	noise_percent:Z:0.0
NC_000016.9	30277135	T	C	editing_percent:Z:40.0	noise_percent:Z:0.0
NC_000016.9	30277162	T	C	editing_percent:Z:42.857	noise_percent:Z:0.0
NC_000016.9	30294760	T	C	editing_percent:Z:66.667	noise_percent:Z:0.0
NC_000016.9	30295365	T	C	editing_percent:Z:66.667	noise_percent:Z:0.0
NC_000016.9	31985198	T	C	editing_percent:Z:36.364	noise_percent:Z:0.0
NC_000016.9	33020525	T	C	editing_percent:Z:66.667	noise_percent:Z:0.0
NC_000016.9	70240868	T	C	editing_percent:Z:57.143	noise_percent:Z:0.0
NC_000016.9	70251307	T	C	editing_percent:Z:66.667	noise_percent:Z:0.0
NC_000016.9	70281075	T	C	editing_percent:Z:40.0	noise_percent:Z:0.0
NC_000016.9	74153781	T	C	editing_percent:Z:66.667	noise_percent:Z:0.0
NC_000017.10	164590	T	C	editing_percent:Z:50.0	noise_percent:Z:0.0
NC_000017.10	5829853	T	C	editing_percent:Z:50.0	noise_percent:Z:0.0
NC_000017.10	5829863	T	C	editing_percent:Z:50.0	noise_percent:Z:0.0
NC_000017.10	7480765	T	C	editing_percent:Z:37.5	noise_percent:Z:0.0
NC_000017.10	8130348	T	C	editing_percent:Z:40.0	noise_percent:Z:0.0
NC_000017.10	16251586	T	C	editing_percent:Z:40.0	noise_percent:Z:0.0
NC_000017.10	18441544	T	C	editing_percent:Z:77.778	noise_percent:Z:0.0
NC_000017.10	18989980	T	C	editing_percent:Z:40.0	noise_percent:Z:0.0
NC_000017.10	19127910	T	C	editing_percent:Z:50.0	noise_percent:Z:0.0
NC_000017.10	26076883	T	C	editing_percent:Z:40.0	noise_percent:Z:0.0
NC_000017.10	28916699	T	C	editing_percent:Z:66.667	noise_percent:Z:0.0
NC_000017.10	29362350	T	C	editing_percent:Z:40.0	noise_percent:Z:0.0
NC_000017.10	33337727	T	C	editing_percent:Z:66.667	noise_percent:Z:0.0
NC_000017.10	36355272	T	C	editing_percent:Z:66.667	noise_percent:Z:0.0
NC_000017.10	40555713	T	C	editing_percent:Z:50.0	noise_percent:Z:0.0
NC_000017.10	43587094	T	C	editing_percent:Z:66.667	noise_percent:Z:0.0
NC_000017.10	44396776	T	C	editing_percent:Z:50.0	noise_percent:Z:0.0
NC_000017.10	44428039	T	C	editing_percent:Z:66.667	noise_percent:Z:0.0
NC_000017.10	45437932	T	C	editing_percent:Z:60.0	noise_percent:Z:0.0
NC_000017.10	46148268	T	C	editing_percent:Z:33.333	noise_percent:Z:0.0
NC_000017.10	49042216	T	C	editing_percent:Z:66.667	noise_percent:Z:0.0
NC_000017.10	62399598	T	C	editing_percent:Z:75.0	noise_percent:Z:0.0
NC_000017.10	62400163	T	C	editing_percent:Z:40.0	noise_percent:Z:0.0
NC_000017.10	62400304	T	C	editing_percent:Z:33.333	noise_percent:Z:0.0
NC_000017.10	62809896	T	C	editing_percent:Z:40.0	noise_percent:Z:0.0
NC_000018.9	11630638	T	C	editing_percent:Z:50.0	noise_percent:Z:0.0
NC_000018.9	11636768	T	C	editing_percent:Z:75.0	noise_percent:Z:0.0
NC_000018.9	11642865	T	C	editing_percent:Z:66.667	noise_percent:Z:0.0
NC_000018.9	11643244	T	C	editing_percent:Z:40.0	noise_percent:Z:0.0
NC_000018.9	47016841	T	C	editing_percent:Z:40.0	noise_percent:Z:0.0
NC_000018.9	60995839	T	C	editing_percent:Z:66.667	noise_percent:Z:0.0
NC_000019.9	65261	T	C	editing_percent:Z:40.0	noise_percent:Z:0.0
NC_000019.9	10842233	T	C	editing_percent:Z:66.667	noise_percent:Z:0.0
NC_000019.9	19288204	T	C	editing_percent:Z:66.667	noise_percent:Z:0.0
NC_000019.9	35873278	T	C	editing_percent:Z:60.0	noise_percent:Z:0.0
NC_000019.9	36718900	T	C	editing_percent:Z:40.0	noise_percent:Z:0.0
NC_000019.9	40449373	T	C	editing_percent:Z:40.0	noise_percent:Z:0.0
NC_000019.9	42012724	T	C	editing_percent:Z:94.444	noise_percent:Z:0.0
NC_000019.9	49468865	T	C	editing_percent:Z:50.0	noise_percent:Z:0.0
NC_000019.9	52535940	T	C	editing_percent:Z:66.667	noise_percent:Z:0.0
NC_000019.9	53945771	T	C	editing_percent:Z:66.667	noise_percent:Z:0.0
NC_000019.9	53983256	T	C	editing_percent:Z:60.0	noise_percent:Z:0.0
NC_000020.10	48121171	T	C	editing_percent:Z:40.0	noise_percent:Z:0.0
NC_000020.10	48123187	T	C	editing_percent:Z:66.667	noise_percent:Z:0.0
NC_000021.8	15148968	T	C	editing_percent:Z:71.429	noise_percent:Z:0.0
NC_000021.8	46651140	T	C	editing_percent:Z:66.667	noise_percent:Z:0.0
NC_000022.10	17171172	T	C	editing_percent:Z:80.0	noise_percent:Z:0.0
NC_000022.10	21577018	T	C	editing_percent:Z:40.0	noise_percent:Z:0.0
NC_000022.10	41343430	T	C	editing_percent:Z:66.667	noise_percent:Z:0.0
NC_000022.10	42504199	T	C	editing_percent:Z:40.0	noise_percent:Z:0.0
NC_000023.10	1502886	T	C	editing_percent:Z:66.667	noise_percent:Z:0.0
NC_000023.10	3771113	T	C	editing_percent:Z:50.0	noise_percent:Z:0.0
NC_000023.10	3771146	T	C	editing_percent:Z:57.143	noise_percent:Z:0.0
NC_000023.10	47370701	T	C	editing_percent:Z:57.143	noise_percent:Z:0.0
NC_000023.10	74547514	T	C	editing_percent:Z:66.667	noise_percent:Z:0.0
NC_000023.10	100264627	T	C	editing_percent:Z:66.667	noise_percent:Z:0.0
NC_000023.10	118253815	T	C	editing_percent:Z:33.333	noise_percent:Z:0.0
NC_000023.10	125605979	T	C	editing_percent:Z:66.667	noise_percent:Z:0.0
NC_000023.10	125606124	T	C	editing_percent:Z:66.667	noise_percent:Z:0.0
NC_000023.10	127409108	T	C	editing_percent:Z:66.667	noise_percent:Z:0.0
NC_000023.10	149091084	T	C	editing_percent:Z:50.0	noise_percent:Z:0.0
NC_000023.10	153869838	T	C	editing_percent:Z:40.0	noise_percent:Z:0.0
NC_000024.9	59357773	T	C	editing_percent:Z:75.0	noise_percent:Z:0.0
NC_012920.1	1451	T	C	editing_percent:Z:33.333	noise_percent:Z:0.0
NC_012920.1	2071	T	C	editing_percent:Z:50.0	noise_percent:Z:0.0
NC_012920.1	6160	T	C	editing_percent:Z:42.857	noise_percent:Z:0.0
NT_113888.1	62029	T	C	editing_percent:Z:50.0	noise_percent:Z:0.0
NT_113891.2	3008367	T	C	editing_percent:Z:66.667	noise_percent:Z:0.0
NT_113891.2	3333005	T	C	editing_percent:Z:50.0	noise_percent:Z:0.0
NT_113891.2	4417654	T	C	editing_percent:Z:50.0	noise_percent:Z:0.0
NT_113891.2	4418054	T	C	editing_percent:Z:57.143	noise_percent:Z:0.0
NT_113891.2	4418128	T	C	editing_percent:Z:66.667	noise_percent:Z:0.0
NT_113891.2	4498630	T	C	editing_percent:Z:37.5	noise_percent:Z:0.0
NT_113891.2	4699828	T	C	editing_percent:Z:75.0	noise_percent:Z:0.0
NT_113891.2	4712063	T	C	editing_percent:Z:33.333	noise_percent:Z:0.0
NT_113891.2	4713109	T	C	editing_percent:Z:50.0	noise_percent:Z:0.0
NT_167210.1	120942	T	C	editing_percent:Z:66.667	noise_percent:Z:0.0
NT_167216.1	132010	T	C	editing_percent:Z:66.667	noise_percent:Z:0.0
NT_167218.1	9227	T	C	editing_percent:Z:40.0	noise_percent:Z:0.0
NT_167218.1	9265	T	C	editing_percent:Z:66.667	noise_percent:Z:0.0
NT_167223.1	19117	T	C	editing_percent:Z:66.667	noise_percent:Z:0.0
NT_167223.1	19264	T	C	editing_percent:Z:33.333	noise_percent:Z:0.0
NT_167223.1	19381	T	C	editing_percent:Z:50.0	noise_percent:Z:0.0
NT_167244.1	2002334	T	C	editing_percent:Z:66.667	noise_percent:Z:0.0
NT_167245.1	1747683	T	C	editing_percent:Z:66.667	noise_percent:Z:0.0
NT_167245.1	2000155	T	C	editing_percent:Z:66.667	noise_percent:Z:0.0
NT_167245.1	2533345	T	C	editing_percent:Z:50.0	noise_percent:Z:0.0
NT_167245.1	2533866	T	C	editing_percent:Z:80.0	noise_percent:Z:0.0
NT_167245.1	3281326	T	C	editing_percent:Z:66.667	noise_percent:Z:0.0
NT_167245.1	4254895	T	C	editing_percent:Z:33.333	noise_percent:Z:0.0
NT_167245.1	4254980	T	C	editing_percent:Z:35.714	noise_percent:Z:0.0
NT_167246.1	2980586	T	C	editing_percent:Z:33.333	noise_percent:Z:0.0
NT_167246.1	4430644	T	C	editing_percent:Z:50.0	noise_percent:Z:0.0
NT_167246.1	4430767	T	C	editing_percent:Z:40.0	noise_percent:Z:0.0
NT_167246.1	4506517	T	C	editing_percent:Z:66.667	noise_percent:Z:0.0
NT_167247.1	2080227	T	C	editing_percent:Z:66.667	noise_percent:Z:0.0
NT_167247.1	2878727	T	C	editing_percent:Z:80.0	noise_percent:Z:0.0
NT_167247.1	2886671	T	C	editing_percent:Z:66.667	noise_percent:Z:0.0
NT_167247.1	3076208	T	C	editing_percent:Z:66.667	noise_percent:Z:0.0
NT_167247.1	4162042	T	C	editing_percent:Z:66.667	noise_percent:Z:0.0
NT_167247.1	4282398	T	C	editing_percent:Z:66.667	noise_percent:Z:0.0
NT_167248.1	1750289	T	C	editing_percent:Z:40.0	noise_percent:Z:0.0
NT_167248.1	1880264	T	C	editing_percent:Z:33.333	noise_percent:Z:0.0
NT_167248.1	2531509	T	C	editing_percent:Z:66.667	noise_percent:Z:0.0
NT_167248.1	2792283	T	C	editing_percent:Z:66.667	noise_percent:Z:0.0
NT_167248.1	2905615	T	C	editing_percent:Z:66.667	noise_percent:Z:0.0
NT_167248.1	3260761	T	C	editing_percent:Z:83.333	noise_percent:Z:0.0
NT_167248.1	4178305	T	C	editing_percent:Z:66.667	noise_percent:Z:0.0
NT_167248.1	4205650	T	C	editing_percent:Z:30.0	noise_percent:Z:0.0
NT_167248.1	4205668	T	C	editing_percent:Z:66.667	noise_percent:Z:0.0
NT_167248.1	4403880	T	C	editing_percent:Z:33.333	noise_percent:Z:0.0
NT_167249.1	1501503	T	C	editing_percent:Z:66.667	noise_percent:Z:0.0
NT_167249.1	2040247	T	C	editing_percent:Z:66.667	noise_percent:Z:0.0
NT_167249.1	2571216	T	C	editing_percent:Z:55.556	noise_percent:Z:0.0
NT_167249.1	2571737	T	C	editing_percent:Z:66.667	noise_percent:Z:0.0
NT_167249.1	3296028	T	C	editing_percent:Z:50.0	noise_percent:Z:0.0
NT_167249.1	3299388	T	C	editing_percent:Z:50.0	noise_percent:Z:0.0
NT_167249.1	4454347	T	C	editing_percent:Z:40.0	noise_percent:Z:0.0
NW_003315917.2	419841	T	C	editing_percent:Z:37.5	noise_percent:Z:0.0
NW_003315917.2	463224	T	C	editing_percent:Z:33.333	noise_percent:Z:0.0
NW_003315917.2	464944	T	C	editing_percent:Z:66.667	noise_percent:Z:0.0
NW_003315917.2	492657	T	C	editing_percent:Z:33.333	noise_percent:Z:0.0
NW_003315917.2	492823	T	C	editing_percent:Z:66.667	noise_percent:Z:0.0
NW_003315917.2	492941	T	C	editing_percent:Z:66.667	noise_percent:Z:0.0
NW_003315917.2	493006	T	C	editing_percent:Z:75.0	noise_percent:Z:0.0
NW_003315917.2	964735	T	C	editing_percent:Z:33.333	noise_percent:Z:0.0
NW_003315917.2	1065720	T	C	editing_percent:Z:66.667	noise_percent:Z:0.0
NW_003315947.1	126791	T	C	editing_percent:Z:40.0	noise_percent:Z:0.0
NW_003315952.2	828	T	C	editing_percent:Z:66.667	noise_percent:Z:0.0
NW_003315952.2	63117	T	C	editing_percent:Z:50.0	noise_percent:Z:0.0
NW_003315952.2	68273	T	C	editing_percent:Z:66.667	noise_percent:Z:0.0
NW_003315952.2	182299	T	C	editing_percent:Z:40.0	noise_percent:Z:0.0
NW_003315952.2	182307	T	C	editing_percent:Z:50.0	noise_percent:Z:0.0
NW_003315952.2	182624	T	C	editing_percent:Z:40.0	noise_percent:Z:0.0
NW_003315952.2	182713	T	C	editing_percent:Z:50.0	noise_percent:Z:0.0
NW_003315952.2	182980	T	C	editing_percent:Z:66.667	noise_percent:Z:0.0
NW_003315952.2	183096	T	C	editing_percent:Z:33.333	noise_percent:Z:0.0
NW_003315952.2	183128	T	C	editing_percent:Z:50.0	noise_percent:Z:0.0
NW_003315952.2	183158	T	C	editing_percent:Z:36.364	noise_percent:Z:0.0
NW_003315952.2	183219	T	C	editing_percent:Z:33.333	noise_percent:Z:0.0
NW_003315952.2	183249	T	C	editing_percent:Z:37.5	noise_percent:Z:0.0
NW_003315952.2	183565	T	C	editing_percent:Z:66.667	noise_percent:Z:0.0
NW_003315952.2	184527	T	C	editing_percent:Z:66.667	noise_percent:Z:0.0
NW_003571032.1	33307	T	C	editing_percent:Z:50.0	noise_percent:Z:0.0
NW_003571039.1	244692	T	C	editing_percent:Z:66.667	noise_percent:Z:0.0
NW_003571048.1	4946	T	C	editing_percent:Z:66.667	noise_percent:Z:0.0
NW_003571060.1	212172	T	C	editing_percent:Z:60.0	noise_percent:Z:0.0
NW_003571060.1	370501	T	C	editing_percent:Z:66.667	noise_percent:Z:0.0
NW_003871055.3	203421	T	C	editing_percent:Z:66.667	noise_percent:Z:0.0
NW_003871055.3	1237402	T	C	editing_percent:Z:66.667	noise_percent:Z:0.0
NW_003871055.3	1237490	T	C	editing_percent:Z:62.5	noise_percent:Z:0.0
NW_003871055.3	1705732	T	C	editing_percent:Z:33.333	noise_percent:Z:0.0
NW_003871055.3	1707299	T	C	editing_percent:Z:50.0	noise_percent:Z:0.0
NW_003871055.3	2016762	T	C	editing_percent:Z:50.0	noise_percent:Z:0.0
NW_003871055.3	2105914	T	C	editing_percent:Z:75.0	noise_percent:Z:0.0
NW_003871055.3	2105915	T	C	editing_percent:Z:50.0	noise_percent:Z:0.0
NW_003871055.3	2106003	T	C	editing_percent:Z:66.667	noise_percent:Z:0.0
NW_003871055.3	2106121	T	C	editing_percent:Z:50.0	noise_percent:Z:0.0
NW_003871055.3	2106125	T	C	editing_percent:Z:66.667	noise_percent:Z:0.0
NW_003871055.3	2388301	T	C	editing_percent:Z:66.667	noise_percent:Z:0.0
NW_003871055.3	2388356	T	C	editing_percent:Z:66.667	noise_percent:Z:0.0
NW_003871055.3	2560967	T	C	editing_percent:Z:66.667	noise_percent:Z:0.0
NW_003871055.3	2880651	T	C	editing_percent:Z:60.0	noise_percent:Z:0.0
NW_003871055.3	2880806	T	C	editing_percent:Z:50.0	noise_percent:Z:0.0
NW_003871055.3	2880917	T	C	editing_percent:Z:66.667	noise_percent:Z:0.0
NW_003871055.3	2964461	T	C	editing_percent:Z:50.0	noise_percent:Z:0.0
NW_003871055.3	3115698	T	C	editing_percent:Z:66.667	noise_percent:Z:0.0
NW_003871055.3	4918057	T	C	editing_percent:Z:50.0	noise_percent:Z:0.0
NW_003871055.3	4918058	T	C	editing_percent:Z:50.0	noise_percent:Z:0.0
NW_003871055.3	4918146	T	C	editing_percent:Z:75.0	noise_percent:Z:0.0
NW_003871055.3	5347338	T	C	editing_percent:Z:50.0	noise_percent:Z:0.0
NW_003871055.3	5347483	T	C	editing_percent:Z:50.0	noise_percent:Z:0.0
NW_003871055.3	5347552	T	C	editing_percent:Z:33.333	noise_percent:Z:0.0
NW_003871055.3	5566481	T	C	editing_percent:Z:50.0	noise_percent:Z:0.0
NW_003871055.3	5587876	T	C	editing_percent:Z:40.0	noise_percent:Z:0.0
NW_003871055.3	5870044	T	C	editing_percent:Z:83.333	noise_percent:Z:0.0
NW_003871055.3	5870045	T	C	editing_percent:Z:75.0	noise_percent:Z:0.0
NW_003871055.3	5870133	T	C	editing_percent:Z:50.0	noise_percent:Z:0.0
NW_003871055.3	6010784	T	C	editing_percent:Z:40.0	noise_percent:Z:0.0
NW_003871055.3	6010856	T	C	editing_percent:Z:66.667	noise_percent:Z:0.0
NW_003871055.3	6166813	T	C	editing_percent:Z:50.0	noise_percent:Z:0.0
NW_003871055.3	6434645	T	C	editing_percent:Z:38.462	noise_percent:Z:0.0
NW_003871055.3	6437079	T	C	editing_percent:Z:40.0	noise_percent:Z:0.0
NW_003871055.3	6673097	T	C	editing_percent:Z:66.667	noise_percent:Z:0.0
NW_003871056.3	538581	T	C	editing_percent:Z:66.667	noise_percent:Z:0.0
NW_003871056.3	649559	T	C	editing_percent:Z:85.714	noise_percent:Z:0.0
NW_003871056.3	650038	T	C	editing_percent:Z:80.0	noise_percent:Z:0.0
NW_003871056.3	999129	T	C	editing_percent:Z:30.0	noise_percent:Z:0.0
NW_003871064.1	511205	T	C	editing_percent:Z:66.667	noise_percent:Z:0.0
NW_003871064.1	522667	T	C	editing_percent:Z:37.5	noise_percent:Z:0.0
NW_003871064.1	522822	T	C	editing_percent:Z:66.667	noise_percent:Z:0.0
NW_003871064.1	523713	T	C	editing_percent:Z:75.0	noise_percent:Z:0.0
NW_003871064.1	524901	T	C	editing_percent:Z:50.0	noise_percent:Z:0.0
NW_003871064.1	524957	T	C	editing_percent:Z:66.667	noise_percent:Z:0.0
NW_003871064.1	525259	T	C	editing_percent:Z:66.667	noise_percent:Z:0.0
NW_003871064.1	525285	T	C	editing_percent:Z:42.857	noise_percent:Z:0.0
NW_003871064.1	525926	T	C	editing_percent:Z:50.0	noise_percent:Z:0.0
NW_003871064.1	945573	T	C	editing_percent:Z:66.667	noise_percent:Z:0.0
NW_003871064.1	948144	T	C	editing_percent:Z:50.0	noise_percent:Z:0.0
NW_003871064.1	2328733	T	C	editing_percent:Z:66.667	noise_percent:Z:0.0
NW_003871064.1	2355791	T	C	editing_percent:Z:33.333	noise_percent:Z:0.0
NW_003871064.1	2410522	T	C	editing_percent:Z:33.333	noise_percent:Z:0.0
NW_003871064.1	2410628	T	C	editing_percent:Z:75.0	noise_percent:Z:0.0
NW_003871068.1	94928	T	C	editing_percent:Z:50.0	noise_percent:Z:0.0
NW_003871068.1	133167	T	C	editing_percent:Z:66.667	noise_percent:Z:0.0
NW_003871068.1	133578	T	C	editing_percent:Z:66.667	noise_percent:Z:0.0
NW_003871068.1	402364	T	C	editing_percent:Z:66.667	noise_percent:Z:0.0
NW_003871068.1	863822	T	C	editing_percent:Z:66.667	noise_percent:Z:0.0
NW_003871068.1	1770134	T	C	editing_percent:Z:40.0	noise_percent:Z:0.0
NW_003871068.1	1771047	T	C	editing_percent:Z:33.333	noise_percent:Z:0.0
NW_003871068.1	1977486	T	C	editing_percent:Z:84.615	noise_percent:Z:0.0
NW_003871068.1	2197022	T	C	editing_percent:Z:50.0	noise_percent:Z:0.0
NW_003871068.1	2197927	T	C	editing_percent:Z:66.667	noise_percent:Z:0.0
NW_003871090.1	150297	T	C	editing_percent:Z:50.0	noise_percent:Z:0.0
NW_003871101.3	384772	T	C	editing_percent:Z:66.667	noise_percent:Z:0.0
NW_003871103.3	1127516	T	C	editing_percent:Z:33.333	noise_percent:Z:0.0
NW_004166863.1	247519	T	C	editing_percent:Z:33.333	noise_percent:Z:0.0
NW_004166863.1	1438528	T	C	editing_percent:Z:50.0	noise_percent:Z:0.0
NW_004166865.1	175978	T	C	editing_percent:Z:66.667	noise_percent:Z:0.0
NW_004166865.1	211504	T	C	editing_percent:Z:40.0	noise_percent:Z:0.0
NW_004166865.1	440239	T	C	editing_percent:Z:66.667	noise_percent:Z:0.0
NW_004504305.1	30710	T	C	editing_percent:Z:50.0	noise_percent:Z:0.0
NW_004775434.1	75847	T	C	editing_percent:Z:92.308	noise_percent:Z:0.0

## Sheet: rep hyper
NC_000001.10	319326	A	G	editing_percent:Z:50.0	noise_percent:Z:0.0
NC_000001.10	319360	A	G	editing_percent:Z:75.0	noise_percent:Z:0.0
NC_000001.10	319365	A	G	editing_percent:Z:40.0	noise_percent:Z:0.0
NC_000001.10	319367	A	G	editing_percent:Z:60.0	noise_percent:Z:0.0
NC_000001.10	568006	A	G	editing_percent:Z:60.0	noise_percent:Z:0.0
NC_000001.10	569266	A	G	editing_percent:Z:50.0	noise_percent:Z:0.0
NC_000001.10	1364451	A	G	editing_percent:Z:33.333	noise_percent:Z:0.0
NC_000001.10	1364470	A	G	editing_percent:Z:83.333	noise_percent:Z:0.0
NC_000001.10	1806894	A	G	editing_percent:Z:66.667	noise_percent:Z:0.0
NC_000001.10	9328095	A	G	editing_percent:Z:83.333	noise_percent:Z:0.0
NC_000001.10	9328103	A	G	editing_percent:Z:50.0	noise_percent:Z:0.0
NC_000001.10	9328106	A	G	editing_percent:Z:50.0	noise_percent:Z:0.0
NC_000001.10	9331044	A	G	editing_percent:Z:50.0	noise_percent:Z:0.0
NC_000001.10	10444218	A	G	editing_percent:Z:66.667	noise_percent:Z:0.0
NC_000001.10	13858641	A	G	editing_percent:Z:66.667	noise_percent:Z:0.0
NC_000001.10	13858643	A	G	editing_percent:Z:66.667	noise_percent:Z:0.0
NC_000001.10	13858644	A	G	editing_percent:Z:66.667	noise_percent:Z:0.0
NC_000001.10	13858646	A	G	editing_percent:Z:66.667	noise_percent:Z:0.0
NC_000001.10	13858649	A	G	editing_percent:Z:66.667	noise_percent:Z:0.0
NC_000001.10	18338911	A	G	editing_percent:Z:66.667	noise_percent:Z:0.0
NC_000001.10	21810884	A	G	editing_percent:Z:75.0	noise_percent:Z:0.0
NC_000001.10	28825473	A	G	editing_percent:Z:66.667	noise_percent:Z:0.0
NC_000001.10	33303895	A	G	editing_percent:Z:66.667	noise_percent:Z:0.0
NC_000001.10	38077363	A	G	editing_percent:Z:75.0	noise_percent:Z:0.0
NC_000001.10	45246131	A	G	editing_percent:Z:50.0	noise_percent:Z:0.0
NC_000001.10	96913854	A	G	editing_percent:Z:66.667	noise_percent:Z:0.0
NC_000001.10	96913855	A	G	editing_percent:Z:66.667	noise_percent:Z:0.0
NC_000001.10	144829719	A	G	editing_percent:Z:80.0	noise_percent:Z:0.0
NC_000001.10	144829758	A	G	editing_percent:Z:50.0	noise_percent:Z:0.0
NC_000001.10	144829795	A	G	editing_percent:Z:66.667	noise_percent:Z:0.0
NC_000001.10	144829808	A	G	editing_percent:Z:66.667	noise_percent:Z:0.0
NC_000001.10	145369502	A	G	editing_percent:Z:50.0	noise_percent:Z:0.0
NC_000001.10	145369547	A	G	editing_percent:Z:75.0	noise_percent:Z:0.0
NC_000001.10	145369548	A	G	editing_percent:Z:50.0	noise_percent:Z:0.0
NC_000001.10	145369550	A	G	editing_percent:Z:75.0	noise_percent:Z:0.0
NC_000001.10	146466963	A	G	editing_percent:Z:75.0	noise_percent:Z:0.0
NC_000001.10	148595458	A	G	editing_percent:Z:75.0	noise_percent:Z:0.0
NC_000001.10	148595503	A	G	editing_percent:Z:75.0	noise_percent:Z:0.0
NC_000001.10	148595651	A	G	editing_percent:Z:66.667	noise_percent:Z:0.0
NC_000001.10	148595664	A	G	editing_percent:Z:66.667	noise_percent:Z:0.0
NC_000001.10	148757613	A	G	editing_percent:Z:66.667	noise_percent:Z:0.0
NC_000001.10	148757619	A	G	editing_percent:Z:40.0	noise_percent:Z:0.0
NC_000001.10	151909999	A	G	editing_percent:Z:50.0	noise_percent:Z:0.0
NC_000001.10	151910000	A	G	editing_percent:Z:50.0	noise_percent:Z:0.0
NC_000001.10	151910039	A	G	editing_percent:Z:75.0	noise_percent:Z:0.0
NC_000001.10	179044279	A	G	editing_percent:Z:66.667	noise_percent:Z:0.0
NC_000001.10	189816074	A	G	editing_percent:Z:66.667	noise_percent:Z:0.0
NC_000001.10	204526648	A	G	editing_percent:Z:66.667	noise_percent:Z:0.0
NC_000001.10	210521679	A	G	editing_percent:Z:40.0	noise_percent:Z:0.0
NC_000001.10	210521706	A	G	editing_percent:Z:66.667	noise_percent:Z:0.0
NC_000001.10	244787943	A	G	editing_percent:Z:66.667	noise_percent:Z:0.0
NC_000001.10	244787949	A	G	editing_percent:Z:66.667	noise_percent:Z:0.0
NC_000001.10	244787965	A	G	editing_percent:Z:66.667	noise_percent:Z:0.0
NC_000002.11	29928102	A	G	editing_percent:Z:66.667	noise_percent:Z:0.0
NC_000002.11	78928813	A	G	editing_percent:Z:66.667	noise_percent:Z:0.0
NC_000002.11	87565956	A	G	editing_percent:Z:33.333	noise_percent:Z:0.0
NC_000002.11	88124783	A	G	editing_percent:Z:40.0	noise_percent:Z:0.0
NC_000002.11	88124786	A	G	editing_percent:Z:50.0	noise_percent:Z:0.0
NC_000002.11	89619458	A	G	editing_percent:Z:35.294	noise_percent:Z:0.0
NC_000002.11	89901543	A	G	editing_percent:Z:40.0	noise_percent:Z:0.0
NC_000002.11	89953118	A	G	editing_percent:Z:42.857	noise_percent:Z:0.0
NC_000002.11	90193391	A	G	editing_percent:Z:40.0	noise_percent:Z:0.0
NC_000002.11	90260062	A	G	editing_percent:Z:50.0	noise_percent:Z:0.0
NC_000002.11	90274143	A	G	editing_percent:Z:40.0	noise_percent:Z:0.0
NC_000002.11	90458438	A	G	editing_percent:Z:33.333	noise_percent:Z:0.0
NC_000002.11	92006032	A	G	editing_percent:Z:75.0	noise_percent:Z:0.0
NC_000002.11	95613795	A	G	editing_percent:Z:75.0	noise_percent:Z:0.0
NC_000002.11	99812838	A	G	editing_percent:Z:66.667	noise_percent:Z:0.0
NC_000002.11	131221277	A	G	editing_percent:Z:66.667	noise_percent:Z:0.0
NC_000002.11	145133344	A	G	editing_percent:Z:66.667	noise_percent:Z:0.0
NC_000002.11	174596900	A	G	editing_percent:Z:66.667	noise_percent:Z:0.0
NC_000002.11	232515954	A	G	editing_percent:Z:66.667	noise_percent:Z:0.0
NC_000002.11	232515955	A	G	editing_percent:Z:66.667	noise_percent:Z:0.0
NC_000002.11	232515957	A	G	editing_percent:Z:66.667	noise_percent:Z:0.0
NC_000002.11	235925890	A	G	editing_percent:Z:66.667	noise_percent:Z:0.0
NC_000003.11	48910037	A	G	editing_percent:Z:66.667	noise_percent:Z:0.0
NC_000003.11	48910062	A	G	editing_percent:Z:66.667	noise_percent:Z:0.0
NC_000003.11	53912792	A	G	editing_percent:Z:66.667	noise_percent:Z:0.0
NC_000003.11	96336228	A	G	editing_percent:Z:75.0	noise_percent:Z:0.0
NC_000003.11	96336255	A	G	editing_percent:Z:50.0	noise_percent:Z:0.0
NC_000003.11	98414304	A	G	editing_percent:Z:66.667	noise_percent:Z:0.0
NC_000003.11	98414311	A	G	editing_percent:Z:66.667	noise_percent:Z:0.0
NC_000003.11	98414312	A	G	editing_percent:Z:66.667	noise_percent:Z:0.0
NC_000003.11	176526778	A	G	editing_percent:Z:80.0	noise_percent:Z:0.0
NC_000003.11	197940205	A	G	editing_percent:Z:66.667	noise_percent:Z:0.0
NC_000003.11	197940208	A	G	editing_percent:Z:75.0	noise_percent:Z:0.0
NC_000003.11	197940211	A	G	editing_percent:Z:75.0	noise_percent:Z:0.0
NC_000003.11	197940216	A	G	editing_percent:Z:50.0	noise_percent:Z:0.0
NC_000004.11	374320	A	G	editing_percent:Z:66.667	noise_percent:Z:0.0
NC_000004.11	1697401	A	G	editing_percent:Z:50.0	noise_percent:Z:0.0
NC_000004.11	1697423	A	G	editing_percent:Z:75.0	noise_percent:Z:0.0
NC_000004.11	35038971	A	G	editing_percent:Z:88.889	noise_percent:Z:0.0
NC_000004.11	48745075	A	G	editing_percent:Z:66.667	noise_percent:Z:0.0
NC_000004.11	71731079	A	G	editing_percent:Z:66.667	noise_percent:Z:0.0
NC_000005.9	54535747	A	G	editing_percent:Z:50.0	noise_percent:Z:0.0
NC_000005.9	54535748	A	G	editing_percent:Z:75.0	noise_percent:Z:0.0
NC_000005.9	54535750	A	G	editing_percent:Z:75.0	noise_percent:Z:0.0
NC_000005.9	54535756	A	G	editing_percent:Z:75.0	noise_percent:Z:0.0
NC_000005.9	54535757	A	G	editing_percent:Z:66.667	noise_percent:Z:0.0
NC_000005.9	54535773	A	G	editing_percent:Z:66.667	noise_percent:Z:0.0
NC_000005.9	55043101	A	G	editing_percent:Z:66.667	noise_percent:Z:0.0
NC_000005.9	67338764	A	G	editing_percent:Z:50.0	noise_percent:Z:0.0
NC_000005.9	71146783	A	G	editing_percent:Z:40.0	noise_percent:Z:0.0
NC_000005.9	76878220	A	G	editing_percent:Z:66.667	noise_percent:Z:0.0
NC_000005.9	77081481	A	G	editing_percent:Z:33.333	noise_percent:Z:0.0
NC_000005.9	85592755	A	G	editing_percent:Z:66.667	noise_percent:Z:0.0
NC_000005.9	85592760	A	G	editing_percent:Z:66.667	noise_percent:Z:0.0
NC_000005.9	85592773	A	G	editing_percent:Z:66.667	noise_percent:Z:0.0
NC_000005.9	90760672	A	G	editing_percent:Z:50.0	noise_percent:Z:0.0
NC_000005.9	141477039	A	G	editing_percent:Z:66.667	noise_percent:Z:0.0
NC_000005.9	141477067	A	G	editing_percent:Z:50.0	noise_percent:Z:0.0
NC_000005.9	141477069	A	G	editing_percent:Z:75.0	noise_percent:Z:0.0
NC_000005.9	141477077	A	G	editing_percent:Z:75.0	noise_percent:Z:0.0
NC_000005.9	154100200	A	G	editing_percent:Z:66.667	noise_percent:Z:0.0
NC_000005.9	180745817	A	G	editing_percent:Z:66.667	noise_percent:Z:0.0
NC_000005.9	180745851	A	G	editing_percent:Z:66.667	noise_percent:Z:0.0
NC_000006.11	25923256	A	G	editing_percent:Z:75.0	noise_percent:Z:0.0
NC_000006.11	25923257	A	G	editing_percent:Z:75.0	noise_percent:Z:0.0
NC_000006.11	25923261	A	G	editing_percent:Z:50.0	noise_percent:Z:0.0
NC_000006.11	29912384	A	G	editing_percent:Z:40.0	noise_percent:Z:0.0
NC_000006.11	42855170	A	G	editing_percent:Z:66.667	noise_percent:Z:0.0
NC_000006.11	42855171	A	G	editing_percent:Z:66.667	noise_percent:Z:0.0
NC_000006.11	56921947	A	G	editing_percent:Z:66.667	noise_percent:Z:0.0
NC_000006.11	56921954	A	G	editing_percent:Z:66.667	noise_percent:Z:0.0
NC_000006.11	56921974	A	G	editing_percent:Z:66.667	noise_percent:Z:0.0
NC_000006.11	56921983	A	G	editing_percent:Z:66.667	noise_percent:Z:0.0
NC_000006.11	62284066	A	G	editing_percent:Z:40.0	noise_percent:Z:0.0
NC_000006.11	138982534	A	G	editing_percent:Z:66.667	noise_percent:Z:0.0
NC_000006.11	138982538	A	G	editing_percent:Z:66.667	noise_percent:Z:0.0
NC_000006.11	167144566	A	G	editing_percent:Z:66.667	noise_percent:Z:0.0
NC_000006.11	167144569	A	G	editing_percent:Z:66.667	noise_percent:Z:0.0
NC_000006.11	167144575	A	G	editing_percent:Z:71.429	noise_percent:Z:0.0
NC_000006.11	167144583	A	G	editing_percent:Z:57.143	noise_percent:Z:0.0
NC_000006.11	167144609	A	G	editing_percent:Z:60.0	noise_percent:Z:0.0
NC_000007.13	2736334	A	G	editing_percent:Z:66.667	noise_percent:Z:0.0
NC_000007.13	17384811	A	G	editing_percent:Z:50.0	noise_percent:Z:0.0
NC_000007.13	17384828	A	G	editing_percent:Z:50.0	noise_percent:Z:0.0
NC_000007.13	20218484	A	G	editing_percent:Z:66.667	noise_percent:Z:0.0
NC_000007.13	45291604	A	G	editing_percent:Z:66.667	noise_percent:Z:0.0
NC_000007.13	45291615	A	G	editing_percent:Z:50.0	noise_percent:Z:0.0
NC_000007.13	63438232	A	G	editing_percent:Z:66.667	noise_percent:Z:0.0
NC_000007.13	63438233	A	G	editing_percent:Z:66.667	noise_percent:Z:0.0
NC_000007.13	63438234	A	G	editing_percent:Z:66.667	noise_percent:Z:0.0
NC_000007.13	63438272	A	G	editing_percent:Z:66.667	noise_percent:Z:0.0
NC_000007.13	71163995	A	G	editing_percent:Z:66.667	noise_percent:Z:0.0
NC_000007.13	76158758	A	G	editing_percent:Z:66.667	noise_percent:Z:0.0
NC_000007.13	81953559	A	G	editing_percent:Z:50.0	noise_percent:Z:0.0
NC_000007.13	148736955	A	G	editing_percent:Z:33.333	noise_percent:Z:0.0
NC_000007.13	148736980	A	G	editing_percent:Z:33.333	noise_percent:Z:0.0
NC_000007.13	148736994	A	G	editing_percent:Z:33.333	noise_percent:Z:0.0
NC_000007.13	148736995	A	G	editing_percent:Z:66.667	noise_percent:Z:0.0
NC_000007.13	148736997	A	G	editing_percent:Z:50.0	noise_percent:Z:0.0
NC_000007.13	148736998	A	G	editing_percent:Z:66.667	noise_percent:Z:0.0
NC_000007.13	148737000	A	G	editing_percent:Z:66.667	noise_percent:Z:0.0
NC_000007.13	148737002	A	G	editing_percent:Z:40.0	noise_percent:Z:0.0
NC_000008.10	22315409	A	G	editing_percent:Z:66.667	noise_percent:Z:0.0
NC_000008.10	22315446	A	G	editing_percent:Z:66.667	noise_percent:Z:0.0
NC_000008.10	42875746	A	G	editing_percent:Z:66.667	noise_percent:Z:0.0
NC_000008.10	42875777	A	G	editing_percent:Z:66.667	noise_percent:Z:0.0
NC_000008.10	61454858	A	G	editing_percent:Z:66.667	noise_percent:Z:0.0
NC_000008.10	109231898	A	G	editing_percent:Z:66.667	noise_percent:Z:0.0
NC_000008.10	109231904	A	G	editing_percent:Z:66.667	noise_percent:Z:0.0
NC_000008.10	109231921	A	G	editing_percent:Z:66.667	noise_percent:Z:0.0
NC_000009.11	41799567	A	G	editing_percent:Z:50.0	noise_percent:Z:0.0
NC_000009.11	42864043	A	G	editing_percent:Z:66.667	noise_percent:Z:0.0
NC_000009.11	42864061	A	G	editing_percent:Z:66.667	noise_percent:Z:0.0
NC_000009.11	42864062	A	G	editing_percent:Z:66.667	noise_percent:Z:0.0
NC_000009.11	42864154	A	G	editing_percent:Z:75.0	noise_percent:Z:0.0
NC_000009.11	42871502	A	G	editing_percent:Z:66.667	noise_percent:Z:0.0
NC_000009.11	42871503	A	G	editing_percent:Z:66.667	noise_percent:Z:0.0
NC_000009.11	42871527	A	G	editing_percent:Z:60.0	noise_percent:Z:0.0
NC_000009.11	42871528	A	G	editing_percent:Z:40.0	noise_percent:Z:0.0
NC_000009.11	42871531	A	G	editing_percent:Z:50.0	noise_percent:Z:0.0
NC_000009.11	42871536	A	G	editing_percent:Z:50.0	noise_percent:Z:0.0
NC_000009.11	67037057	A	G	editing_percent:Z:66.667	noise_percent:Z:0.0
NC_000009.11	67037064	A	G	editing_percent:Z:66.667	noise_percent:Z:0.0
NC_000009.11	67044516	A	G	editing_percent:Z:75.0	noise_percent:Z:0.0
NC_000009.11	67044533	A	G	editing_percent:Z:75.0	noise_percent:Z:0.0
NC_000009.11	67044536	A	G	editing_percent:Z:50.0	noise_percent:Z:0.0
NC_000009.11	84036320	A	G	editing_percent:Z:75.0	noise_percent:Z:0.0
NC_000009.11	84036344	A	G	editing_percent:Z:50.0	noise_percent:Z:0.0
NC_000009.11	84036353	A	G	editing_percent:Z:50.0	noise_percent:Z:0.0
NC_000009.11	103493880	A	G	editing_percent:Z:50.0	noise_percent:Z:0.0
NC_000009.11	123368249	A	G	editing_percent:Z:66.667	noise_percent:Z:0.0
NC_000009.11	123368264	A	G	editing_percent:Z:66.667	noise_percent:Z:0.0
NC_000009.11	124322900	A	G	editing_percent:Z:66.667	noise_percent:Z:0.0
NC_000009.11	135895017	A	G	editing_percent:Z:66.667	noise_percent:Z:0.0
NC_000009.11	135895056	A	G	editing_percent:Z:66.667	noise_percent:Z:0.0
NC_000009.11	135895151	A	G	editing_percent:Z:50.0	noise_percent:Z:0.0
NC_000009.11	135895167	A	G	editing_percent:Z:33.333	noise_percent:Z:0.0
NC_000010.10	119425	A	G	editing_percent:Z:66.667	noise_percent:Z:0.0
NC_000010.10	119462	A	G	editing_percent:Z:66.667	noise_percent:Z:0.0
NC_000010.10	7666350	A	G	editing_percent:Z:66.667	noise_percent:Z:0.0
NC_000010.10	12378979	A	G	editing_percent:Z:60.0	noise_percent:Z:0.0
NC_000010.10	22149508	A	G	editing_percent:Z:50.0	noise_percent:Z:0.0
NC_000010.10	22149512	A	G	editing_percent:Z:50.0	noise_percent:Z:0.0
NC_000010.10	22149519	A	G	editing_percent:Z:33.333	noise_percent:Z:0.0
NC_000010.10	22149529	A	G	editing_percent:Z:50.0	noise_percent:Z:0.0
NC_000010.10	22149544	A	G	editing_percent:Z:50.0	noise_percent:Z:0.0
NC_000010.10	38729371	A	G	editing_percent:Z:80.0	noise_percent:Z:0.0
NC_000010.10	38729376	A	G	editing_percent:Z:33.333	noise_percent:Z:0.0
NC_000010.10	38729386	A	G	editing_percent:Z:33.333	noise_percent:Z:0.0
NC_000010.10	75539301	A	G	editing_percent:Z:66.667	noise_percent:Z:0.0
NC_000010.10	99010567	A	G	editing_percent:Z:71.429	noise_percent:Z:0.0
NC_000010.10	99010568	A	G	editing_percent:Z:57.143	noise_percent:Z:0.0
NC_000010.10	99010590	A	G	editing_percent:Z:33.333	noise_percent:Z:0.0
NC_000010.10	99010601	A	G	editing_percent:Z:71.429	noise_percent:Z:0.0
NC_000010.10	99010608	A	G	editing_percent:Z:71.429	noise_percent:Z:0.0
NC_000010.10	99010613	A	G	editing_percent:Z:40.0	noise_percent:Z:0.0
NC_000010.10	125613300	A	G	editing_percent:Z:66.667	noise_percent:Z:0.0
NC_000010.10	126532113	A	G	editing_percent:Z:66.667	noise_percent:Z:0.0
NC_000011.9	17250127	A	G	editing_percent:Z:66.667	noise_percent:Z:0.0
NC_000011.9	57565193	A	G	editing_percent:Z:66.667	noise_percent:Z:0.0
NC_000011.9	77597536	A	G	editing_percent:Z:50.0	noise_percent:Z:0.0
NC_000011.9	77597537	A	G	editing_percent:Z:50.0	noise_percent:Z:0.0
NC_000011.9	77597542	A	G	editing_percent:Z:66.667	noise_percent:Z:0.0
NC_000011.9	77597546	A	G	editing_percent:Z:50.0	noise_percent:Z:0.0
NC_000011.9	97891422	A	G	editing_percent:Z:66.667	noise_percent:Z:0.0
NC_000011.9	97891430	A	G	editing_percent:Z:66.667	noise_percent:Z:0.0
NC_000011.9	103279844	A	G	editing_percent:Z:60.0	noise_percent:Z:0.0
NC_000011.9	103279845	A	G	editing_percent:Z:57.143	noise_percent:Z:0.0
NC_000011.9	117006945	A	G	editing_percent:Z:66.667	noise_percent:Z:0.0
NC_000011.9	117006949	A	G	editing_percent:Z:66.667	noise_percent:Z:0.0
NC_000011.9	117006955	A	G	editing_percent:Z:66.667	noise_percent:Z:0.0
NC_000011.9	123537944	A	G	editing_percent:Z:66.667	noise_percent:Z:0.0
NC_000012.11	17143919	A	G	editing_percent:Z:50.0	noise_percent:Z:0.0
NC_000012.11	19609010	A	G	editing_percent:Z:66.667	noise_percent:Z:0.0
NC_000012.11	20704466	A	G	editing_percent:Z:37.5	noise_percent:Z:0.0
NC_000012.11	20704468	A	G	editing_percent:Z:37.5	noise_percent:Z:0.0
NC_000012.11	48263103	A	G	editing_percent:Z:33.333	noise_percent:Z:0.0
NC_000012.11	51324085	A	G	editing_percent:Z:60.0	noise_percent:Z:0.0
NC_000012.11	51325374	A	G	editing_percent:Z:80.0	noise_percent:Z:0.0
NC_000012.11	51325390	A	G	editing_percent:Z:60.0	noise_percent:Z:0.0
NC_000012.11	110337286	A	G	editing_percent:Z:66.667	noise_percent:Z:0.0
NC_000012.11	110337289	A	G	editing_percent:Z:66.667	noise_percent:Z:0.0
NC_000012.11	110424384	A	G	editing_percent:Z:50.0	noise_percent:Z:0.0
NC_000012.11	110424386	A	G	editing_percent:Z:80.0	noise_percent:Z:0.0
NC_000012.11	110424391	A	G	editing_percent:Z:40.0	noise_percent:Z:0.0
NC_000012.11	110424392	A	G	editing_percent:Z:40.0	noise_percent:Z:0.0
NC_000012.11	110424407	A	G	editing_percent:Z:50.0	noise_percent:Z:0.0
NC_000012.11	110424408	A	G	editing_percent:Z:40.0	noise_percent:Z:0.0
NC_000012.11	110424412	A	G	editing_percent:Z:60.0	noise_percent:Z:0.0
NC_000012.11	116787867	A	G	editing_percent:Z:66.667	noise_percent:Z:0.0
NC_000012.11	120646683	A	G	editing_percent:Z:75.0	noise_percent:Z:0.0
NC_000012.11	123253749	A	G	editing_percent:Z:66.667	noise_percent:Z:0.0
NC_000012.11	123253751	A	G	editing_percent:Z:66.667	noise_percent:Z:0.0
NC_000012.11	125396672	A	G	editing_percent:Z:50.0	noise_percent:Z:0.0
NC_000012.11	125397011	A	G	editing_percent:Z:50.0	noise_percent:Z:0.0
NC_000014.8	19585150	A	G	editing_percent:Z:40.0	noise_percent:Z:0.0
NC_000014.8	43077960	A	G	editing_percent:Z:66.667	noise_percent:Z:0.0
NC_000014.8	106667620	A	G	editing_percent:Z:50.0	noise_percent:Z:0.0
NC_000014.8	107012992	A	G	editing_percent:Z:40.0	noise_percent:Z:0.0
NC_000015.9	35085613	A	G	editing_percent:Z:66.667	noise_percent:Z:0.0
NC_000015.9	41381284	A	G	editing_percent:Z:50.0	noise_percent:Z:0.0
NC_000015.9	41381290	A	G	editing_percent:Z:50.0	noise_percent:Z:0.0
NC_000015.9	41381300	A	G	editing_percent:Z:66.667	noise_percent:Z:0.0
NC_000015.9	41381316	A	G	editing_percent:Z:75.0	noise_percent:Z:0.0
NC_000015.9	41381329	A	G	editing_percent:Z:50.0	noise_percent:Z:0.0
NC_000015.9	44281375	A	G	editing_percent:Z:50.0	noise_percent:Z:0.0
NC_000015.9	45025767	A	G	editing_percent:Z:75.0	noise_percent:Z:0.0
NC_000015.9	45025794	A	G	editing_percent:Z:50.0	noise_percent:Z:0.0
NC_000015.9	51274135	A	G	editing_percent:Z:66.667	noise_percent:Z:0.0
NC_000015.9	51274162	A	G	editing_percent:Z:66.667	noise_percent:Z:0.0
NC_000015.9	69033978	A	G	editing_percent:Z:66.667	noise_percent:Z:0.0
NC_000015.9	76525764	A	G	editing_percent:Z:66.667	noise_percent:Z:0.0
NC_000016.9	15034422	A	G	editing_percent:Z:66.667	noise_percent:Z:0.0
NC_000016.9	22488277	A	G	editing_percent:Z:50.0	noise_percent:Z:0.0
NC_000016.9	22488326	A	G	editing_percent:Z:66.667	noise_percent:Z:0.0
NC_000016.9	22488327	A	G	editing_percent:Z:50.0	noise_percent:Z:0.0
NC_000016.9	22508517	A	G	editing_percent:Z:66.667	noise_percent:Z:0.0
NC_000016.9	22521865	A	G	editing_percent:Z:80.0	noise_percent:Z:0.0
NC_000016.9	22521876	A	G	editing_percent:Z:80.0	noise_percent:Z:0.0
NC_000016.9	22533438	A	G	editing_percent:Z:66.667	noise_percent:Z:0.0
NC_000016.9	22533858	A	G	editing_percent:Z:40.0	noise_percent:Z:0.0
NC_000016.9	22533873	A	G	editing_percent:Z:40.0	noise_percent:Z:0.0
NC_000016.9	22533876	A	G	editing_percent:Z:40.0	noise_percent:Z:0.0
NC_000016.9	22533878	A	G	editing_percent:Z:80.0	noise_percent:Z:0.0
NC_000016.9	22533881	A	G	editing_percent:Z:66.667	noise_percent:Z:0.0
NC_000016.9	24531936	A	G	editing_percent:Z:66.667	noise_percent:Z:0.0
NC_000016.9	24531943	A	G	editing_percent:Z:66.667	noise_percent:Z:0.0
NC_000016.9	24531949	A	G	editing_percent:Z:66.667	noise_percent:Z:0.0
NC_000016.9	26344236	A	G	editing_percent:Z:66.667	noise_percent:Z:0.0
NC_000016.9	33963969	A	G	editing_percent:Z:33.333	noise_percent:Z:0.0
NC_000016.9	65960774	A	G	editing_percent:Z:66.667	noise_percent:Z:0.0
NC_000016.9	84095871	A	G	editing_percent:Z:66.667	noise_percent:Z:0.0
NC_000016.9	84095873	A	G	editing_percent:Z:66.667	noise_percent:Z:0.0
NC_000016.9	90227484	A	G	editing_percent:Z:66.667	noise_percent:Z:0.0
NC_000016.9	90227491	A	G	editing_percent:Z:66.667	noise_percent:Z:0.0
NC_000017.10	1481872	A	G	editing_percent:Z:75.0	noise_percent:Z:0.0
NC_000017.10	36919513	A	G	editing_percent:Z:66.667	noise_percent:Z:0.0
NC_000017.10	51183731	A	G	editing_percent:Z:44.444	noise_percent:Z:0.0
NC_000017.10	51183735	A	G	editing_percent:Z:37.5	noise_percent:Z:0.0
NC_000017.10	56680307	A	G	editing_percent:Z:66.667	noise_percent:Z:0.0
NC_000017.10	66001969	A	G	editing_percent:Z:66.667	noise_percent:Z:0.0
NC_000017.10	66001970	A	G	editing_percent:Z:66.667	noise_percent:Z:0.0
NC_000017.10	66001971	A	G	editing_percent:Z:66.667	noise_percent:Z:0.0
NC_000017.10	66001978	A	G	editing_percent:Z:66.667	noise_percent:Z:0.0
NC_000017.10	66001983	A	G	editing_percent:Z:66.667	noise_percent:Z:0.0
NC_000018.9	2006605	A	G	editing_percent:Z:66.667	noise_percent:Z:0.0
NC_000018.9	2006607	A	G	editing_percent:Z:66.667	noise_percent:Z:0.0
NC_000018.9	2006611	A	G	editing_percent:Z:66.667	noise_percent:Z:0.0
NC_000018.9	2006619	A	G	editing_percent:Z:66.667	noise_percent:Z:0.0
NC_000018.9	2006645	A	G	editing_percent:Z:66.667	noise_percent:Z:0.0
NC_000018.9	22419319	A	G	editing_percent:Z:66.667	noise_percent:Z:0.0
NC_000018.9	55362183	A	G	editing_percent:Z:66.667	noise_percent:Z:0.0
NC_000018.9	71900120	A	G	editing_percent:Z:40.0	noise_percent:Z:0.0
NC_000018.9	71900137	A	G	editing_percent:Z:60.0	noise_percent:Z:0.0
NC_000018.9	71900143	A	G	editing_percent:Z:60.0	noise_percent:Z:0.0
NC_000018.9	71900163	A	G	editing_percent:Z:80.0	noise_percent:Z:0.0
NC_000019.9	3292166	A	G	editing_percent:Z:66.667	noise_percent:Z:0.0
NC_000019.9	3292174	A	G	editing_percent:Z:66.667	noise_percent:Z:0.0
NC_000019.9	10242671	A	G	editing_percent:Z:66.667	noise_percent:Z:0.0
NC_000019.9	10242678	A	G	editing_percent:Z:66.667	noise_percent:Z:0.0
NC_000019.9	11043628	A	G	editing_percent:Z:66.667	noise_percent:Z:0.0
NC_000019.9	11297756	A	G	editing_percent:Z:66.667	noise_percent:Z:0.0
NC_000019.9	11297785	A	G	editing_percent:Z:66.667	noise_percent:Z:0.0
NC_000019.9	11561195	A	G	editing_percent:Z:80.0	noise_percent:Z:0.0
NC_000019.9	11561201	A	G	editing_percent:Z:80.0	noise_percent:Z:0.0
NC_000019.9	11561213	A	G	editing_percent:Z:40.0	noise_percent:Z:0.0
NC_000019.9	20406318	A	G	editing_percent:Z:66.667	noise_percent:Z:0.0
NC_000019.9	29552833	A	G	editing_percent:Z:50.0	noise_percent:Z:0.0
NC_000019.9	29552841	A	G	editing_percent:Z:50.0	noise_percent:Z:0.0
NC_000019.9	36066514	A	G	editing_percent:Z:66.667	noise_percent:Z:0.0
NC_000019.9	36066523	A	G	editing_percent:Z:40.0	noise_percent:Z:0.0
NC_000020.10	3851191	A	G	editing_percent:Z:66.667	noise_percent:Z:0.0
NC_000020.10	3851632	A	G	editing_percent:Z:66.667	noise_percent:Z:0.0
NC_000020.10	3851657	A	G	editing_percent:Z:66.667	noise_percent:Z:0.0
NC_000021.8	9827049	A	G	editing_percent:Z:75.0	noise_percent:Z:0.0
NC_000021.8	9827504	A	G	editing_percent:Z:75.0	noise_percent:Z:0.0
NC_000021.8	9827512	A	G	editing_percent:Z:66.667	noise_percent:Z:0.0
NC_000021.8	47657910	A	G	editing_percent:Z:66.667	noise_percent:Z:0.0
NC_000021.8	47657935	A	G	editing_percent:Z:66.667	noise_percent:Z:0.0
NC_000022.10	22786706	A	G	editing_percent:Z:33.333	noise_percent:Z:0.0
NC_000022.10	22786707	A	G	editing_percent:Z:33.333	noise_percent:Z:0.0
NC_000022.10	38101294	A	G	editing_percent:Z:66.667	noise_percent:Z:0.0
NC_000022.10	41470275	A	G	editing_percent:Z:50.0	noise_percent:Z:0.0
NC_000022.10	41470281	A	G	editing_percent:Z:50.0	noise_percent:Z:0.0
NC_000022.10	41470846	A	G	editing_percent:Z:75.0	noise_percent:Z:0.0
NC_000023.10	10479035	A	G	editing_percent:Z:66.667	noise_percent:Z:0.0
NC_000023.10	15020918	A	G	editing_percent:Z:66.667	noise_percent:Z:0.0
NC_000023.10	15020930	A	G	editing_percent:Z:66.667	noise_percent:Z:0.0
NC_000023.10	15020950	A	G	editing_percent:Z:66.667	noise_percent:Z:0.0
NC_000023.10	15801738	A	G	editing_percent:Z:66.667	noise_percent:Z:0.0
NC_000023.10	15801739	A	G	editing_percent:Z:66.667	noise_percent:Z:0.0
NC_000023.10	23894831	A	G	editing_percent:Z:66.667	noise_percent:Z:0.0
NC_000023.10	54588740	A	G	editing_percent:Z:50.0	noise_percent:Z:0.0
NC_000023.10	54588741	A	G	editing_percent:Z:75.0	noise_percent:Z:0.0
NC_000023.10	84346990	A	G	editing_percent:Z:66.667	noise_percent:Z:0.0
NC_000023.10	86958330	A	G	editing_percent:Z:66.667	noise_percent:Z:0.0
NC_000023.10	108297379	A	G	editing_percent:Z:66.667	noise_percent:Z:0.0
NC_000023.10	108297654	A	G	editing_percent:Z:66.667	noise_percent:Z:0.0
NC_000023.10	108297658	A	G	editing_percent:Z:66.667	noise_percent:Z:0.0
NC_000024.9	818714	A	G	editing_percent:Z:66.667	noise_percent:Z:0.0
NC_012920.1	7068	A	G	editing_percent:Z:60.0	noise_percent:Z:0.0
NC_012920.1	7381	A	G	editing_percent:Z:40.0	noise_percent:Z:0.0
NC_012920.1	7455	A	G	editing_percent:Z:50.0	noise_percent:Z:0.0
NC_012920.1	8717	A	G	editing_percent:Z:33.333	noise_percent:Z:0.0
NT_167214.1	109122	A	G	editing_percent:Z:66.667	noise_percent:Z:0.0
NT_167214.1	109241	A	G	editing_percent:Z:50.0	noise_percent:Z:0.0
NT_167214.1	109475	A	G	editing_percent:Z:46.154	noise_percent:Z:0.0
NT_167214.1	109516	A	G	editing_percent:Z:60.0	noise_percent:Z:0.0
NT_167214.1	109563	A	G	editing_percent:Z:33.333	noise_percent:Z:0.0
NT_167214.1	109585	A	G	editing_percent:Z:40.0	noise_percent:Z:0.0
NT_167214.1	109745	A	G	editing_percent:Z:66.667	noise_percent:Z:0.0
NT_167214.1	109746	A	G	editing_percent:Z:66.667	noise_percent:Z:0.0
NT_167214.1	109747	A	G	editing_percent:Z:66.667	noise_percent:Z:0.0
NT_167214.1	109914	A	G	editing_percent:Z:60.0	noise_percent:Z:0.0
NT_167214.1	110463	A	G	editing_percent:Z:36.364	noise_percent:Z:0.0
NT_167214.1	110542	A	G	editing_percent:Z:66.667	noise_percent:Z:0.0
NT_167214.1	115279	A	G	editing_percent:Z:50.0	noise_percent:Z:0.0
NT_167214.1	115288	A	G	editing_percent:Z:75.0	noise_percent:Z:0.0
NT_167214.1	115289	A	G	editing_percent:Z:50.0	noise_percent:Z:0.0
NT_167214.1	115290	A	G	editing_percent:Z:50.0	noise_percent:Z:0.0
NT_167214.1	115958	A	G	editing_percent:Z:60.0	noise_percent:Z:0.0
NT_167214.1	117094	A	G	editing_percent:Z:40.0	noise_percent:Z:0.0
NT_167214.1	117309	A	G	editing_percent:Z:42.857	noise_percent:Z:0.0
NT_167214.1	117310	A	G	editing_percent:Z:66.667	noise_percent:Z:0.0
NT_167214.1	117313	A	G	editing_percent:Z:66.667	noise_percent:Z:0.0
NT_167214.1	117319	A	G	editing_percent:Z:66.667	noise_percent:Z:0.0
NT_167214.1	153094	A	G	editing_percent:Z:66.667	noise_percent:Z:0.0
NT_167214.1	153438	A	G	editing_percent:Z:42.857	noise_percent:Z:0.0
NT_167214.1	153488	A	G	editing_percent:Z:33.333	noise_percent:Z:0.0
NT_167214.1	153518	A	G	editing_percent:Z:66.667	noise_percent:Z:0.0
NT_167214.1	153653	A	G	editing_percent:Z:40.0	noise_percent:Z:0.0
NT_167214.1	153665	A	G	editing_percent:Z:33.333	noise_percent:Z:0.0
NT_167214.1	153952	A	G	editing_percent:Z:66.667	noise_percent:Z:0.0
NT_167214.1	154336	A	G	editing_percent:Z:50.0	noise_percent:Z:0.0
NT_167214.1	154342	A	G	editing_percent:Z:33.333	noise_percent:Z:0.0
NT_167214.1	154435	A	G	editing_percent:Z:30.0	noise_percent:Z:0.0
NT_167214.1	154437	A	G	editing_percent:Z:30.0	noise_percent:Z:0.0
NT_167214.1	157668	A	G	editing_percent:Z:50.0	noise_percent:Z:0.0
NT_167214.1	159262	A	G	editing_percent:Z:66.667	noise_percent:Z:0.0
NT_167214.1	159286	A	G	editing_percent:Z:33.333	noise_percent:Z:0.0
NT_167214.1	159309	A	G	editing_percent:Z:66.667	noise_percent:Z:0.0
NT_167214.1	159310	A	G	editing_percent:Z:66.667	noise_percent:Z:0.0
NT_167214.1	159930	A	G	editing_percent:Z:66.667	noise_percent:Z:0.0
NT_167214.1	161006	A	G	editing_percent:Z:66.667	noise_percent:Z:0.0
NT_167214.1	161045	A	G	editing_percent:Z:40.0	noise_percent:Z:0.0
NT_167223.1	19072	A	G	editing_percent:Z:40.0	noise_percent:Z:0.0
NT_167248.1	2615388	A	G	editing_percent:Z:66.667	noise_percent:Z:0.0
NT_167248.1	3091143	A	G	editing_percent:Z:66.667	noise_percent:Z:0.0
NT_167248.1	3091144	A	G	editing_percent:Z:66.667	noise_percent:Z:0.0
NW_003315910.1	116527	A	G	editing_percent:Z:66.667	noise_percent:Z:0.0
NW_003315917.2	416694	A	G	editing_percent:Z:66.667	noise_percent:Z:0.0
NW_003571032.1	30922	A	G	editing_percent:Z:66.667	noise_percent:Z:0.0
NW_003571032.1	38296	A	G	editing_percent:Z:66.667	noise_percent:Z:0.0
NW_003571032.1	38420	A	G	editing_percent:Z:80.0	noise_percent:Z:0.0
NW_003571032.1	38442	A	G	editing_percent:Z:75.0	noise_percent:Z:0.0
NW_003571032.1	38443	A	G	editing_percent:Z:50.0	noise_percent:Z:0.0
NW_003571043.1	63482	A	G	editing_percent:Z:75.0	noise_percent:Z:0.0
NW_003571043.1	63488	A	G	editing_percent:Z:75.0	noise_percent:Z:0.0
NW_003571043.1	63496	A	G	editing_percent:Z:75.0	noise_percent:Z:0.0
NW_003871055.3	901272	A	G	editing_percent:Z:40.0	noise_percent:Z:0.0
NW_003871055.3	901309	A	G	editing_percent:Z:50.0	noise_percent:Z:0.0
NW_003871055.3	3266043	A	G	editing_percent:Z:66.667	noise_percent:Z:0.0
[truncated: 62 more rows]
