# Supplementary material for: RESIC: A Tool for Comprehensive Adenosine to Inosine RNA Editing Site Identification and Classification
Source: Front Genet. 2021 Jul 23;12:686851. doi: 10.3389/fgene.2021.686851 (PMC8343188; doi:10.3389/fgene.2021.686851)
Supplement: Supplementary file 2 [file Data_Sheet_2.zip › Suppl. Tables 2 -6.XLSX]

## Sheet: Table S2
Hyper sites												Hyper genes in unique sites
%	num	category										%	num	category
	539	Mock_norep_hyper_A-I-Total											67	mock_genes_in_unique_sites
58.4416	315	Mock_norep_hyper_A-I_unique_sites										35.8209	24	mock_unique_genes_in_unique_sites
41.5584	224	Mock_norep_hyper_A-I_shared_sites										64.1791	43	common genes
	715	SARS-CoV-2_norep_hyper_A-I-Total											92	sars_genes_in_unique_sites
68.6713	491	SARS-CoV-2_norep_hyper_A-I_unique_sites										52.1739	48	sars_unique_genes_in_unique_sites
31.3287	224	SARS-CoV-2_norep_hyper_A-I_shared_sites										47.8261	44	common genes
Norep sites												norep genes in unique sites
%	num	category										%	num	category
	293	mock_norep_A-I											84	mock_genes_in_unique_sites
60.4096	177	mock_norep_A-I_unique_sites-Total										66.6667	56	mock_unique_genes_in_unique_sites
39.5904	116	mock_norep_A-I_shared_sites										33.3333	28	common genes
	377	SARS-CoV-2_norep_A-I-Total											98	sars_genes_in_unique_sites
69.2308	261	SARS-CoV-2_norep_A-I_unique_sites										68.3673	67	sars_unique_genes_in_unique_sites
30.7692	116	SARS-CoV-2_norep_A-I_shared_sites										31.6327	31	common genes

## Sheet: Table S3
SARS-CoV-2 non-rep hyper-unique genes					GeneMANIA results:	Function	FDR (<0.05)	Genes in network	Genes in genome
APOBEC3C						positive regulation of I-kappaB kinase/NF-kappaB signaling	0.000349909	8	138
APOL6						regulation of I-kappaB kinase/NF-kappaB signaling	0.00170363	8	185
ARNTL2						I-kappaB kinase/NF-kappaB signaling	0.00190984	8	198
ARNTL2-AS1						positive regulation of stress-activated MAPK cascade	0.00413211	5	54
ARPC2						positive regulation of stress-activated protein kinase signaling cascade	0.00413211	5	55
ATP2C1						peptidyl-tyrosine phosphorylation	0.014039	7	210
C22orf23						regulation of peptidyl-tyrosine phosphorylation	0.014039	6	138
CASP10						regulation of cell adhesion	0.014039	7	201
CD46						peptidyl-tyrosine modification	0.014039	7	210
CFLAR						positive regulation of cell adhesion	0.0213872	5	88
COX3						regulation of protein tyrosine kinase activity	0.0220454	4	43
CRCP						signal transduction in absence of ligand	0.0244823	4	46
DCPS						extrinsic apoptotic signaling pathway in absence of ligand	0.0244823	4	46
ERBB2						positive regulation of MAPK cascade	0.0270512	7	251
F2RL1						establishment of protein localization to membrane	0.0272518	7	254
FAM157C						regulation of epidermal growth factor-activated receptor activity	0.0341309	3	19
GABRP						positive regulation of protein serine/threonine kinase activity	0.0341309	6	180
GATC						single-organism cellular localization	0.0341309	7	273
GOLGA3						single-organism localization	0.0341309	7	273
GSEC						regulation of stress-activated protein kinase signaling cascade	0.0475092	5	121
HEATR3						regulation of stress-activated MAPK cascade	0.0475092	5	120
KAT8						activation of protein kinase activity	0.0496051	6	202
MAVS
MED18
MOCOS
MRI1
MX1
MYADM
ND4
PAICS
PEX26
PHACTR4
PIP5K1A
PLEKHA2
PRRG4
QKI
REEP5
RNF213
RPL28
RPL41
SLC12A2
SRP19
STK4
TACC3
TAOK3
TGFB2
THEMIS2
ZC3H12A

## Sheet: Table S4
SARS-norep-unique genes					GeneMANIA results:		Function	FDR (<0.05)	Genes in network	Genes in genome
ARHGAP26							response to type I interferon	1.03246e-12	10	75
ARPC2							cellular response to type I interferon	1.03246e-12	10	74
ATP2C1							type I interferon signaling pathway	1.03246e-12	10	74
B3GNT3							response to interferon-gamma	1.1808e-07	8	106
C22orf23							interferon-gamma-mediated signaling pathway	3.36111e-07	7	73
CCAR1							cellular response to interferon-gamma	1.25439e-06	7	90
CD44							antigen processing and presentation of peptide antigen via MHC class I	1.31808e-06	7	94
CFLAR							phagocytic vesicle membrane	1.31808e-06	5	22
CLIP4							ER to Golgi transport vesicle membrane	7.46445e-06	5	31
CNDP2							ER to Golgi transport vesicle	1.06362e-05	5	35
CXCL6							antigen processing and presentation of exogenous peptide antigen via MHC class I, TAP-dependent	1.06362e-05	6	75
CXCL8							early endosome membrane	1.06362e-05	5	35
DAP3							antigen processing and presentation of exogenous peptide antigen via MHC class I	1.23479e-05	6	78
DPY19L4							transport vesicle membrane	4.59443e-05	5	49
EDN1							peptide antigen binding	4.59443e-05	4	18
ERVK3-1							coated vesicle membrane	4.59443e-05	6	100
ETS2							antigen processing and presentation of peptide antigen	5.22653e-05	7	178
FAM20B							phagocytic vesicle	0.000105724	5	59
FBXO38							antigen processing and presentation	0.000175541	7	216
GABRP							lumenal side of membrane	0.000212534	4	28
GDI1							integral component of lumenal side of endoplasmic reticulum membrane	0.000212534	4	28
GPT2							lumenal side of endoplasmic reticulum membrane	0.000212534	4	28
ICAM1							antigen processing and presentation of exogenous peptide antigen	0.000636904	6	166
IFNAR2							coated vesicle	0.000644024	6	172
IQGAP1							antigen processing and presentation of exogenous antigen	0.000644024	6	171
ITGA3							transport vesicle	0.000644024	5	92
KLC1							negative regulation of viral genome replication	0.000644024	4	38
LGALS9							antigen processing and presentation of endogenous antigen	0.000644024	3	10
LINC01000							endocytic vesicle membrane	0.00072197	5	95
LOC105369201							response to virus	0.00166863	6	205
LOC107985246							regulation of viral genome replication	0.00178299	4	51
MARS1							regulation of multi-organism process	0.00211572	6	216
MCRIP2							early endosome	0.00287315	5	129
MRPL37							antigen binding	0.002918	4	59
MVP							cytoplasmic vesicle membrane	0.002918	6	232
MX1							vesicle membrane	0.0033641	6	239
NCMAP							viral genome replication	0.00373019	4	64
NOCT							negative regulation of viral process	0.00386482	4	65
PCDH11X							negative regulation of multi-organism process	0.00819602	4	79
PLAAT4							Golgi membrane	0.00857632	6	287
PLEKHA2							endosome membrane	0.00935642	5	172
PVR							endocytic vesicle	0.0102025	5	176
RAB7A							endosomal part	0.011102	5	180
RAC1							integral component of endoplasmic reticulum membrane	0.0156871	4	96
RPL13							intrinsic component of endoplasmic reticulum membrane	0.015976	4	97
RPL27A							peptide binding	0.0190358	4	102
RPS12							amide binding	0.0208702	4	105
SCP2							defense response to virus	0.0301461	4	116
SLC30A4										134
SLC35A3										10
SRFBP1										142
TAF8										150
THBS1										163
TMEM132A										163
TMEM171
TRAF7
TRAPPC2B
TUBG1
UBA52
UBE2Z
UPP1
VCL
VHL
ZC3H12A
ZNF547
ZNF621
ZNF8-ERVK3-1

## Sheet: Table S5
Mock-norep_hyper-unique genes					GeneMANIA results:	Function	FDR (<0.05)	Genes in network	Genes in genome
ALDOA						antigen processing and presentation of endogenous antigen	1.02622e-07	5	10
B2M						antigen processing and presentation	6.94277e-05	8	216
CAST						antigen processing and presentation of peptide antigen via MHC class I	0.000165851	6	94
COX1						antigen binding	0.000380605	5	59
DPY19L4						phagocytic vesicle membrane	0.000380605	4	22
EIF2S3						lumenal side of membrane	0.000584468	4	28
ERAP1						integral component of lumenal side of endoplasmic reticulum membrane	0.000584468	4	28
GM2A						lumenal side of endoplasmic reticulum membrane	0.000584468	4	28
GMPS						ER to Golgi transport vesicle membrane	0.000710289	4	31
IFI27						antigen processing and presentation of exogenous peptide antigen via MHC class I	0.000710289	5	78
KRT23						antigen processing and presentation of exogenous peptide antigen via MHC class I, TAP-dependent	0.000710289	5	75
LINC01504						ER to Golgi transport vesicle	0.000910873	4	35
LOC100507412						early endosome membrane	0.000910873	4	35
LOC112694756						antigen processing and presentation of exogenous antigen	0.00124487	6	171
LONP2						antigen processing and presentation of peptide antigen	0.00146879	6	178
MAPKAPK2						peptide binding	0.00186269	5	102
MFSD1						amide binding	0.00202385	5	105
PROSER3						transport vesicle membrane	0.00261073	4	49
RBM8A						nuclear-transcribed mRNA catabolic process, nonsense-mediated decay	0.00296163	5	116
RNA28SN5						phagocytic vesicle	0.0049776	4	59
RNA45SN5
RPL27A
TXNDC15
XPOT

## Sheet: Table S6
Mock-norep-unique genes					GeneMANIA results:	Function	FDR (<0.05)	Genes in network	Genes in genome
APOBEC3C						translational initiation	0.000321802	8	150
BNIP2						single-organism cellular localization	0.000321802	10	273
CDKL1						single-organism localization	0.000321802	10	273
CEP78						protein localization to membrane	0.000357458	9	228
CLDN18						protein targeting	0.000357458	10	299
CNPY3-GNMT						establishment of protein localization to membrane	0.000745626	9	254
CXorf56						establishment of protein localization to endoplasmic reticulum	0.00419601	6	109
DMAC2L						protein targeting to ER	0.00419601	6	108
DSEL						SRP-dependent cotranslational protein targeting to membrane	0.00419601	6	107
EIF3B						cotranslational protein targeting to membrane	0.00419601	6	108
FDCSP						protein localization to endoplasmic reticulum	0.00667828	6	120
GAPDH						eukaryotic translation initiation factor 3 complex	0.0266499	3	15
GMPS						protein targeting to membrane	0.0266499	6	157
GSTCD
GSTP1
HOOK3
HSP90AB1
KRT18
LOC145694
LOC171391
LONP2
MACF1
MAGT1
MAVS
MCM8-AS1
MTG2
MTHFD1
NME1
NME1-NME2
NOP58
NSUN3
PAIP2
PAQR5
PHACTR4
PLXDC1
PNP
POLR2H
PPIA
PRR11
PRXL2A
PSMC4
RAB11FIP4
RPL26L1
RPS8
RRNAD1
SFT2D2
SLC25A5
SNAPC1
SPCS3
SRD5A3
SRD5A3-AS1
SUMF2
TIMM50
UCA1
ZBTB25
ZDHHC4
