# Supplementary material for: RESIC: A Tool for Comprehensive Adenosine to Inosine RNA Editing Site Identification and Classification
Source: Front Genet. 2021 Jul 23;12:686851. doi: 10.3389/fgene.2021.686851 (PMC8343188; doi:10.3389/fgene.2021.686851)
Supplement: Supplementary file 2 [file Data_Sheet_2.zip › Suppl. Tables 7 - 8.XLSX]

## Sheet: Table S7
gene names	baseMean	log2FoldChange	lfcSE	pvalue	padj
NM_002535.3	2346.55	3.92994	0.108904	1.06931e-285	5.72837e-281
NM_016817.3	1714.24	3.94888	0.115843	6.67567e-255	1.78811e-250
NM_001547.5	3638.67	4.09279	0.121965	3.50416e-249	6.25738e-245
NM_002463.2	840.054	4.60951	0.1461	4.20145e-219	5.62689e-215
NM_080657.5	1088.09	4.10369	0.131834	1.24476e-212	1.33366e-208
NM_006290.4	1196.92	4.51667	0.148802	1.99979e-201	1.78551e-197
NM_001270508.2	1190.6	4.50437	0.148443	2.52391e-201	1.93155e-197
NM_001270507.2	1189.22	4.50921	0.14938	3.5082e-199	2.34922e-195
NM_001549.6	1668.3	3.71673	0.126138	4.92695e-192	2.93269e-188
NM_001031683.4	1655.8	3.69339	0.126058	5.33793e-190	2.85958e-186
NM_001289759.2	1631.34	3.69504	0.127001	2.29096e-187	1.11572e-183
NM_001289758.2	1630.71	3.70026	0.127358	7.71676e-187	3.44496e-183
NM_001354840.2	2458.07	3.46557	0.122845	2.65276e-176	1.09316e-172
NM_000600.5	565.426	4.84591	0.17189	3.66667e-175	1.40305e-171
NM_001548.5	1844.53	3.44517	0.123021	2.00633e-174	7.16542e-171
NM_000575.5	1415.83	3.98976	0.144346	6.50942e-170	2.17948e-166
NM_000201.3	5913.47	2.81489	0.102512	3.38904e-167	1.06797e-163
NM_001206488.3	898.151	4.06285	0.148695	9.20496e-167	2.73955e-163
NM_001270928.2	1741.77	3.46589	0.127185	1.79583e-165	5.06338e-162
NM_001206484.3	896.462	4.05782	0.149292	4.25657e-165	1.14014e-161
NM_001371554.1	1394.61	3.98322	0.146256	4.61925e-165	1.17837e-161
NM_001270930.1	1731.6	3.45059	0.126986	1.48514e-164	3.61639e-161
NM_001270929.2	1744.46	3.4599	0.127558	5.50877e-164	1.28309e-160
NM_001674.4	940.331	4.03201	0.14901	1.02524e-163	2.28845e-160
NM_001270927.2	1736.48	3.44714	0.127474	5.49404e-163	1.17728e-159
NM_001030287.3	864.807	4.06227	0.152506	7.56562e-159	1.55884e-155
NM_014330.3	3334.6	3.0481	0.114592	4.65354e-157	9.23314e-154
NM_001040619.3	896.816	3.96613	0.150465	1.20093e-155	2.29768e-152
NM_002462.5	2069.46	2.94581	0.111478	1.0209e-154	1.88589e-151
NM_001144925.2	2069.5	2.94338	0.111556	2.99739e-154	5.35244e-151
NM_001178046.2	1894.59	2.93437	0.111919	2.1401e-152	3.6983e-149
NM_000584.4	6380.73	3.40612	0.131143	2.44331e-150	4.09032e-147
NM_001371096.1	449.026	4.77663	0.184528	5.44358e-149	8.8369e-146
NM_000576.3	851.072	3.29571	0.127724	2.46844e-148	3.88932e-145
NM_006074.5	464.516	4.98695	0.192588	4.5506e-148	6.96515e-145
NM_001206486.2	792.134	4.03546	0.157454	1.84267e-147	2.74205e-144
NM_001282920.1	1318.08	2.84306	0.11123	4.05618e-145	5.87279e-142
NM_017414.4	854.438	3.16763	0.124238	1.21167e-144	1.70817e-141
NM_001199573.2	435.941	4.96867	0.19577	2.51944e-142	3.46073e-139
NM_022168.4	1707.66	3.11815	0.124403	5.56979e-140	7.45949e-137
NM_207315.3	717.62	3.9201	0.159074	2.76836e-137	3.61717e-134
NM_001345927.2	896.464	3.20305	0.129042	3.91885e-137	4.9985e-134
NM_001319217.2	420.314	5.5208	0.222776	7.558e-137	9.41603e-134
NM_001012967.2	918.208	3.18948	0.129234	8.71997e-136	1.06168e-132
NM_000499.5	411.534	5.55198	0.224976	6.98663e-135	8.31735e-132
NR_046236.2	629.81	3.92632	0.162943	1.86545e-131	2.17248e-128
NM_002053.3	1042.26	3.01027	0.124207	5.89306e-131	6.71696e-128
NM_001318095.2	370.29	4.91065	0.204187	1.1199e-128	1.24988e-125
NM_001319216.2	382.161	5.42788	0.226599	4.68572e-128	5.12283e-125
NM_006472.6	3542.11	2.57941	0.108069	2.36165e-127	2.53032e-124
NM_052941.5	737.122	3.13942	0.132828	4.72433e-124	4.96249e-121
NM_020529.2	1753.49	3.14631	0.134194	8.55804e-123	8.81659e-120
NM_006820.4	824.051	3.42477	0.148707	8.06964e-119	8.15658e-116
NM_003733.3	1634.99	2.6284	0.115015	5.07939e-117	5.03903e-114
NM_198213.2	1328.08	2.63514	0.117067	1.28153e-113	1.24824e-110
NM_014398.4	770.642	2.88284	0.128109	8.20039e-113	7.8447e-110
NM_002198.3	1239.12	2.62008	0.117208	6.23427e-112	5.85923e-109
NM_001313972.2	2989.5	2.56131	0.114888	1.42745e-111	1.31845e-108
NM_001032409.3	1517.57	2.28168	0.103146	1.34612e-109	1.22225e-106
NM_021035.3	3020.73	2.13456	0.097071	3.9633e-108	3.53863e-105
NM_001261825.1	1166.15	2.59236	0.118329	8.09954e-108	7.11312e-105
NM_016816.4	1564.38	2.24863	0.102536	8.63231e-108	7.45873e-105
NM_006291.3	1687.44	2.5468	0.116566	8.56208e-107	7.28062e-104
NM_001354924.1	1141.15	2.6041	0.119382	8.94936e-107	7.49103e-104
NM_138456.4	415.594	3.58938	0.164854	5.80649e-106	4.78553e-103
NM_004591.3	574.166	3.04267	0.14031	8.33262e-106	6.76344e-103
NM_001130046.2	549.697	3.00444	0.138711	2.32856e-105	1.86184e-102
NM_002534.3	1515.23	2.25408	0.104062	2.76958e-105	2.1819e-102
NR_149068.1	1107.39	2.59562	0.120249	1.25779e-104	9.76536e-102
NM_001371220.1	1603.65	2.52709	0.117006	1.94729e-104	1.49026e-101
NM_001320151.2	1340.66	2.29101	0.10638	4.72498e-104	3.5651e-101
NM_001371221.1	1539.77	2.53557	0.117894	1.51395e-103	1.12644e-100
NM_001354925.1	1036.83	2.58391	0.122011	7.29747e-101	5.35524e-98
NM_001565.4	281.999	4.91194	0.230297	8.36822e-101	6.05802e-98
NM_012481.5	736.454	2.67269	0.126217	2.48515e-100	1.77509e-97
NM_002192.4	1624.94	2.75606	0.130691	5.29398e-100	3.73163e-97
NM_020801.4	1258.1	3.03358	0.144124	9.28819e-100	6.46205e-97
NM_183228.3	720.856	2.68563	0.127211	1.0667e-99	7.32621e-97
NM_001303496.3	915.687	2.92702	0.139093	1.62748e-99	1.10362e-96
NM_152703.5	931.046	2.91535	0.13866	2.26445e-99	1.51636e-96
NM_001350083.2	911.638	2.92123	0.139082	3.69499e-99	2.44375e-96
NM_004417.4	775.601	2.76676	0.131882	3.75643e-99	2.45409e-96
NM_005409.5	285.841	4.93514	0.234269	4.04592e-99	2.61137e-96
NM_183229.3	718.588	2.65659	0.126349	5.40378e-99	3.44626e-96
NM_183232.3	711.238	2.6565	0.126807	2.57703e-98	1.62417e-95
NM_001284514.1	726.666	2.64848	0.126541	3.99218e-98	2.4868e-95
NM_183230.3	716.704	2.65829	0.127073	4.93836e-98	3.04084e-95
NM_001032731.2	351.515	3.43214	0.164072	9.55334e-98	5.8157e-95
NM_183231.3	705.678	2.66605	0.127669	1.18936e-97	7.159e-95
NM_001329672.2	1202.6	3.03578	0.146054	1.91095e-97	1.13746e-94
NM_001257414.2	698.329	2.66624	0.128108	5.01499e-97	2.95229e-94
NM_001284515.2	710.771	2.65612	0.127673	5.91049e-97	3.44164e-94
NM_001257410.2	712.18	2.65815	0.12788	9.07257e-97	5.22609e-94
NM_001257411.2	703.31	2.66586	0.128482	2.11046e-96	1.20276e-93
NM_001350082.2	913.212	2.91054	0.140646	2.26002e-96	1.27443e-93
NM_001302123.2	268.979	4.88799	0.235693	2.7569e-96	1.53844e-93
NM_001257408.2	716.445	2.65938	0.128434	5.06894e-96	2.79947e-93
NR_138072.2	1225.12	3.0399	0.147352	5.14826e-96	2.81426e-93
NM_030641.4	1037.95	2.76253	0.133894	1.78312e-95	9.64881e-93
NM_003714.2	1400.13	2.20896	0.1072	2.15722e-95	1.15565e-92
NM_001350085.2	892.51	2.89508	0.141132	8.6963e-95	4.56979e-92
NM_002996.6	933.155	2.54139	0.123589	8.70095e-95	4.56979e-92
NM_001257409.2	698.579	2.64254	0.128513	9.19442e-95	4.78208e-92
NM_001350084.2	892.583	2.91528	0.142424	2.24262e-94	1.15519e-91
NM_001303497.3	907.942	2.90398	0.14189	2.45459e-94	1.25233e-91
NM_001257412.2	688.617	2.64505	0.129004	3.10551e-94	1.56948e-91
NM_001303498.3	888.534	2.90917	0.142455	5.75706e-94	2.88235e-91
NM_001257413.2	681.183	2.6464	0.129471	1.07353e-93	5.325e-91
NM_033405.3	2292.12	2.60737	0.127661	1.31917e-93	6.48342e-91
NM_030952.3	344.564	3.66296	0.17965	9.95229e-93	4.84686e-90
NM_001303500.3	878.631	2.89241	0.142658	1.16136e-92	5.60496e-90
NM_000602.5	289.584	4.31359	0.213261	2.86602e-92	1.37085e-89
NM_002090.3	1303.15	2.2957	0.113706	4.09217e-92	1.94001e-89
NM_001291510.2	410.933	3.41738	0.168582	7.23348e-92	3.39916e-89
NM_001353134.2	273.606	4.27711	0.210352	1.02654e-91	4.78199e-89
NM_001353138.2	274.999	4.24392	0.209424	2.14484e-91	9.90529e-89
NM_001300807.1	362.227	3.53604	0.175106	2.37641e-91	1.08809e-88
NM_001304392.3	841.427	2.53925	0.126019	4.37588e-91	1.98661e-88
NM_001300808.1	361.28	3.53182	0.17526	5.49163e-91	2.4722e-88
NM_001329670.2	1142.4	3.00113	0.149846	1.09219e-90	4.87581e-88
NM_001353135.1	273.243	4.24774	0.210516	2.86309e-90	1.2572e-87
NM_017523.5	273.243	4.24774	0.210516	2.86309e-90	1.2572e-87
NM_001329998.2	394.754	3.14056	0.156559	5.02271e-90	2.18758e-87
NM_017554.3	1383.31	2.41274	0.120679	6.84129e-90	2.9556e-87
NM_014831.3	392.088	3.1293	0.156353	1.23362e-89	5.2869e-87
NM_001353136.2	279.517	4.2024	0.209496	1.87784e-89	7.98396e-87
NM_001353139.2	266.594	4.23874	0.211971	3.54512e-89	1.4954e-86
NM_033255.5	291.823	3.70191	0.186337	6.89768e-89	2.88684e-86
NM_001353137.2	270.048	4.21988	0.212032	3.45885e-88	1.43639e-85
NM_001329671.2	1091.97	3.00341	0.152526	7.79376e-88	3.21169e-85
NM_016323.4	830.396	2.65826	0.135261	1.02402e-87	4.18762e-85
NR_138071.2	1109.42	3.00724	0.153133	2.56088e-87	1.03931e-84
NM_199139.4	268.292	4.2051	0.212823	4.23907e-87	1.70745e-84
NM_001330543.2	271.518	3.75933	0.191784	7.5092e-87	3.00206e-84
NM_001037335.2	2769.96	2.6322	0.134126	1.12358e-86	4.45863e-84
NM_001256477.1	283.307	4.0351	0.206668	1.90047e-86	7.48605e-84
NM_001353140.2	261.642	4.21256	0.214541	4.80199e-86	1.87772e-83
NR_046398.3	257.179	4.22851	0.215677	6.23666e-86	2.42104e-83
NM_020130.5	630.225	2.75088	0.142328	5.14177e-85	1.98165e-82
NM_001002264.4	262.361	3.75045	0.193624	5.75152e-85	2.20082e-82
NM_001284516.1	688.288	2.55136	0.131427	9.93467e-85	3.77454e-82
NM_001292022.2	1715.52	2.06762	0.107385	1.30796e-83	4.93441e-81
NM_000593.5	2123.97	2.02884	0.105383	1.47776e-83	5.53603e-81
NM_015714.4	343.25	2.97984	0.156226	1.61193e-82	5.99673e-80
NM_004509.4	751.543	2.34835	0.123196	4.54003e-82	1.67734e-79
NM_001331228.2	268.17	3.64763	0.192733	3.95435e-81	1.45095e-78
NM_032206.4	295.251	3.73956	0.197465	7.66734e-81	2.7942e-78
NM_001330552.2	293.368	3.7562	0.198789	1.37952e-80	4.99341e-78
NM_001184717.1	1897.41	2.33639	0.12434	4.58421e-80	1.64819e-77
NM_001184718.1	1893.54	2.33648	0.124632	1.07026e-79	3.82233e-77
NM_014143.4	203.35	4.71705	0.252866	5.26432e-79	1.86765e-76
NM_015508.5	1995.96	2.31046	0.123868	6.07544e-79	2.14123e-76
NM_001303236.2	479.936	2.7189	0.146663	8.5326e-78	2.98758e-75
NM_006187.4	3668.17	2.24756	0.12135	1.13521e-77	3.94897e-75
NM_030776.3	205.043	5.16983	0.279592	1.80232e-77	6.22917e-75
NM_003246.4	1848.74	2.08398	0.113068	4.98708e-77	1.71258e-74
NR_136660.2	198.687	5.17372	0.282289	8.4025e-76	2.86707e-73
NM_001364867.2	1332.53	2.4039	0.131904	1.11501e-75	3.78053e-73
NM_080424.2	715.522	2.28023	0.124983	1.66513e-75	5.61023e-73
NM_138287.3	1177.19	2.05257	0.112597	1.79182e-75	5.99936e-73
NM_005531.3	1236.22	2.39502	0.132069	5.57589e-75	1.85532e-72
NM_001160417.2	195.621	5.1758	0.287008	6.14794e-74	2.03303e-71
NM_001160418.2	192.399	5.12557	0.2834	6.799e-74	2.23453e-71
NM_144975.4	1992.4	2.23276	0.124395	3.47384e-73	1.13474e-70
NM_000594.4	306.452	6.99813	0.388979	4.32644e-73	1.40468e-70
NM_005658.5	183.246	4.7589	0.264972	3.14067e-72	1.01355e-69
NM_001190945.1	182.746	4.78475	0.266882	4.79367e-72	1.53774e-69
NM_178496.4	498.601	2.44697	0.137134	5.7582e-72	1.83615e-69
NM_000930.5	2398.7	1.77516	0.0998555	6.1894e-72	1.96197e-69
NR_052005.2	179.605	4.73493	0.26611	1.29411e-71	4.07805e-69
NM_001267706.1	178.568	4.82848	0.272421	4.66699e-71	1.46208e-68
NM_001303235.2	330.93	2.96588	0.168315	5.38769e-71	1.67805e-68
NM_020384.4	332.289	-3.18319	0.17928	6.64694e-71	2.05829e-68
NM_003407.5	803.001	2.33085	0.132107	8.01406e-71	2.46736e-68
NM_001363491.2	1326.56	2.02319	0.114798	1.08043e-70	3.30742e-68
NM_001171092.1	332.853	-3.17902	0.179862	2.78334e-70	8.42408e-68
NM_001171095.1	332.853	-3.17902	0.179862	2.78334e-70	8.42408e-68
NM_020119.4	1320.27	2.01996	0.115101	3.92968e-70	1.18268e-67
NM_004543.5	462.201	-2.49422	0.142391	9.63971e-70	2.88497e-67
NM_001300.6	1946.64	1.99307	0.114177	1.78868e-69	5.32342e-67
NM_001319189.2	2043.14	1.78714	0.102437	2.13956e-69	6.33251e-67
NM_014314.4	980.706	2.18368	0.125353	2.26335e-69	6.66209e-67
NM_033011.4	2189.62	1.77192	0.101585	2.61293e-69	7.64902e-67
NM_001673.5	710.339	2.27886	0.1308	2.68404e-69	7.8145e-67
NM_001330183.2	1782.05	2.22252	0.127415	3.18046e-69	9.20976e-67
NM_004510.4	690.567	2.20225	0.12715	2.6429e-68	7.61197e-66
NM_170672.3	228.127	3.1686	0.183258	2.81267e-68	8.05763e-66
NM_001206567.2	1208.31	2.38419	0.138403	5.41595e-68	1.54329e-65
NM_183356.3	706.237	2.25673	0.130781	5.47909e-68	1.55302e-65
NM_001139488.2	234.592	3.12079	0.181175	7.59229e-68	2.14067e-65
NM_001349976.2	222.341	3.18363	0.184823	1.05184e-67	2.95015e-65
NM_133436.3	702.74	2.26916	0.131937	1.38419e-67	3.86211e-65
NM_024119.3	509.949	2.42381	0.140514	2.03515e-67	5.64896e-65
NM_022147.3	301.326	2.87567	0.167847	2.20378e-67	6.0855e-65
NM_001349978.2	221.877	3.15747	0.184381	5.52671e-67	1.51057e-64
NM_001349979.2	221.877	3.15747	0.184381	5.52671e-67	1.51057e-64
NM_001352496.2	728.57	2.21124	0.129351	9.04452e-67	2.45951e-64
NM_001349981.2	228.342	3.10915	0.182109	1.16364e-66	3.14835e-64
NM_001207037.1	170.457	4.44405	0.257979	1.22816e-66	3.30621e-64
NM_001185015.2	639.154	2.22586	0.130333	1.50338e-66	4.02689e-64
NM_015376.2	213.924	3.19717	0.187261	1.52782e-66	4.07198e-64
NM_016135.4	168.574	4.50499	0.262165	1.6845e-66	4.46735e-64
NM_001160125.1	1822.93	1.98692	0.116636	2.07225e-66	5.4686e-64
NM_002089.4	1582.02	2.14095	0.125674	2.10182e-66	5.51945e-64
NM_004029.4	874.614	2.62736	0.154278	5.60393e-66	1.46443e-63
NM_198332.2	1028.37	1.86973	0.110485	2.26955e-65	5.90205e-63
NM_017631.6	1020.12	2.46389	0.145862	3.01097e-65	7.7923e-63
NM_005419.4	1040.33	1.86971	0.110727	4.32021e-65	1.11268e-62
NM_001349975.2	237.969	2.96944	0.176351	5.78174e-65	1.47492e-62
NM_001349977.2	237.969	2.96944	0.176351	5.78174e-65	1.47492e-62
NM_001190947.1	162.956	4.82933	0.284074	6.85943e-65	1.74155e-62
NM_001199622.2	1021.31	2.32451	0.13819	7.03535e-65	1.77779e-62
NM_000758.4	207.957	6.30645	0.369568	8.2406e-65	2.07257e-62
NM_004031.4	975.377	2.63396	0.156806	2.85247e-64	7.14063e-62
NM_001570.4	640.126	2.17104	0.129117	2.90001e-64	7.22589e-62
NM_001080391.2	1129.41	1.8889	0.113076	6.46417e-64	1.6032e-61
NM_001349980.2	231.719	2.95509	0.177151	8.90315e-64	2.19793e-61
NM_003810.4	1226.85	2.2856	0.137229	9.99925e-64	2.4572e-61
NM_001207036.1	159.863	4.46476	0.265712	1.67679e-63	4.10172e-61
NM_016582.3	171.052	3.85938	0.232032	2.63715e-63	6.42157e-61
NM_001160124.2	1802.05	1.98551	0.119589	3.10899e-63	7.53628e-61
NM_001178075.2	654.22	2.24465	0.13534	4.08134e-63	9.8487e-61
NR_027653.2	1765.79	1.99037	0.120402	1.15105e-62	2.76514e-60
NM_001207040.1	154.843	4.41753	0.267435	1.87162e-61	4.47609e-59
NM_001278683.1	2139.47	1.61695	0.0991085	7.16888e-61	1.70686e-58
NM_001363943.2	2138.43	1.61545	0.0990467	7.87338e-61	1.86631e-58
NM_001572.5	985.202	2.63143	0.161745	1.76056e-60	4.15485e-58
NR_033994.2	1158.74	2.27584	0.141026	4.99163e-60	1.17284e-57
NM_001278685.2	2136.55	1.60615	0.0994689	1.09158e-59	2.55357e-57
NM_016201.4	2221.31	1.59174	0.0987661	1.74851e-59	4.07258e-57
NM_002176.4	449.43	8.57675	0.521505	2.96849e-59	6.88419e-57
NM_003612.5	3112.36	1.76802	0.110022	4.25385e-59	9.82254e-57
NM_144497.2	1962.27	1.84618	0.115445	1.25187e-58	2.87828e-56
NM_001207041.1	144.791	4.37793	0.27196	1.72212e-58	3.94256e-56
NM_139266.2	2126.24	1.91288	0.119923	1.9402e-58	4.42291e-56
NM_001901.3	4608.9	1.84754	0.115831	2.31922e-58	5.26453e-56
NM_000963.4	1417.62	2.43182	0.152847	2.45298e-58	5.54466e-56
NM_005655.4	605.017	2.04125	0.12833	5.05041e-58	1.13679e-55
NR_147989.1	691.259	2.08682	0.131476	5.09886e-58	1.14289e-55
NM_014391.2	201.04	3.02929	0.191531	6.53765e-58	1.45929e-55
NM_001146029.3	2995.09	1.76311	0.111022	7.32422e-58	1.62807e-55
NM_001146030.2	3019.85	1.80354	0.113672	8.96447e-58	1.98444e-55
NM_005100.4	1961.36	1.83832	0.115903	1.05407e-57	2.32377e-55
NM_001370346.1	1928.79	1.84539	0.116279	1.1576e-57	2.54154e-55
NM_001178076.2	601.75	2.19446	0.138931	1.53159e-57	3.34893e-55
NR_027391.2	154.684	3.79225	0.23958	1.72782e-57	3.76265e-55
NM_001164508.1	594.14	-2.50282	0.158134	1.78006e-57	3.86071e-55
NM_001190942.2	1070.31	2.26719	0.143946	2.46756e-57	5.33023e-55
NM_001178077.1	600.909	2.19508	0.139256	2.51837e-57	5.41814e-55
NM_001256478.1	171.241	3.96404	0.251775	4.94656e-57	1.05997e-54
NM_001271208.2	592.578	-2.49764	0.15852	5.69184e-57	1.21481e-54
NM_003641.4	455.358	2.16138	0.137663	1.21178e-56	2.57603e-54
NM_012420.3	434.52	2.40229	0.153519	1.22387e-56	2.59147e-54
NM_024625.4	492.752	2.34612	0.149117	1.58677e-56	3.34665e-54
NM_001164507.1	588.701	-2.48387	0.15844	1.99681e-56	4.19495e-54
NM_004235.6	386.178	2.24225	0.143129	2.2039e-56	4.61192e-54
NR_163153.1	476.288	2.17824	0.138785	2.27457e-56	4.74129e-54
NM_002201.6	422.614	2.318	0.14832	2.56012e-56	5.31582e-54
NM_001256071.3	3342.57	2.09853	0.134688	7.97446e-56	1.64942e-53
NM_004904.3	427.901	2.49907	0.160518	8.93832e-56	1.84167e-53
NM_001363729.2	1180.73	1.7641	0.113378	1.27283e-55	2.61251e-53
NM_001146104.2	1030.77	1.91466	0.123244	1.70618e-55	3.48861e-53
NM_182898.4	428.799	2.51173	0.162151	3.07258e-55	6.2586e-53
NM_033238.3	1306.47	1.7768	0.11468	4.34308e-55	8.813e-53
NM_001032282.3	565.034	2.05657	0.13291	4.83761e-55	9.77945e-53
NM_001303233.2	413.669	2.30615	0.149688	8.31542e-55	1.67468e-52
NM_001303234.2	413.405	2.30503	0.149631	8.5195e-55	1.70936e-52
NM_182899.4	423.369	2.49271	0.16164	8.84086e-55	1.76721e-52
NR_163156.1	473.627	2.15168	0.139151	9.74414e-55	1.94053e-52
NM_001352265.2	449.664	2.16774	0.140673	1.73201e-54	3.43651e-52
NM_001244134.1	333.595	2.52397	0.163636	2.44847e-54	4.84011e-52
NM_001320961.2	315.876	2.6132	0.16947	3.43337e-54	6.76211e-52
NR_163151.1	448.151	2.14479	0.139619	3.81395e-54	7.48414e-52
NM_022750.4	831.508	1.75819	0.114603	4.36155e-54	8.52747e-52
NR_163152.1	434.439	2.16178	0.140892	4.82891e-54	9.40689e-52
NM_004617.4	447.687	-2.02073	0.132127	5.23621e-54	1.01634e-51
NM_009587.3	705.937	1.94642	0.127096	6.95749e-54	1.34556e-51
NR_163154.1	440.283	2.14724	0.140384	1.10505e-53	2.12946e-51
NM_001146105.2	1005.91	1.90183	0.124416	1.18356e-53	2.27255e-51
NM_006417.5	1101.66	2.21559	0.145806	1.52924e-53	2.92582e-51
NR_163155.1	441.159	2.15321	0.141044	1.60163e-53	3.05342e-51
NM_001352266.2	447.003	2.13914	0.140565	3.6379e-53	6.91086e-51
NM_005204.4	350.592	2.45244	0.160864	3.81317e-53	7.21822e-51
NM_001964.3	668.161	2.00267	0.132139	3.98115e-53	7.50965e-51
NM_001303237.2	315.991	2.37489	0.156474	4.01737e-53	7.55138e-51
NM_001199620.2	1017.37	2.26054	0.149322	4.15729e-53	7.78707e-51
NM_001199619.2	1017.59	2.26001	0.149292	4.2029e-53	7.82566e-51
NR_135641.1	961.492	2.22397	0.147077	4.20711e-53	7.82566e-51
NR_130117.2	768.199	1.75687	0.115829	5.68801e-53	1.05437e-50
NM_001206701.2	842.176	1.79881	0.118886	5.724e-53	1.05738e-50
NM_001146102.2	993.775	1.90677	0.125878	6.05325e-53	1.11436e-50
NM_032855.3	458.658	2.11994	0.139844	8.5341e-53	1.56569e-50
NM_001207038.2	129.243	4.63713	0.304299	9.81394e-53	1.79434e-50
NM_001146103.2	1017.07	1.88899	0.124721	1.13906e-52	2.07554e-50
NR_131012.1	1285.98	1.64509	0.108822	1.23054e-52	2.23462e-50
NM_181782.5	1011.57	2.254	0.149661	1.34218e-52	2.42913e-50
NM_001199621.2	999.386	2.25943	0.150055	1.37486e-52	2.47988e-50
NM_001314052.2	366.541	2.21091	0.146417	1.40646e-52	2.52837e-50
NR_163150.1	470.081	2.12466	0.140471	1.57365e-52	2.81947e-50
NM_001122842.3	1010.29	2.25503	0.149938	1.75735e-52	3.13811e-50
NM_172140.2	258.476	7.59364	0.495734	2.29821e-52	4.09027e-50
NM_017654.4	2460.78	2.12861	0.141842	3.66043e-52	6.49315e-50
NM_001369808.1	412.408	2.12164	0.140903	3.74474e-52	6.62077e-50
NM_001011666.3	413.702	2.47168	0.16457	3.92557e-52	6.91765e-50
NM_002308.4	667.25	1.91822	0.127606	5.19771e-52	9.12939e-50
NM_031458.3	1004.93	1.89544	0.126126	6.026e-52	1.05496e-49
NM_001320560.2	400.794	2.20756	0.147007	6.60538e-52	1.15263e-49
NM_000024.5	506.992	1.93978	0.129684	7.7605e-52	1.3498e-49
NR_111903.1	446.18	2.0993	0.139987	9.9952e-52	1.73286e-49
NR_028272.1	1198.28	1.60286	0.107059	1.08476e-51	1.87456e-49
NM_001320559.1	401.079	2.204	0.147167	1.24472e-51	2.14408e-49
NM_001206702.1	874.081	1.81807	0.121928	1.5097e-51	2.59218e-49
NM_001193307.1	2438.76	2.1265	0.142717	1.94828e-51	3.33455e-49
NM_001164722.3	248.343	2.62778	0.17622	8.88851e-51	1.51645e-48
NM_033027.4	419.399	2.17289	0.146506	1.01453e-50	1.72538e-48
NM_001164721.1	245.877	2.60279	0.174866	1.16921e-50	1.98215e-48
NM_004721.5	629.622	1.8765	0.126898	1.7199e-50	2.90652e-48
NM_004223.5	1017.24	1.8833	0.127649	2.04385e-50	3.44312e-48
NM_000958.3	355.574	2.1586	0.146126	3.17808e-50	5.33708e-48
NR_037174.1	410.844	2.14873	0.145886	4.21684e-50	7.05938e-48
NM_001164723.3	241.745	2.60259	0.175864	4.26572e-50	7.11896e-48
NM_014470.4	228.634	2.58623	0.175854	9.45887e-50	1.57367e-47
NM_000952.5	242.325	2.59672	0.176361	1.3469e-49	2.23389e-47
NM_006734.4	628.581	2.29897	0.157162	1.61451e-49	2.66947e-47
NM_001146106.2	811.202	2.00359	0.136984	2.13871e-49	3.52532e-47
NM_001206703.1	741.386	1.82446	0.12519	2.16438e-49	3.55668e-47
NM_014395.3	492.514	1.92952	0.1326	4.54214e-49	7.4412e-47
NM_001306151.2	475.489	1.93873	0.13326	4.70579e-49	7.68579e-47
NM_033240.3	901.736	1.72289	0.118387	5.36391e-49	8.73404e-47
NM_006732.3	201.759	2.8373	0.19413	8.4825e-49	1.37702e-46
NM_001330230.2	862.788	1.64211	0.113295	1.02245e-48	1.65479e-46
NM_001207035.2	117.686	4.37204	0.301569	1.39646e-48	2.25331e-46
NM_001242314.2	645.203	1.82806	0.126299	1.65045e-48	2.65514e-46
NM_005101.4	1264.74	1.93517	0.133966	2.00535e-48	3.21643e-46
NM_198183.2	998.824	1.88318	0.130697	3.19546e-48	5.10996e-46
NM_005533.5	892.657	1.63896	0.114006	4.90756e-48	7.82449e-46
NM_001114171.2	189.885	2.84176	0.196836	9.9357e-48	1.57942e-45
NM_001330163.2	543.481	1.8807	0.131075	1.12324e-47	1.78027e-45
NM_001206704.1	782.127	1.81181	0.126819	1.48525e-47	2.34708e-45
NM_033244.4	819.417	1.6771	0.117312	2.2281e-47	3.51064e-45
NM_033239.3	846.154	1.68037	0.117844	3.63766e-47	5.71475e-45
NM_001134438.2	487.124	2.00146	0.140441	3.81233e-47	5.97165e-45
NR_037176.1	334.479	2.19819	0.153992	3.83438e-47	5.98868e-45
NM_001127241.3	273.546	2.38695	0.167517	4.43902e-47	6.91286e-45
NM_014290.3	586.645	1.72654	0.12144	6.34553e-47	9.85323e-45
NM_001134439.2	479.173	1.99262	0.14017	6.40719e-47	9.92021e-45
NM_001034173.4	191.825	2.7861	0.195575	6.79256e-47	1.04866e-44
NM_145753.2	474.592	2.00713	0.141349	7.86174e-47	1.21023e-44
NM_001317895.2	1336.44	1.73566	0.12216	8.04995e-47	1.23566e-44
NR_134234.2	1290.35	1.74781	0.123277	1.30536e-46	1.99798e-44
NM_001037339.2	125.001	3.54953	0.250606	1.55762e-46	2.37729e-44
NM_001945.3	268.378	2.2802	0.160944	1.92016e-46	2.9223e-44
NR_024043.2	596.439	1.89264	0.133754	2.08926e-46	3.17065e-44
NR_037173.1	331.787	2.19606	0.155429	2.9454e-46	4.45729e-44
NM_001134437.2	476.592	1.95721	0.13896	4.1796e-46	6.30719e-44
NM_001302884.2	556.137	1.73446	0.123291	5.03936e-46	7.58324e-44
NM_145117.5	555.999	2.21876	0.157214	5.23123e-46	7.84992e-44
NM_001244963.2	545.613	2.20827	0.156554	5.93899e-46	8.88708e-44
NR_037175.1	328.002	2.18974	0.155676	6.99187e-46	1.04335e-43
NR_027752.2	189.613	2.77835	0.197685	1.03585e-45	1.54144e-43
NM_182964.6	553.003	2.21849	0.157946	1.36235e-45	2.02168e-43
NM_021724.5	766.374	1.78799	0.127794	1.50509e-45	2.22732e-43
NM_002852.4	146.778	3.03718	0.216326	1.55632e-45	2.29679e-43
NM_001037341.1	121.792	3.52791	0.252208	1.69932e-45	2.4805e-43
NM_001297440.1	121.792	3.52791	0.252208	1.69932e-45	2.4805e-43
NM_001297441.1	121.792	3.52791	0.252208	1.69932e-45	2.4805e-43
NM_002600.4	121.792	3.52791	0.252208	1.69932e-45	2.4805e-43
NM_032789.5	1357.26	1.72923	0.123628	1.82472e-45	2.65631e-43
NR_104302.1	744.249	1.94442	0.139341	1.85725e-45	2.69634e-43
NM_001111019.3	451.617	2.13292	0.152213	2.37222e-45	3.43465e-43
NM_001037340.2	122.154	3.51241	0.25149	2.47654e-45	3.56802e-43
NM_001284340.1	801.747	1.97822	0.141957	2.47766e-45	3.56802e-43
NM_198400.3	786.173	1.97059	0.141459	2.71698e-45	3.90217e-43
NM_001284339.1	785.829	1.96409	0.141373	4.45596e-45	6.38263e-43
NM_001284338.1	803.755	1.9787	0.142448	4.61618e-45	6.59449e-43
NM_017633.3	401.146	2.16864	0.156701	5.88984e-45	8.39161e-43
NM_001297442.2	118.184	3.5796	0.257462	6.44747e-45	9.16174e-43
NM_000757.6	325.988	2.31261	0.166207	7.99999e-45	1.13378e-42
NM_001127240.3	283.671	2.38053	0.171712	8.52882e-45	1.20553e-42
NM_001143818.1	937.101	1.71288	0.123671	9.65928e-45	1.36173e-42
NM_033250.3	788.325	1.65626	0.11952	1.15105e-44	1.61845e-42
NM_006154.4	868.891	1.98897	0.143866	1.20274e-44	1.6867e-42
NM_012118.4	177.336	2.66221	0.191818	1.2238e-44	1.71176e-42
NM_001329212.2	858.974	1.98067	0.143339	1.276e-44	1.78012e-42
NM_000104.3	471.183	2.32181	0.168478	2.34108e-44	3.2575e-42
NR_135640.1	528.881	2.20377	0.160646	2.49743e-44	3.46606e-42
NM_002575.3	971.916	1.71261	0.124332	2.95142e-44	4.08555e-42
NM_001111018.1	540.092	2.20396	0.159844	4.95285e-44	6.83838e-42
NM_001286113.1	224.39	2.42845	0.176777	1.01008e-43	1.39103e-41
NM_001902.6	250.577	2.15152	0.157114	1.09809e-43	1.50836e-41
NM_001127242.3	220.004	2.40214	0.176076	1.81935e-43	2.49269e-41
NM_002309.5	3585.14	1.34723	0.0985959	1.88128e-43	2.57097e-41
NM_014417.5	289.481	2.35506	0.172748	2.02241e-43	2.7568e-41
NM_001285485.2	393.302	1.98528	0.145671	2.40909e-43	3.27557e-41
NM_020954.4	623.938	2.40335	0.175986	2.61759e-43	3.55004e-41
NM_001165252.2	479.348	1.94177	0.143085	3.53784e-43	4.78599e-41
NM_001008213.1	912.189	1.62372	0.119831	5.60835e-43	7.56788e-41
NM_001207039.2	101.513	4.31298	0.317677	5.90274e-43	7.94512e-41
NM_001242317.2	632.054	1.66617	0.123078	7.01448e-43	9.41786e-41
NM_001105556.3	261.889	2.3587	0.17395	1.06344e-42	1.42423e-40
NM_001008211.1	913.571	1.61837	0.12002	1.36596e-42	1.82484e-40
NM_001257135.2	3342.3	1.33926	0.0992205	1.84915e-42	2.4642e-40
NM_002228.4	2496.99	1.88508	0.140059	1.92402e-42	2.55761e-40
NM_003141.4	472.516	1.71765	0.127534	1.961e-42	2.60032e-40
NM_002546.4	631.96	1.72347	0.128221	2.14982e-42	2.84366e-40
NM_001008212.2	912.095	1.62069	0.120675	2.76883e-42	3.65342e-40
NM_015474.3	794.105	1.743	0.129525	2.88536e-42	3.79783e-40
NM_030968.5	174.945	2.6317	0.194715	2.93239e-42	3.85027e-40
NM_019001.5	621.211	1.8199	0.135393	3.20219e-42	4.19424e-40
NM_033109.5	1005.25	1.70648	0.1273	3.23013e-42	4.22052e-40
NM_006403.4	665.9	1.58841	0.118271	3.55762e-42	4.63711e-40
NM_001126337.2	983.042	1.52579	0.113629	3.5871e-42	4.66419e-40
NM_002990.5	123.012	3.09962	0.230195	4.8057e-42	6.23356e-40
NM_001282857.2	635.616	1.8228	0.136074	5.75705e-42	7.44954e-40
NM_001164440.2	241.554	2.43496	0.180787	6.54e-42	8.44227e-40
NM_033092.3	643.674	1.72335	0.128936	7.35387e-42	9.47005e-40
NM_002616.3	341.589	2.28923	0.17079	7.46163e-42	9.58578e-40
NM_020127.3	1010.23	1.5295	0.114595	1.24297e-41	1.593e-39
NM_033034.3	647.045	1.68855	0.126802	1.48955e-41	1.90445e-39
NM_002164.6	407.399	1.8166	0.136363	1.74745e-41	2.22888e-39
NM_001301317.2	984.683	1.52687	0.114792	1.96331e-41	2.49826e-39
NM_001142393.1	645.114	1.58615	0.119348	2.26288e-41	2.87263e-39
NM_007315.3	3149.94	1.827	0.137792	2.95226e-41	3.7389e-39
NR_073131.1	628.308	1.59622	0.120484	3.8345e-41	4.84476e-39
NM_198594.4	165.856	2.70212	0.202725	4.40419e-41	5.55145e-39
NM_021980.4	919.443	1.5877	0.120075	5.20596e-41	6.54667e-39
NR_049769.3	161.854	2.62698	0.197728	5.34856e-41	6.71026e-39
NM_001285486.2	357.074	1.98445	0.150558	9.7046e-41	1.21468e-38
NM_001286115.1	203.14	2.40012	0.181765	1.11894e-40	1.39727e-38
NM_001190463.1	226.646	2.1464	0.162868	1.12627e-40	1.40315e-38
NM_001271.4	1294.52	1.3828	0.105076	1.51712e-40	1.8857e-38
NR_104346.1	385.388	1.91548	0.146433	3.65127e-40	4.52783e-38
NM_001271033.1	574.834	1.59917	0.122467	5.14304e-40	6.36299e-38
NM_001781.2	151.448	2.68182	0.205734	6.03884e-40	7.45407e-38
NM_172211.4	265.152	2.25069	0.172773	1.12462e-39	1.38499e-37
NM_198593.4	158.113	2.60092	0.199545	1.51672e-39	1.86358e-37
NM_001360.2	1578.01	-1.4296	0.110181	1.60438e-39	1.96678e-37
NM_001164317.2	3630.32	1.27526	0.0981521	1.61853e-39	1.97959e-37
NM_001163817.2	1530.19	-1.43275	0.110592	2.03756e-39	2.48642e-37
NM_004563.4	527.37	1.80838	0.139794	2.76876e-39	3.37103e-37
NM_153372.2	157.141	2.59132	0.199566	2.91564e-39	3.5418e-37
NM_001164318.2	3630.87	1.27089	0.0982889	3.67168e-39	4.45012e-37
NM_001457.4	3652.27	1.27238	0.0984948	4.29752e-39	5.19689e-37
NM_001042355.2	490.355	1.63612	0.127012	4.99676e-39	6.02887e-37
NM_153742.4	213.794	2.13686	0.166035	5.61738e-39	6.76244e-37
NR_003133.2	98.1643	3.6504	0.284011	5.87873e-39	7.0612e-37
NR_103760.1	318.955	2.06973	0.161346	6.45233e-39	7.73284e-37
NM_001042412.2	493.643	1.62607	0.126622	8.5574e-39	1.02328e-36
NM_001164319.2	3588.71	1.26642	0.0985013	9.47068e-39	1.12996e-36
NM_015247.2	476.471	1.65057	0.12877	1.16111e-38	1.38226e-36
NM_001308054.2	516.357	1.82493	0.143385	4.35842e-38	5.17705e-36
NM_007021.4	503.509	1.79722	0.141545	5.14463e-38	6.09741e-36
NM_153029.4	800.275	1.47401	0.116142	5.42386e-38	6.41416e-36
NM_001135651.3	1462.59	1.60307	0.126267	5.62099e-38	6.63264e-36
NR_130134.2	197.159	2.46244	0.195424	9.55631e-38	1.12515e-35
NM_001165959.1	1766.57	1.44007	0.114619	2.94765e-37	3.4629e-35
NM_002675.3	636.561	1.57432	0.126008	7.63166e-37	8.94608e-35
NM_183376.3	366.833	1.89119	0.152126	1.05164e-36	1.23007e-34
NR_125376.1	244.924	2.0318	0.162609	1.08659e-36	1.26818e-34
NM_005238.4	929.54	1.43518	0.115329	1.65843e-36	1.93139e-34
NM_001330451.2	870.653	1.45199	0.117279	2.00578e-36	2.33084e-34
NR_103759.1	277.818	2.08646	0.168681	2.08971e-36	2.42311e-34
NM_001165958.1	1838.08	1.43947	0.117548	1.11263e-35	1.28736e-33
NM_001161572.1	1064.33	1.44875	0.118466	1.61654e-35	1.86637e-33
NM_012323.4	1120.08	1.43909	0.11754	1.77095e-35	2.04025e-33
NM_001161574.1	1011.55	1.43686	0.117552	2.22942e-35	2.56292e-33
NM_001005474.3	1169.49	1.65887	0.135897	2.3718e-35	2.72077e-33
NR_027405.1	1112.98	1.40021	0.114831	2.91231e-35	3.33366e-33
NM_006636.4	1586.73	1.35141	0.111024	4.00616e-35	4.57599e-33
NM_001042471.1	1735.25	1.42274	0.116976	4.83823e-35	5.51465e-33
NM_021127.3	680.68	1.9085	0.157864	5.40895e-35	6.15208e-33
NM_002759.3	763.123	1.65481	0.136653	7.19694e-35	8.16838e-33
NM_001143820.2	874.096	1.42766	0.117696	7.53244e-35	8.53109e-33
NM_001256295.2	1207.01	1.34922	0.111371	8.37389e-35	9.46409e-33
NM_001024465.3	578.795	1.46541	0.121298	1.08362e-34	1.22212e-32
NM_001161573.1	1028.16	1.44115	0.119489	1.59878e-34	1.79933e-32
NM_005239.6	1206.71	1.34729	0.11172	1.65654e-34	1.86043e-32
NM_033249.2	578.733	1.53236	0.127101	1.77699e-34	1.99153e-32
NM_001018073.3	289.272	1.86404	0.154648	1.86605e-34	2.08698e-32
NM_016489.13	894.543	2.15876	0.180366	2.35073e-34	2.62356e-32
NM_031419.4	1235.13	1.6143	0.134446	2.69949e-34	3.00654e-32
NM_001005377.3	776.012	1.50454	0.125266	3.27651e-34	3.64162e-32
NM_006080.3	366.742	1.90204	0.159713	4.29448e-34	4.76314e-32
NM_006084.5	540.648	1.47095	0.123095	5.83988e-34	6.4638e-32
NM_016557.4	91.7465	3.09801	0.258643	6.394e-34	7.06254e-32
NM_001256765.1	438.013	1.63816	0.136977	7.3712e-34	8.12515e-32
NM_006398.4	832.653	1.43344	0.12038	8.59861e-34	9.45865e-32
NM_001145373.2	248.494	2.36751	0.198953	9.6741e-34	1.06199e-31
NR_004428.1	98.1908	2.94854	0.247237	1.22178e-33	1.33849e-31
NM_178445.2	90.082	3.10945	0.261027	1.24518e-33	1.36134e-31
NM_032552.3	1361.14	1.3226	0.111071	1.34389e-33	1.46626e-31
NM_001363733.2	545.511	1.81328	0.152535	1.43838e-33	1.56617e-31
NM_001162422.1	804.961	1.40444	0.118477	2.13917e-33	2.32449e-31
NM_001145437.1	805.25	-1.47852	0.124821	2.38059e-33	2.58159e-31
NM_002659.4	944.056	1.50278	0.127178	3.28979e-33	3.56035e-31
NM_002340.6	813.087	-1.46767	0.124453	4.39697e-33	4.749e-31
NM_002189.4	442.232	1.6254	0.137921	6.09106e-33	6.56547e-31
NM_001291556.2	418.296	1.8259	0.155322	6.83484e-33	7.35239e-31
NM_004848.3	152.28	2.37038	0.20157	7.01502e-33	7.5311e-31
NM_172139.4	251.971	8.6717	0.712311	7.24724e-33	7.76484e-31
NM_004155.6	1102.08	1.26676	0.107718	7.72792e-33	8.26332e-31
NM_003956.4	135.25	7.18681	0.597925	8.23269e-33	8.78552e-31
NM_017912.3	390.731	1.67333	0.142894	8.89449e-33	9.4729e-31
NM_000149.3	267.882	1.82485	0.155941	1.03142e-32	1.0952e-30
NM_003113.4	1043.81	1.49294	0.12693	1.03242e-32	1.0952e-30
NM_001243539.1	432.581	1.61781	0.137926	1.10507e-32	1.16995e-30
NM_001145436.2	805.904	-1.46599	0.125176	1.16774e-32	1.23387e-30
NM_001561.6	73.3871	4.12638	0.352761	2.04241e-32	2.15382e-30
NM_001351096.1	436.398	1.64101	0.140534	2.08202e-32	2.19128e-30
NM_001301037.2	737.083	1.49708	0.128409	2.38374e-32	2.50391e-30
NM_033247.3	484.38	1.52368	0.131343	4.20348e-32	4.40675e-30
NR_046035.2	2222.49	1.21827	0.104965	4.33714e-32	4.53799e-30
NM_005082.5	1462.48	1.2002	0.103328	4.39934e-32	4.5941e-30
NM_172138.2	414.443	9.77958	0.811051	4.41362e-32	4.60004e-30
NM_001002009.2	917.98	2.02123	0.175716	6.34944e-32	6.60477e-30
NM_014349.3	172.681	2.27861	0.196606	6.53996e-32	6.78977e-30
NM_145639.2	167.158	2.2736	0.19672	8.91281e-32	9.23537e-30
NM_001165136.1	375.018	1.65893	0.14421	9.07802e-32	9.38839e-30
NR_046362.2	365.742	1.61859	0.140265	9.27731e-32	9.576e-30
NM_001554.5	2672.41	1.31295	0.113959	1.01366e-31	1.04428e-29
NM_001097639.2	261.154	1.80524	0.156903	1.03764e-31	1.06693e-29
NM_018530.2	1727.69	1.33388	0.116228	1.49057e-31	1.52972e-29
NM_001369402.1	1791.17	1.35878	0.118268	1.57867e-31	1.61395e-29
NM_030644.2	170.366	2.27163	0.1973	1.57659e-31	1.61395e-29
NM_172200.3	405.956	1.60394	0.13945	1.60799e-31	1.6408e-29
NM_001924.4	538.118	1.68664	0.147254	1.87861e-31	1.91329e-29
NR_108049.1	254.791	2.1171	0.184788	2.16401e-31	2.19978e-29
NM_001024466.3	469.233	1.46962	0.128684	2.66985e-31	2.70884e-29
NM_002461.3	1072.66	-1.52529	0.133503	2.67972e-31	2.71371e-29
NM_001200.4	235.565	1.85329	0.161806	2.76376e-31	2.79353e-29
NM_006355.5	888.875	1.28678	0.112509	3.04884e-31	3.07588e-29
NM_005739.4	243.622	1.83304	0.160986	3.37402e-31	3.39755e-29
NM_001330518.2	346.207	-1.72811	0.151693	4.0932e-31	4.11401e-29
NM_001348800.2	246.659	1.86809	0.163687	4.1146e-31	4.12778e-29
NM_005253.4	1061.4	1.46421	0.128318	4.37158e-31	4.37738e-29
NM_002861.5	389.686	-1.6944	0.149049	5.40924e-31	5.40632e-29
NM_033390.2	217.994	1.91827	0.168342	5.44204e-31	5.42897e-29
NM_001256435.3	372.741	-1.7152	0.150895	5.59806e-31	5.57423e-29
NM_001351095.1	411.2	1.62669	0.142847	5.85955e-31	5.82378e-29
NM_001955.5	617.378	1.40764	0.124049	6.86221e-31	6.80769e-29
NM_001511.4	2368.17	1.16892	0.102816	6.9926e-31	6.92422e-29
NM_001097640.2	256.845	1.78036	0.157222	8.05662e-31	7.96312e-29
NM_002105.2	457.268	-1.81252	0.160046	8.61277e-31	8.49714e-29
NM_001348803.2	245.164	1.85657	0.164036	1.20533e-30	1.18696e-28
NM_001351097.2	395.013	1.60703	0.141983	1.26088e-30	1.23938e-28
NM_001168319.2	610.856	1.40794	0.124713	1.28082e-30	1.25668e-28
NM_001282203.2	356.392	-1.68948	0.149797	1.48948e-30	1.45874e-28
NM_001097642.2	551.315	-1.45846	0.129233	1.53235e-30	1.49798e-28
NM_145641.2	160.083	2.24034	0.198139	1.56309e-30	1.52247e-28
NM_145642.2	160.083	2.24034	0.198139	1.56309e-30	1.52247e-28
NM_001164343.2	244.445	1.86512	0.165106	1.57767e-30	1.53111e-28
NM_001348805.2	244.445	1.86512	0.165106	1.57767e-30	1.53111e-28
NR_147251.2	1442.74	1.15855	0.102527	1.64215e-30	1.59081e-28
NM_001128602.2	229.1	1.83438	0.163204	1.68316e-30	1.62759e-28
NM_145640.2	159.807	2.23724	0.197997	1.70142e-30	1.64228e-28
NM_001164344.3	244.035	1.86214	0.165073	1.89104e-30	1.80901e-28
NM_001164345.3	244.035	1.86214	0.165073	1.89104e-30	1.80901e-28
NM_001348802.2	244.035	1.86214	0.165073	1.89104e-30	1.80901e-28
NM_001348804.2	244.035	1.86214	0.165073	1.89104e-30	1.80901e-28
NM_015642.6	244.035	1.86214	0.165073	1.89104e-30	1.80901e-28
NM_002982.4	268.877	1.88245	0.168368	2.10528e-30	2.01037e-28
NM_001282204.2	372.623	-1.66547	0.148103	2.12677e-30	2.02728e-28
NR_147247.2	1438.71	1.15552	0.102516	2.23263e-30	2.12441e-28
NM_001256433.3	328.85	-1.78066	0.158449	2.24036e-30	2.12799e-28
NM_001308162.2	503.846	1.45823	0.129807	2.5711e-30	2.43781e-28
NM_001348801.2	244.397	1.86117	0.165406	2.62427e-30	2.48383e-28
NM_001164342.2	243.406	1.85108	0.164681	2.96655e-30	2.80284e-28
NM_001199741.2	455.418	1.67473	0.149565	3.36844e-30	3.17695e-28
NM_001362798.2	733.715	1.36653	0.121603	3.56165e-30	3.35327e-28
NM_138402.5	521.561	1.43053	0.127678	3.73503e-30	3.51034e-28
NM_001164346.2	243.586	1.855	0.165525	4.38069e-30	4.10277e-28
NM_001164347.2	243.586	1.855	0.165525	4.38069e-30	4.10277e-28
NM_014788.4	460.477	1.59743	0.142328	4.39162e-30	4.10582e-28
NM_001352890.3	734.567	1.35473	0.120893	4.98208e-30	4.64974e-28
NM_014755.3	496.692	1.40602	0.12585	5.30215e-30	4.93985e-28
NM_004184.4	1408.53	1.24506	0.111327	5.32389e-30	4.95149e-28
NM_001287044.2	2321.87	1.13766	0.101633	5.48842e-30	5.09567e-28
NM_001135652.2	643.924	1.6318	0.146419	5.53302e-30	5.12819e-28
NR_147245.2	1449.2	1.14304	0.10223	6.33536e-30	5.86168e-28
NM_000166.6	540.153	-1.45497	0.130893	1.03414e-29	9.5517e-28
NR_147253.2	1497.51	1.13533	0.101918	1.04861e-29	9.66869e-28
NM_001352892.1	502.442	1.42985	0.12885	1.22032e-29	1.12326e-27
NM_002608.4	945.497	1.43512	0.129545	1.4492e-29	1.33164e-27
NR_149095.1	937.214	1.38588	0.12614	2.57462e-29	2.36173e-27
NM_023929.4	249.786	1.92808	0.174816	2.70605e-29	2.47805e-27
NM_001348716.1	356.827	1.62752	0.147346	2.9312e-29	2.67965e-27
NR_148198.1	455.876	1.44512	0.131563	4.21618e-29	3.84778e-27
NM_001105539.3	252.637	1.92197	0.175063	4.60876e-29	4.19178e-27
NM_001184917.3	404.637	-1.66	0.152005	4.60149e-29	4.19178e-27
NR_147244.2	1367.87	1.14534	0.104147	4.75756e-29	4.31979e-27
NM_014957.5	717.423	1.3438	0.122186	5.11012e-29	4.63205e-27
NM_004420.3	382.497	1.83753	0.167731	5.48804e-29	4.96621e-27
NM_001300826.2	451.601	1.54172	0.14066	5.95901e-29	5.3833e-27
NM_001002010.4	867.527	1.93953	0.177951	6.17537e-29	5.56937e-27
NM_001080424.2	357.75	1.63704	0.149111	6.23067e-29	5.6098e-27
NM_014573.3	895.941	-1.32123	0.120725	6.52218e-29	5.86241e-27
NR_147243.2	1363.85	1.14221	0.104156	6.71428e-29	6.02497e-27
NM_153341.4	442.722	1.53789	0.14055	6.8653e-29	6.15018e-27
NM_001308163.2	473.139	1.43434	0.131093	6.99697e-29	6.25767e-27
NM_002341.2	87.7918	3.01468	0.276028	7.17956e-29	6.41027e-27
NM_001127361.3	444.117	1.52865	0.139934	8.57799e-29	7.64612e-27
NM_001352893.1	490.854	1.40609	0.128718	8.84081e-29	7.86729e-27
NM_001204146.2	894.17	1.83395	0.168553	9.89444e-29	8.7903e-27
NR_148197.3	711.312	1.34281	0.123008	1.25089e-28	1.10946e-26
NM_001321891.2	877.786	1.82543	0.168231	1.34816e-28	1.19376e-26
NM_032160.3	360.943	-1.63212	0.150465	1.53409e-28	1.35615e-26
NM_001352894.1	454.021	1.43397	0.132018	1.63631e-28	1.44413e-26
NM_003414.6	399.412	1.75428	0.161932	1.67194e-28	1.47315e-26
NM_001321885.2	863.722	1.82404	0.168413	1.6977e-28	1.49339e-26
NM_001204148.3	953.484	1.86989	0.17268	1.74375e-28	1.53139e-26
NR_049749.2	384.706	1.74936	0.161573	1.802e-28	1.57995e-26
NM_001321894.2	888.561	1.83376	0.169574	2.04371e-28	1.78895e-26
NM_001199742.2	404.531	1.75232	0.161988	2.08823e-28	1.82493e-26
NM_001042685.2	180.161	1.95313	0.18037	2.29954e-28	2.00633e-26
NM_018351.4	920.846	1.41796	0.131028	2.44609e-28	2.13072e-26
NM_174936.4	1165.93	-1.37115	0.126575	2.53464e-28	2.20427e-26
NM_001321893.2	872.593	1.82628	0.169266	2.67468e-28	2.32229e-26
NM_000346.4	2375.38	1.16805	0.107733	2.75573e-28	2.38879e-26
NM_001097641.2	236.846	1.77838	0.164605	2.77108e-28	2.39821e-26
NM_001256434.3	380.422	-1.68418	0.155799	2.82836e-28	2.44384e-26
NM_024571.4	258.649	-1.84261	0.171167	2.97898e-28	2.56984e-26
NM_144999.4	237.041	-2.23248	0.206953	3.51095e-28	3.02387e-26
NM_001040078.3	194.469	1.93282	0.178942	3.8463e-28	3.30738e-26
NM_001308043.2	1395.17	1.10718	0.102331	4.00147e-28	3.4353e-26
NM_001308042.3	2383.83	1.07118	0.0990844	4.55646e-28	3.90551e-26
NM_001321874.2	930.011	1.83566	0.171013	4.93711e-28	4.22502e-26
NM_001243186.2	439.713	1.48153	0.137639	5.36624e-28	4.57763e-26
NM_002648.4	439.713	1.48153	0.137639	5.36624e-28	4.57763e-26
NM_001321900.2	914.043	1.82836	0.170584	5.77458e-28	4.91813e-26
NM_001321895.2	888.794	1.83264	0.171112	6.32687e-28	5.37995e-26
NM_001145312.3	538.197	1.45081	0.134888	6.52386e-28	5.53867e-26
NR_149069.2	130.501	2.28731	0.213994	6.76701e-28	5.736e-26
NM_003897.4	2862.91	1.28674	0.119702	6.86919e-28	5.81341e-26
NM_145236.3	408.506	1.53933	0.143298	6.91121e-28	5.83975e-26
NM_001354346.2	209.993	1.99175	0.184619	6.92696e-28	5.84385e-26
NM_001733.7	214.232	1.98493	0.184077	7.31702e-28	6.1632e-26
NM_173701.2	1398.99	1.21137	0.112824	7.55433e-28	6.35311e-26
NM_033246.2	462.024	1.45129	0.135282	7.83342e-28	6.5775e-26
NM_001204145.3	872.826	1.82499	0.170779	8.09476e-28	6.7863e-26
NM_001321899.2	924.818	1.83643	0.172069	9.67723e-28	8.10029e-26
NM_001321875.2	884.011	1.81944	0.170547	9.90819e-28	8.28068e-26
NM_001321898.2	858.761	1.82357	0.171057	1.07977e-27	9.01004e-26
NM_001171624.1	3386.07	1.0726	0.100032	1.13312e-27	9.4405e-26
NM_003376.6	3385.65	1.07233	0.10002	1.15053e-27	9.57062e-26
NM_003486.7	5523.83	1.10803	0.103372	1.22326e-27	1.01598e-25
NM_006739.4	632.311	-1.42024	0.13291	1.28729e-27	1.06751e-25
NM_001321886.2	912.343	1.83181	0.172284	1.46983e-27	1.217e-25
NM_015841.4	3057.12	1.12275	0.105192	1.54214e-27	1.27491e-25
NM_001170794.1	156.96	2.13039	0.199261	1.5796e-27	1.30386e-25
NM_001324255.2	560.738	1.51635	0.142314	1.86062e-27	1.53347e-25
NM_001171625.1	3355.73	1.06445	0.0998292	2.02341e-27	1.66507e-25
NM_001025367.3	3355.31	1.0642	0.0998188	2.05717e-27	1.69025e-25
NM_001171623.1	3353.77	1.06228	0.0996903	2.20269e-27	1.80705e-25
NM_006526.2	1184.9	1.35923	0.127992	2.20836e-27	1.80893e-25
NM_001025366.3	3353.35	1.06202	0.0996803	2.2403e-27	1.83229e-25
NM_001365049.1	3060.58	1.12336	0.105378	2.37869e-27	1.94251e-25
NM_017957.3	232.047	-2.0572	0.194099	2.46454e-27	2.00955e-25
NM_001365047.1	3108.58	1.12252	0.10553	2.62483e-27	2.137e-25
NM_005909.5	564.983	1.51877	0.143006	2.72963e-27	2.21895e-25
NM_001321902.2	925.051	1.83533	0.173592	2.81505e-27	2.28492e-25
NM_001193495.2	3118.5	1.12708	0.106035	2.84228e-27	2.30354e-25
NM_001171626.1	3375.56	1.06131	0.0998519	2.90828e-27	2.34992e-25
NM_001317010.1	3375.56	1.06131	0.0998519	2.90828e-27	2.34992e-25
NM_001025368.3	3375.15	1.06105	0.0998408	2.95396e-27	2.38323e-25
NM_178448.4	518.02	-1.65996	0.156947	3.00358e-27	2.41962e-25
NM_001171628.1	3279.22	1.05836	0.0995591	3.02801e-27	2.43198e-25
NM_033093.3	304.855	1.60102	0.150858	3.0268e-27	2.43198e-25
NM_001025370.3	3278.8	1.0581	0.0995486	3.08038e-27	2.47034e-25
NM_015840.4	3109.35	1.12431	0.105867	3.15336e-27	2.5251e-25
NM_001198.4	74.9261	3.20337	0.302932	3.16185e-27	2.52811e-25
NM_014707.4	909.083	1.82805	0.173125	3.22059e-27	2.57124e-25
NM_001321878.2	883.465	1.82429	0.172831	3.3747e-27	2.69027e-25
NM_001365048.1	3109.81	1.1276	0.1063	3.57849e-27	2.84849e-25
NM_058176.2	545.136	1.85061	0.174936	3.611e-27	2.8701e-25
NM_001204384.1	3254.59	1.0612	0.0999417	3.62629e-27	2.87798e-25
NM_001204385.2	3254.18	1.06089	0.0999302	3.68951e-27	2.92383e-25
NM_001111.5	3157.35	1.12463	0.106053	3.7102e-27	2.93588e-25
NM_001365046.1	3062.15	1.12427	0.106025	3.72178e-27	2.9407e-25
NR_133659.2	128.027	2.34207	0.221481	3.73232e-27	2.94468e-25
NM_001171627.1	3283.22	1.05918	0.099878	3.91473e-27	3.08406e-25
NM_001025369.3	3282.8	1.05892	0.0998665	3.97752e-27	3.12893e-25
NM_001321896.1	921.808	1.83916	0.174511	3.99593e-27	3.1388e-25
NM_001322817.2	558.892	1.30544	0.123582	4.07302e-27	3.19467e-25
NM_001306086.2	206.16	1.80246	0.171277	4.22299e-27	3.30746e-25
NM_001351590.2	2405.72	1.04482	0.098541	4.28861e-27	3.35394e-25
NM_001025107.3	3117.17	1.12478	0.106242	4.48603e-27	3.50322e-25
NM_001365045.1	3110.92	1.1265	0.10649	4.8911e-27	3.81399e-25
NM_001363711.2	58.4368	3.94403	0.373239	5.30444e-27	4.13029e-25
NM_004462.5	2004.11	-1.20147	0.113853	5.31935e-27	4.13589e-25
NM_014080.4	58.3051	3.94035	0.373171	5.76877e-27	4.47882e-25
NM_001287742.1	2062.15	-1.18933	0.11293	6.79156e-27	5.26528e-25
NM_001171629.1	3184.84	1.06033	0.100414	6.93881e-27	5.37166e-25
NM_001287743.1	2061.74	-1.19027	0.113049	6.99072e-27	5.40404e-25
NM_001033756.3	3184.42	1.06009	0.100403	7.04077e-27	5.43488e-25
NM_001204147.3	874.905	1.84391	0.175946	7.15313e-27	5.51368e-25
NM_001364298.1	173.419	2.10348	0.199844	7.38729e-27	5.68598e-25
NM_001039477.2	114.256	2.30023	0.219501	8.42623e-27	6.47635e-25
NM_001040147.2	85.6224	2.65959	0.254569	8.83008e-27	6.77702e-25
NM_002634.4	1833.55	-1.14344	0.108737	9.07454e-27	6.95468e-25
NM_001346937.1	229.183	8.92954	0.813511	9.38235e-27	7.18032e-25
NM_021813.4	157.574	2.11175	0.20078	1.03267e-26	7.89174e-25
NM_001367292.1	168.518	1.93755	0.18502	1.11392e-26	8.50058e-25
NR_147246.2	1148.58	1.11853	0.106583	1.16251e-26	8.85876e-25
NM_006158.4	342.306	-1.52242	0.145478	1.27423e-26	9.69627e-25
NM_001285439.2	389.165	1.74827	0.167652	1.53091e-26	1.16329e-24
NM_152756.5	389.486	1.74112	0.166991	1.54855e-26	1.17503e-24
NM_001285440.2	379.476	1.75461	0.168411	1.58474e-26	1.20079e-24
NM_025218.4	128.287	2.3408	0.224387	1.5883e-26	1.20179e-24
NM_001321879.2	867.401	1.81442	0.174445	1.68798e-26	1.27541e-24
NM_001281496.1	1826.9	-1.14772	0.109804	1.75486e-26	1.32408e-24
NM_001171630.1	3172.62	1.04641	0.0999656	1.78329e-26	1.34364e-24
NM_001171622.2	3172.21	1.04614	0.099954	1.81335e-26	1.36437e-24
NM_021822.4	256.189	1.57178	0.151093	1.9832e-26	1.49007e-24
NM_002985.3	748.107	1.32227	0.126713	2.00582e-26	1.50496e-24
NM_030643.4	126.54	2.21871	0.212945	2.02557e-26	1.51765e-24
NM_001364297.1	175.342	2.10763	0.202276	2.43493e-26	1.82181e-24
NM_001281715.1	1833.28	-1.13934	0.109327	2.52565e-26	1.88705e-24
NM_003879.7	2455.43	1.02152	0.0979039	2.57225e-26	1.91919e-24
NM_004419.4	776.949	1.27384	0.122505	2.76154e-26	2.05756e-24
NM_006461.4	530.341	-1.29553	0.124629	3.17264e-26	2.36058e-24
NM_001220778.1	908.639	1.38911	0.133833	3.47939e-26	2.58522e-24
NM_009588.1	82.9288	3.02329	0.292917	3.56092e-26	2.64213e-24
NM_002310.6	171.964	2.1047	0.202799	3.63556e-26	2.69379e-24
NM_001321872.2	893.456	1.79366	0.173646	3.66207e-26	2.70968e-24
NR_046402.2	396.527	-1.68481	0.1625	3.92623e-26	2.90113e-24
NM_001321889.2	865.7	1.81785	0.176264	4.22984e-26	3.12117e-24
NM_005733.3	507.254	-1.42472	0.137873	4.25905e-26	3.1384e-24
NM_001220777.1	902.301	1.39911	0.135115	4.42268e-26	3.25265e-24
NM_001287745.1	1886.78	-1.18143	0.114102	4.42624e-26	3.25265e-24
NM_001204144.3	876.619	1.787	0.173375	4.5635e-26	3.34892e-24
NM_213646.2	1289.77	1.20701	0.116621	4.64378e-26	3.40317e-24
NM_001319181.1	678.796	1.35022	0.130666	4.81054e-26	3.52056e-24
NM_001202516.3	2412.39	1.01669	0.0980382	4.83522e-26	3.5338e-24
NM_001349436.1	226.967	1.65456	0.160448	4.92786e-26	3.5966e-24
NR_110451.1	910.13	-1.32979	0.128782	5.56168e-26	4.05367e-24
NM_078467.2	903.129	1.39734	0.135237	5.60683e-26	4.08102e-24
NM_182962.3	907.166	1.5803	0.153588	5.62771e-26	4.09067e-24
NM_001321884.2	903.658	1.81819	0.176741	5.74927e-26	4.17336e-24
NM_001321877.2	675.589	1.61665	0.156747	5.76701e-26	4.18058e-24
NM_001261830.1	83.5565	2.65075	0.258432	5.85206e-26	4.23649e-24
NM_213645.2	1290.48	1.20377	0.116754	7.0412e-26	5.09047e-24
NM_001321890.2	887.69	1.81	0.176465	7.60535e-26	5.49092e-24
NM_004776.4	1973.37	1.08218	0.104915	7.79247e-26	5.61844e-24
NM_001127671.2	173.708	2.09533	0.203281	8.02043e-26	5.77503e-24
NM_001001438.2	397.864	-1.44601	0.140358	8.16512e-26	5.87133e-24
NM_003784.4	84.1319	2.63801	0.258134	8.39548e-26	6.02888e-24
NM_015907.2	942.875	1.15392	0.112059	8.50074e-26	6.09629e-24
NM_145298.6	368.659	1.43609	0.139462	9.46269e-26	6.77708e-24
NM_001321897.2	670.396	1.61601	0.157536	1.02435e-25	7.32651e-24
NM_001281497.1	1166.98	-1.1791	0.114715	1.0618e-25	7.5842e-24
NM_001321871.2	847.456	1.77471	0.173575	1.08377e-25	7.73085e-24
NR_147250.2	2242.45	1.02753	0.0999133	1.18041e-25	8.40902e-24
NM_001291549.2	894.091	1.39432	0.135892	1.18217e-25	8.41035e-24
NM_001321869.2	929.714	1.79774	0.175953	1.18566e-25	8.42404e-24
NM_001321888.2	846.472	1.80559	0.177004	1.3458e-25	9.54911e-24
NM_001265588.2	371.931	1.77844	0.174365	1.35431e-25	9.59679e-24
NM_001127183.4	2510.21	1.01167	0.0984326	1.4314e-25	1.01297e-23
NM_001321870.2	913.746	1.78987	0.175601	1.51018e-25	1.06731e-23
NM_033016.3	781.163	1.40111	0.137105	1.64927e-25	1.16407e-23
NM_001308632.1	402.106	-1.67699	0.164049	1.80269e-25	1.27068e-23
NM_001351592.1	983.124	1.24635	0.122081	1.86734e-25	1.31453e-23
NR_121662.2	224.928	1.75336	0.171713	1.92509e-25	1.3534e-23
NM_014762.4	3737.51	-1.0339	0.101012	1.97375e-25	1.38579e-23
NM_001290227.2	153.465	2.12966	0.207906	2.0053e-25	1.4061e-23
NM_001256849.1	415.506	-1.68211	0.164883	2.22117e-25	1.55543e-23
NM_001300735.2	151.34	1.89507	0.186153	2.23639e-25	1.56404e-23
NM_145660.2	124.722	2.18343	0.214411	2.34564e-25	1.63831e-23
NM_001253845.2	304.255	1.71706	0.168809	2.52422e-25	1.76074e-23
NM_001164664.2	151.295	2.16297	0.211667	2.67155e-25	1.86109e-23
NM_001165.5	1205.01	1.61208	0.159045	2.83713e-25	1.97387e-23
NM_152545.3	149.893	1.88563	0.185882	3.06525e-25	2.12981e-23
NM_138723.2	82.0919	2.68767	0.265145	3.16372e-25	2.19538e-23
NM_058179.4	798.002	1.30468	0.128624	3.22831e-25	2.2373e-23
NM_017596.4	187.487	2.01262	0.197424	3.26225e-25	2.25791e-23
NM_002357.4	271.596	1.57662	0.155405	3.46721e-25	2.39667e-23
NM_002691.4	416.172	-1.67683	0.165125	3.60453e-25	2.48838e-23
NM_015183.3	150.879	2.15836	0.21212	4.16722e-25	2.87313e-23
NM_001317089.2	108.488	2.3576	0.233561	4.56528e-25	3.14353e-23
NM_001252100.2	187.94	2.00703	0.197633	4.91741e-25	3.38165e-23
NR_111904.1	134.465	2.1618	0.212884	5.41308e-25	3.71774e-23
NM_001290226.2	150.206	2.15053	0.212137	6.11777e-25	4.19635e-23
NM_001277145.2	215.965	1.93453	0.192413	6.3967e-25	4.38207e-23
NM_152542.5	286.213	1.72813	0.172423	6.90527e-25	4.72442e-23
NM_178423.3	690.919	1.61626	0.160496	6.92723e-25	4.7334e-23
NM_001369882.1	307.149	1.7051	0.169252	7.11446e-25	4.85514e-23
NM_001040443.3	168.154	1.87083	0.186349	7.75194e-25	5.28345e-23
NM_178425.3	704.76	1.6296	0.162083	8.10847e-25	5.51942e-23
NM_003998.4	508.054	1.25163	0.12412	8.29425e-25	5.63872e-23
NM_001202513.2	258.271	1.58421	0.157674	8.77782e-25	5.95991e-23
NM_015675.4	425.847	1.44311	0.14353	8.84025e-25	5.9947e-23
NM_000389.5	924.961	1.37947	0.137126	9.43448e-25	6.38956e-23
NM_001297651.2	154.181	2.12278	0.210695	1.14686e-24	7.75737e-23
NM_003358.3	845.103	1.32017	0.131837	1.18902e-24	8.03237e-23
NM_001278736.2	725.416	1.28657	0.128142	1.21875e-24	8.22291e-23
NM_001040444.2	152.295	1.98322	0.198835	1.42696e-24	9.61553e-23
NM_001202514.1	265.263	1.56859	0.156971	1.53621e-24	1.03387e-22
NM_001956.5	63.7013	3.2101	0.31739	1.63001e-24	1.09562e-22
NM_000882.4	55.6226	3.68062	0.36765	1.72271e-24	1.15648e-22
NM_138722.1	78.1185	2.70105	0.27153	1.90477e-24	1.2771e-22
NM_001165412.2	505.736	1.24014	0.124008	1.97215e-24	1.32063e-22
NM_153607.3	241.16	1.79575	0.180078	2.02433e-24	1.35387e-22
NM_025079.3	1236.36	1.24125	0.124179	2.08553e-24	1.39307e-22
NM_001252103.2	188.717	2.0003	0.199783	2.10166e-24	1.4021e-22
NM_001178096.1	2469.46	1.25887	0.126397	2.39088e-24	1.59305e-22
NM_001079862.3	939.947	-1.2422	0.124828	2.45186e-24	1.63166e-22
NM_014865.4	1080.17	-1.07443	0.107628	2.519e-24	1.67426e-22
NM_001371176.1	289.072	1.69718	0.170648	2.70853e-24	1.798e-22
NM_018284.3	1098.69	1.33064	0.134095	3.1001e-24	2.05539e-22
NR_135322.2	147.004	1.92171	0.19411	3.1419e-24	2.08053e-22
NM_001252102.2	189.169	1.99492	0.200036	3.1623e-24	2.09145e-22
NM_001282635.2	850.725	-1.25849	0.126974	3.55276e-24	2.34679e-22
NM_031266.3	1671.85	-1.09964	0.110767	3.94337e-24	2.60161e-22
NM_001321873.2	867.103	1.77395	0.179737	3.99935e-24	2.63529e-22
NM_001282636.2	835.938	-1.26975	0.128319	4.11738e-24	2.70973e-22
NM_001319226.2	493.811	1.24082	0.125048	4.29827e-24	2.82531e-22
NM_001127184.3	1015.7	1.18898	0.12021	4.621e-24	3.03372e-22
NM_001323550.2	1233.26	1.23303	0.124337	4.64839e-24	3.04424e-22
NM_005022.4	2991.29	-1.1714	0.11823	4.64686e-24	3.04424e-22
NM_001282634.2	848.085	-1.2558	0.127069	4.80553e-24	3.14331e-22
NM_001079863.2	830.207	-1.26741	0.128294	4.8302e-24	3.15559e-22
NM_031300.4	191.681	-2.12463	0.21562	4.85096e-24	3.1653e-22
NM_001371123.1	285.719	1.70282	0.172322	5.15704e-24	3.35684e-22
NM_005345.6	9846.8	-1.03082	0.103425	5.15082e-24	3.35684e-22
NM_001178042.3	847.15	-1.25683	0.127338	5.41725e-24	3.52194e-22
NM_001371180.1	283.496	1.68981	0.171079	5.44639e-24	3.53659e-22
NM_001160419.3	68.9598	6.18641	0.6138	5.56827e-24	3.61135e-22
NM_030766.1	74.291	2.71111	0.275578	5.69347e-24	3.68808e-22
NM_001351591.1	1094.48	1.13981	0.115349	5.84774e-24	3.78345e-22
NM_001282633.2	847.071	-1.25427	0.1272	5.93602e-24	3.83131e-22
NM_001993.5	2801.98	1.26339	0.128005	5.92894e-24	3.83131e-22
NM_005168.4	1280.54	1.41396	0.143678	6.143e-24	3.96013e-22
NM_001371178.1	290.963	1.68709	0.171101	6.35607e-24	4.09256e-22
NM_020548.8	846.813	-1.25359	0.127238	6.44128e-24	4.14245e-22
NM_203418.3	472.546	1.39414	0.141826	6.62483e-24	4.25538e-22
NM_007193.5	145.81	-1.88584	0.192036	6.76725e-24	4.34166e-22
NM_001323551.2	1202.04	1.25226	0.126861	7.32624e-24	4.69467e-22
NM_005346.6	9319.93	-1.00085	0.101337	8.05925e-24	5.15821e-22
NM_001178041.3	838.749	-1.25963	0.128221	8.51413e-24	5.44285e-22
NM_004104.5	2571.73	-1.21777	0.123613	8.62395e-24	5.50648e-22
NM_001178043.3	841.542	-1.25637	0.128036	9.51227e-24	6.05924e-22
NM_001371175.1	282.073	1.67565	0.170605	9.50665e-24	6.05924e-22
NM_018295.5	470.798	1.25781	0.127783	9.9422e-24	6.32557e-22
NR_135323.2	140.905	2.00316	0.204407	9.98025e-24	6.34225e-22
NM_018403.7	335.12	1.35314	0.137969	1.06997e-23	6.79141e-22
NM_001287748.1	1740.92	-1.1686	0.119086	1.08299e-23	6.86588e-22
NM_003273.5	380.493	-1.40648	0.143409	1.14416e-23	7.24513e-22
NM_001145031.2	7403.12	0.956063	0.0974284	1.15546e-23	7.30804e-22
NM_001321868.2	659.324	1.55527	0.158939	1.21183e-23	7.65554e-22
NM_032521.3	352.615	1.60854	0.164373	1.25405e-23	7.91294e-22
NM_001290206.2	326.08	1.35757	0.138702	1.31055e-23	8.25968e-22
NM_001371182.1	288.345	1.6912	0.172842	1.36672e-23	8.60362e-22
NM_001771.4	176.8	1.82	0.185546	1.37002e-23	8.61427e-22
NM_021154.5	720.746	1.29766	0.132833	1.37891e-23	8.66e-22
NM_001287750.1	1748.13	-1.1655	0.119073	1.39279e-23	8.7369e-22
NM_001287744.1	1740.15	-1.16073	0.118598	1.4133e-23	8.8552e-22
NM_001287749.1	1749.7	-1.1662	0.119178	1.43069e-23	8.9537e-22
NM_001371179.1	286.802	1.67072	0.17088	1.43841e-23	8.99147e-22
NM_001290205.2	330.689	1.35213	0.138247	1.44915e-23	9.04808e-22
NM_001287747.1	1751.85	-1.16998	0.119622	1.52102e-23	9.48576e-22
NM_001319191.1	7373.38	0.954565	0.0976262	1.65396e-23	1.03028e-21
NM_182907.3	65.0474	3.08638	0.315768	1.67593e-23	1.04275e-21
NM_001371122.1	286.549	1.69632	0.173866	1.86088e-23	1.15649e-21
NM_001371124.1	287.034	1.6969	0.173932	1.87625e-23	1.16469e-21
NM_001277233.1	343.659	-1.42802	0.146446	1.91664e-23	1.18839e-21
NM_001371119.1	287.448	1.69279	0.173759	2.12633e-23	1.31687e-21
NM_001371136.1	301.316	1.67509	0.17209	2.15664e-23	1.3341e-21
NM_001371128.1	288.046	1.68331	0.172956	2.25117e-23	1.39097e-21
NM_001319179.1	1093.45	1.31939	0.135893	2.27478e-23	1.40394e-21
NM_001243351.1	826.791	1.14341	0.117394	2.33138e-23	1.43722e-21
NM_001371152.1	301.999	1.67293	0.172036	2.3426e-23	1.44248e-21
NM_001244364.2	1189.71	1.06483	0.109159	2.36454e-23	1.45432e-21
NM_001352432.2	844.99	-1.24914	0.128713	2.82157e-23	1.73342e-21
NM_014007.4	185.142	1.76536	0.181399	2.86258e-23	1.7566e-21
NM_016118.4	838.448	1.1426	0.117573	2.89195e-23	1.77259e-21
NM_001185101.1	151.994	1.84058	0.189454	2.94312e-23	1.8019e-21
NM_001371151.1	293.559	1.66322	0.171434	3.00142e-23	1.83549e-21
NM_001371177.1	280.944	1.68174	0.173351	3.15565e-23	1.92761e-21
NM_001351594.2	2220.08	0.974828	0.0999911	3.19918e-23	1.95197e-21
NM_001202518.2	1863.7	1.00383	0.103139	3.34072e-23	2.03602e-21
NM_001371130.1	297.807	1.66206	0.171619	3.39441e-23	2.06638e-21
NM_001370269.1	74.7492	2.64672	0.27421	3.44724e-23	2.09616e-21
NM_001371181.1	278.975	1.68642	0.174023	3.45572e-23	2.09894e-21
NM_000898.5	748.569	-1.25023	0.129245	3.71875e-23	2.25614e-21
NR_163870.1	299.624	1.67385	0.172997	3.78626e-23	2.2945e-21
NM_001172568.2	623.092	1.2067	0.124354	4.01085e-23	2.42785e-21
NM_003670.3	1244.48	1.18309	0.122128	4.15798e-23	2.51408e-21
NM_030640.3	523.854	1.22096	0.125902	4.16614e-23	2.51617e-21
NM_001285389.2	435.288	1.37972	0.143131	4.33364e-23	2.61438e-21
NM_017899.4	1493.73	-1.30627	0.135235	4.38889e-23	2.64474e-21
NM_001178017.3	833.953	-1.24347	0.128829	4.66064e-23	2.80441e-21
NM_001371148.1	294.389	1.66067	0.171993	4.66434e-23	2.80441e-21
NM_030647.2	101.269	2.17245	0.225356	4.77179e-23	2.86581e-21
NM_001319180.1	1079.88	1.32142	0.137222	4.79752e-23	2.87768e-21
NM_001371159.1	297.839	1.65686	0.171701	4.80231e-23	2.87768e-21
NM_001371138.1	293.401	1.67008	0.173041	4.81328e-23	2.88103e-21
NM_001177693.1	1223.63	1.04423	0.107847	5.02775e-23	3.00604e-21
NM_005178.5	310.898	1.71369	0.177654	5.03701e-23	3.00822e-21
NM_001290204.2	325.653	1.34635	0.139572	5.20271e-23	3.10373e-21
NM_001261831.1	76.4466	2.56827	0.267835	5.23641e-23	3.12036e-21
NM_001037132.4	293.115	1.66851	0.173032	5.25661e-23	3.12544e-21
NM_001371169.1	293.115	1.66851	0.173032	5.25661e-23	3.12544e-21
NM_001371173.1	292.629	1.6679	0.17301	5.35295e-23	3.17919e-21
NM_001371171.1	301.442	1.65594	0.171852	5.5421e-23	3.28788e-21
NR_147249.2	917.241	1.10043	0.113908	5.60302e-23	3.32034e-21
NM_005010.4	303.759	1.66263	0.172585	5.69945e-23	3.37376e-21
NM_001080479.2	1202.79	1.04703	0.10831	5.81824e-23	3.44027e-21
NM_001365877.1	609.478	1.2076	0.124989	5.84678e-23	3.45334e-21
NM_001285393.2	436.423	1.37764	0.143378	5.85527e-23	3.45454e-21
NM_001290207.2	316.613	1.35076	0.140209	5.88286e-23	3.46701e-21
NM_001193582.1	292.498	1.66697	0.173159	6.10762e-23	3.59551e-21
NM_001371156.1	293.528	1.6645	0.173021	6.47559e-23	3.80794e-21
NM_001371149.1	293.043	1.66388	0.173002	6.60454e-23	3.87951e-21
NM_004260.3	876.18	-1.2841	0.13327	6.69674e-23	3.92937e-21
NR_031766.3	1422.46	-1.30386	0.135607	6.78525e-23	3.97694e-21
NM_001135776.1	183.489	1.75904	0.182425	7.01846e-23	4.10913e-21
NM_001078.4	50.0347	4.29335	0.438098	7.84175e-23	4.58614e-21
NM_001371137.1	296.138	1.65575	0.1726	8.34815e-23	4.87698e-21
NM_001363529.2	825.884	1.1404	0.119047	8.61426e-23	5.02696e-21
NM_001371132.1	289.289	1.67294	0.17436	8.8855e-23	5.17397e-21
NM_001371167.1	289.289	1.67294	0.17436	8.8855e-23	5.17397e-21
NM_001371131.1	289.275	1.6571	0.172839	8.92217e-23	5.18968e-21
NM_001371134.1	302.664	1.65579	0.172721	9.03873e-23	5.25178e-21
NM_001371166.1	278.295	1.6592	0.172959	9.14812e-23	5.30958e-21
NM_001371125.1	288.255	1.66947	0.174126	9.36674e-23	5.43058e-21
NM_001371143.1	288.74	1.67006	0.174198	9.44751e-23	5.47149e-21
NM_001371164.1	289.016	1.67191	0.174397	9.47573e-23	5.4819e-21
NM_203417.2	437.457	1.37191	0.143537	9.61139e-23	5.55439e-21
NM_001371127.1	291.402	1.65988	0.173306	9.86391e-23	5.69417e-21
NM_001371174.1	299.73	1.64759	0.172104	1.02081e-22	5.88652e-21
NM_001371133.1	301.103	1.66247	0.173717	1.04679e-22	6.02984e-21
NM_006147.4	1053.19	1.02536	0.106723	1.07109e-22	6.16319e-21
NM_001371168.1	289.209	1.66548	0.174112	1.09249e-22	6.27957e-21
NM_001371144.1	289.841	1.66687	0.174262	1.09627e-22	6.29457e-21
NM_014754.3	428.117	-1.23376	0.128697	1.11839e-22	6.41472e-21
NM_001278417.2	168.813	1.77638	0.185307	1.15256e-22	6.6036e-21
NM_001354582.2	52.078	3.57291	0.373034	1.15848e-22	6.63046e-21
NM_020651.4	402.619	1.53096	0.160273	1.19058e-22	6.80692e-21
NM_001172566.2	595.61	1.21112	0.126309	1.21018e-22	6.91155e-21
NM_001285392.2	440.94	1.36887	0.143596	1.22248e-22	6.97436e-21
NM_001371161.1	295.204	1.65603	0.173391	1.26467e-22	7.20742e-21
NM_001202519.3	1884.25	0.988759	0.102972	1.28635e-22	7.32318e-21
NM_001370268.1	73.8066	2.62408	0.275833	1.30881e-22	7.4431e-21
NM_001371170.1	290.227	1.66222	0.174187	1.4302e-22	8.12485e-21
NM_001285391.2	439.925	1.37009	0.143988	1.45061e-22	8.23203e-21
NR_102367.1	369.111	-1.38637	0.145232	1.47152e-22	8.34186e-21
NM_000064.4	4112.2	0.93474	0.0976492	1.48993e-22	8.43734e-21
NM_005953.5	171.003	1.86687	0.196873	1.50343e-22	8.5048e-21
NR_163871.1	294.907	1.65935	0.174068	1.55071e-22	8.76298e-21
NM_002658.5	7701.35	0.938642	0.0980757	1.62507e-22	9.17349e-21
NM_001300736.2	142.918	1.7943	0.188783	1.75806e-22	9.91382e-21
NM_001185100.2	163.636	1.79948	0.188562	1.76828e-22	9.96093e-21
NM_004414.7	446.453	1.33281	0.140364	1.84219e-22	1.03664e-20
NM_001371129.1	293.872	1.6578	0.174313	1.93624e-22	1.08614e-20
NM_001371140.1	293.872	1.6578	0.174313	1.93624e-22	1.08614e-20
NM_001371145.1	293.872	1.6578	0.174313	1.93624e-22	1.08614e-20
NM_001371146.1	294.358	1.65843	0.174383	1.9487e-22	1.09085e-20
NM_001371172.1	294.358	1.65843	0.174383	1.9487e-22	1.09085e-20
NM_003749.3	206.479	1.74336	0.183098	1.95492e-22	1.09318e-20
NM_001371154.1	282.878	1.6439	0.172872	1.97927e-22	1.10565e-20
NM_001371160.1	295.203	1.67391	0.176068	1.98674e-22	1.10867e-20
NM_001371158.1	294.088	1.65661	0.174419	2.19448e-22	1.22332e-20
NM_001193583.1	293.74	1.65689	0.174464	2.20335e-22	1.22698e-20
NM_001371147.1	292.357	1.65473	0.174293	2.30289e-22	1.28108e-20
NM_004499.4	1567.81	-1.10381	0.116049	2.31247e-22	1.28508e-20
NM_001371135.1	294.286	1.65381	0.17429	2.35788e-22	1.30895e-20
NM_001371142.1	293.04	1.65257	0.174208	2.45503e-22	1.36147e-20
NM_005860.3	475.189	1.36121	0.143598	2.60425e-22	1.44273e-20
NM_001371153.1	291.784	1.65346	0.174542	2.63434e-22	1.4579e-20
NM_001371157.1	299.765	1.66018	0.175308	2.86436e-22	1.58356e-20
NM_001371165.1	289.679	1.64658	0.173948	2.93991e-22	1.62365e-20
NM_001371155.1	289.817	1.64746	0.174058	2.95949e-22	1.63278e-20
NM_001254738.1	1245.08	1.37944	0.146125	3.16433e-22	1.744e-20
NM_005555.4	241.65	1.73877	0.183088	3.18928e-22	1.75594e-20
NM_005126.5	230.411	1.64665	0.174922	3.2224e-22	1.77235e-20
NM_001371141.1	292.03	1.6564	0.175294	3.42246e-22	1.88046e-20
NM_001290225.2	393.387	-1.24794	0.131921	3.66348e-22	2.01082e-20
NR_156431.2	1055.54	-1.19634	0.126483	3.67266e-22	2.0138e-20
NM_001242824.2	1502.07	-1.14078	0.120588	3.68802e-22	2.02015e-20
NM_001185095.1	347.426	-1.34499	0.142293	3.92638e-22	2.14852e-20
NM_001371126.1	290.938	1.65594	0.175497	3.94002e-22	2.15159e-20
NM_001371139.1	290.452	1.65532	0.175438	3.93938e-22	2.15159e-20
NM_001371163.1	291.084	1.65672	0.175595	3.95795e-22	2.15918e-20
NM_015589.6	232.535	1.65307	0.17548	4.10285e-22	2.23595e-20
NM_001172567.2	654.698	1.18776	0.125543	4.16728e-22	2.26875e-20
NM_001005376.2	596.343	1.26269	0.133757	4.69058e-22	2.55106e-20
NM_016647.3	1067.16	-1.20233	0.127495	4.71652e-22	2.56256e-20
NR_163867.1	289.081	1.66485	0.176749	4.8414e-22	2.62775e-20
NM_001193584.1	296.315	1.64528	0.174826	4.98874e-22	2.70498e-20
NM_173176.3	297.158	1.52053	0.161046	5.09977e-22	2.76238e-20
NM_004103.4	297.152	1.52048	0.161106	5.2881e-22	2.8615e-20
NM_001349437.1	238.105	1.51442	0.161196	5.3326e-22	2.88267e-20
NM_001371150.1	295.605	1.64401	0.17484	5.43179e-22	2.93333e-20
NR_163869.1	289.297	1.66355	0.176855	5.47217e-22	2.95216e-20
NR_163868.1	289.98	1.66144	0.176669	5.55151e-22	2.99195e-20
NM_000636.4	2604.54	1.05578	0.111981	5.87701e-22	3.16419e-20
NM_001172569.3	629.69	1.19152	0.126445	5.9588e-22	3.20501e-20
NM_031426.4	360.802	-1.32601	0.140933	6.00879e-22	3.22866e-20
NM_001202517.3	1933.96	0.961497	0.101802	6.0599e-22	3.25286e-20
NM_002165.4	865.435	-1.50024	0.160216	6.31102e-22	3.38426e-20
NM_001185099.2	159.329	1.78253	0.189532	6.5757e-22	3.52267e-20
NM_002468.5	666.3	1.18083	0.125591	7.02431e-22	3.75923e-20
NM_001314029.2	46.3882	4.3135	0.462743	7.26802e-22	3.88578e-20
NM_030961.3	1528.57	1.15654	0.122687	7.44104e-22	3.97432e-20
NM_002800.5	851.773	1.13523	0.120866	7.95555e-22	4.24489e-20
NM_001287751.1	1616.78	-1.16757	0.124318	7.97097e-22	4.24889e-20
NM_005842.4	132.988	1.86551	0.199168	8.32154e-22	4.43134e-20
NR_147248.2	893.635	1.07621	0.114705	8.3629e-22	4.44895e-20
NM_002004.4	1480.51	-1.14079	0.121725	8.47962e-22	4.50657e-20
NR_126098.2	54.1679	3.20923	0.339162	8.98157e-22	4.7686e-20
NM_001371162.1	293.027	1.64344	0.17585	9.12015e-22	4.83738e-20
NR_033701.1	350.651	-1.33445	0.142504	9.21529e-22	4.88301e-20
NR_147242.2	886.133	1.08062	0.115313	9.32454e-22	4.93602e-20
NM_005891.3	1115.51	-1.30022	0.139315	9.41738e-22	4.98024e-20
NM_004252.5	948.146	-1.2275	0.131369	9.67625e-22	5.11209e-20
NM_001168325.1	1240.9	-1.3466	0.144355	1.00289e-21	5.29319e-20
NM_001365876.1	652.686	1.18206	0.126198	1.02872e-21	5.42416e-20
NM_173174.3	300.18	1.51617	0.161906	1.07272e-21	5.65063e-20
NM_003265.2	86.5578	2.34851	0.252084	1.08385e-21	5.70363e-20
NM_001135821.2	1488.5	-1.13773	0.12185	1.18272e-21	6.2178e-20
NM_001135822.2	1478.17	-1.13994	0.12212	1.20663e-21	6.33727e-20
NR_135007.1	853.159	1.30554	0.140327	1.22286e-21	6.41625e-20
NM_173175.2	283.24	1.51056	0.161598	1.23851e-21	6.49202e-20
NM_001302269.2	55.9565	3.13301	0.333222	1.28594e-21	6.73404e-20
NM_001433.5	210.057	1.61492	0.172891	1.31109e-21	6.85902e-20
NM_153201.4	3509.83	-0.928842	0.0992001	1.31381e-21	6.86654e-20
NR_001458.3	48.6416	4.65484	0.496134	1.34233e-21	7.00877e-20
NM_001199834.1	46.6881	4.26988	0.449918	1.37174e-21	7.15536e-20
NM_001363000.2	1025.51	-1.17137	0.125755	1.43977e-21	7.50292e-20
NM_001177479.2	96.7594	2.14085	0.230305	1.50801e-21	7.85089e-20
NM_001136000.3	620.673	1.21491	0.130213	1.57639e-21	8.1989e-20
NM_172212.3	122.853	2.272	0.243257	1.57867e-21	8.20279e-20
NM_001287756.1	1232.16	-1.17692	0.126698	1.66419e-21	8.63878e-20
NM_001168239.2	619.581	1.21114	0.129964	1.70218e-21	8.82745e-20
NM_182557.3	918.865	1.227	0.131736	1.72889e-21	8.95728e-20
NM_148918.2	366.134	-1.26369	0.135966	1.74041e-21	9.00824e-20
NM_001134231.2	792.289	-1.2566	0.135385	1.83317e-21	9.47924e-20
NM_004342.7	324.629	1.66751	0.181226	1.97098e-21	1.0182e-19
NR_027783.2	1696.09	1.20098	0.129527	2.08304e-21	1.07506e-19
NM_001145425.1	225.704	1.63567	0.177627	2.18919e-21	1.12875e-19
NM_015922.3	539.464	-1.25736	0.13589	2.25772e-21	1.16296e-19
NM_033480.3	275.308	-1.35222	0.146273	2.27629e-21	1.1714e-19
NM_005158.5	626.236	1.20603	0.129852	2.30851e-21	1.18684e-19
NM_024111.6	79.5509	2.82093	0.303477	2.5466e-21	1.30799e-19
NM_001129765.1	541.226	-1.27108	0.136709	2.76434e-21	1.41847e-19
NR_110524.2	229.474	1.62966	0.177707	3.08643e-21	1.58223e-19
NM_001351593.2	1959.82	0.951624	0.102625	3.18516e-21	1.63128e-19
NM_080682.2	45.8565	4.1581	0.442369	3.22943e-21	1.65237e-19
NM_001322814.2	2494.98	1.03996	0.112513	3.46648e-21	1.77197e-19
NR_160954.1	1171.69	1.10398	0.119471	3.4933e-21	1.78398e-19
NR_132748.1	231.785	1.46642	0.15958	3.56369e-21	1.8182e-19
NM_032047.5	615.906	1.43802	0.156746	3.70855e-21	1.8903e-19
NM_144657.5	95.3524	2.13179	0.231966	4.10828e-21	2.09206e-19
NR_160955.1	1190.06	1.09403	0.1186	4.1158e-21	2.0939e-19
NM_001322819.2	2539.59	1.04541	0.113354	4.1602e-21	2.11448e-19
NM_001322820.2	2535.49	1.04696	0.113563	4.28902e-21	2.17789e-19
NR_138148.1	494.514	1.16271	0.126375	4.36717e-21	2.21547e-19
NM_001164446.3	1025.78	1.13312	0.123014	4.98639e-21	2.52721e-19
NM_002970.3	1745.96	1.15063	0.125014	5.0784e-21	2.57141e-19
NM_033138.4	324.419	1.65495	0.181876	5.12967e-21	2.59491e-19
NM_001270888.2	545.621	-1.45	0.158329	5.29477e-21	2.67591e-19
NM_003238.6	516.175	1.16388	0.126844	5.5424e-21	2.79842e-19
NM_001008239.2	746.604	1.12229	0.122227	5.7251e-21	2.88794e-19
NM_001168237.2	622.226	1.20843	0.131571	6.06829e-21	3.05818e-19
NM_012140.5	567.578	-1.43262	0.156834	6.54878e-21	3.29722e-19
NM_030919.3	566.915	-1.15756	0.126612	7.07491e-21	3.55878e-19
NM_001185096.1	349.147	-1.32992	0.145547	7.60151e-21	3.82008e-19
NM_001168238.2	621.25	1.20809	0.131896	7.69373e-21	3.8628e-19
NM_001042572.3	218.845	1.49927	0.16457	7.81765e-21	3.92134e-19
NM_002114.4	224.656	1.77836	0.194183	8.06336e-21	4.0408e-19
NR_138149.1	482.827	1.16166	0.127324	8.80614e-21	4.40891e-19
NM_007314.4	627.789	1.19991	0.131214	8.81744e-21	4.41045e-19
NM_001166208.2	126.515	2.10884	0.23034	9.40056e-21	4.69774e-19
NM_001145102.1	1346.76	0.997474	0.10906	9.67185e-21	4.8288e-19
NM_001354583.2	47.3828	3.62866	0.396542	9.81782e-21	4.89408e-19
NM_145055.5	742.701	1.12264	0.123046	9.82087e-21	4.89408e-19
NM_003821.6	530.842	1.24594	0.137213	1.05875e-20	5.27119e-19
NM_018948.4	920.644	1.25878	0.13856	1.0748e-20	5.34614e-19
NM_001168236.2	626.813	1.1996	0.131541	1.118e-20	5.55589e-19
NM_001145103.1	1345.58	0.995431	0.109056	1.14655e-20	5.69246e-19
NM_001135599.3	504.901	1.16464	0.128037	1.14933e-20	5.70101e-19
NR_160956.1	1115.7	1.09393	0.120056	1.16506e-20	5.77368e-19
NM_005902.4	1418.72	0.961517	0.105365	1.2724e-20	6.29977e-19
NM_004169.5	384.441	-1.21557	0.133772	1.29559e-20	6.40868e-19
NM_001346941.2	1328.72	1.09507	0.120374	1.34423e-20	6.64316e-19
NM_001303253.1	1071.86	-1.28602	0.142207	1.40518e-20	6.93797e-19
NM_001206696.1	946.159	0.99654	0.109566	1.41418e-20	6.97596e-19
NM_024576.5	536.725	1.33615	0.14796	1.43988e-20	7.09622e-19
NM_001346900.2	1387.49	1.12428	0.123828	1.48394e-20	7.30664e-19
NM_005915.6	645.919	-1.16548	0.128516	1.50245e-20	7.39099e-19
NM_138709.2	781.08	1.32221	0.146136	1.65903e-20	8.15377e-19
NM_001242825.1	1171.72	-1.1273	0.125079	1.71018e-20	8.39742e-19
NM_006579.3	972.936	-1.12286	0.124025	1.74706e-20	8.57069e-19
NM_001256293.2	15264.5	-0.959614	0.10526	1.95293e-20	9.57188e-19
NM_001134473.3	569.2	1.13216	0.124998	2.0153e-20	9.86852e-19
NM_001301182.2	311.254	-1.43391	0.158946	2.09013e-20	1.02256e-18
NM_001256282.2	15257.5	-0.959364	0.105327	2.09796e-20	1.02546e-18
NM_033157.4	315.979	1.64769	0.184194	2.10187e-20	1.02643e-18
NM_002273.4	15455.2	-0.957035	0.105112	2.18394e-20	1.06553e-18
NM_052989.3	179.728	-1.60973	0.178581	2.2023e-20	1.07351e-18
NM_001278184.3	570.638	1.1334	0.125271	2.23751e-20	1.08969e-18
NM_002015.4	246.713	1.4949	0.1655	2.34383e-20	1.14043e-18
NM_001278351.2	286.435	1.60738	0.178448	2.37998e-20	1.15697e-18
NM_001161576.2	216.884	1.61576	0.179977	2.3823e-20	1.15704e-18
NM_017754.4	695.722	1.44784	0.160757	2.40502e-20	1.16702e-18
NM_181353.3	786.132	-1.44189	0.16071	2.45336e-20	1.1894e-18
NM_153329.4	291.237	-1.55268	0.17274	2.62513e-20	1.27152e-18
NM_001195427.2	1001.89	-0.987063	0.109335	2.69311e-20	1.30328e-18
NM_006813.3	420.84	1.36299	0.152308	2.98849e-20	1.44492e-18
NM_001278354.2	289.919	1.59951	0.178185	3.11915e-20	1.50673e-18
NM_001042555.3	290.411	1.60029	0.178377	3.28874e-20	1.58722e-18
NM_001322815.2	2412.68	1.01344	0.112589	3.38107e-20	1.63031e-18
NM_005228.5	1414.94	1.10791	0.123171	3.46394e-20	1.66877e-18
NM_001367834.2	296.465	1.49371	0.166165	3.48173e-20	1.67583e-18
NM_001278355.2	290.01	1.59753	0.178311	3.66882e-20	1.7643e-18
NM_016240.3	142.39	-1.69964	0.190456	3.77222e-20	1.81239e-18
NM_018725.4	195.241	-1.56598	0.174973	3.79273e-20	1.82061e-18
NM_001320727.2	193.436	1.59419	0.178514	3.81005e-20	1.82729e-18
NM_001324266.2	535.094	1.31684	0.147574	3.88442e-20	1.86129e-18
NM_014615.5	578.397	1.12204	0.12484	3.96553e-20	1.89846e-18
NM_001278357.2	282.418	1.61093	0.180071	4.1907e-20	2.00447e-18
NM_001323966.2	56.3156	6.15734	0.667487	4.60482e-20	2.20058e-18
NR_045962.2	15514	-0.948231	0.105124	4.75948e-20	2.27246e-18
NM_022908.3	741.024	-1.19855	0.134377	5.28583e-20	2.52152e-18
NM_001761.3	396.102	-1.31865	0.147617	5.46104e-20	2.60279e-18
NM_001145104.1	1269.89	1.00043	0.111704	5.5063e-20	2.62203e-18
NM_001143906.1	560.908	1.09397	0.122648	5.7986e-20	2.75876e-18
NM_001161354.2	600.743	1.1732	0.131548	5.80815e-20	2.76085e-18
NM_001145966.2	1031.62	-1.05155	0.117765	6.05554e-20	2.8759e-18
NM_052844.3	502.524	-1.39989	0.15757	6.06548e-20	2.87807e-18
NM_001145396.2	275.527	-1.53592	0.172757	6.52544e-20	3.09358e-18
NM_005414.5	1213.14	1.36717	0.154017	6.57213e-20	3.11296e-18
NM_001354844.1	649.257	-1.18979	0.133849	6.72692e-20	3.18346e-18
NM_001308185.1	647.153	1.14843	0.129134	6.94155e-20	3.28213e-18
NM_052985.4	177.602	-1.60356	0.180479	7.18123e-20	3.39246e-18
NM_001177478.2	89.4164	2.09095	0.23557	7.39011e-20	3.48807e-18
NM_001348407.2	469.049	1.20596	0.135441	7.60262e-20	3.58521e-18
NM_004688.3	385.077	1.38955	0.157428	8.08711e-20	3.81033e-18
NM_001278353.2	292.946	1.60012	0.180461	8.24288e-20	3.88031e-18
NM_006654.5	292.815	1.59923	0.180386	8.33429e-20	3.9199e-18
NM_001193493.2	420.059	1.22199	0.137573	8.99608e-20	4.22745e-18
NM_018365.4	232.112	-1.68891	0.1922	9.03907e-20	4.24393e-18
NM_173354.5	396.273	1.31452	0.14824	9.42923e-20	4.42324e-18
NM_001242394.1	420.73	1.2363	0.139857	9.53088e-20	4.46701e-18
NR_049759.2	779.234	1.08495	0.122196	9.60178e-20	4.4963e-18
NM_001248008.1	1207.52	1.37061	0.155262	9.72506e-20	4.55005e-18
NM_001280545.1	178.025	-1.58717	0.179462	1.00291e-19	4.68822e-18
NM_001317812.2	968.185	1.01337	0.114187	1.05643e-19	4.93408e-18
NM_001042371.3	562.472	-1.45625	0.165014	1.08284e-19	5.05304e-18
NM_001278356.2	296.299	1.59159	0.180213	1.12e-19	5.2219e-18
NM_001270953.1	502.47	-1.43834	0.163111	1.14571e-19	5.33714e-18
NR_146392.1	696.177	1.13225	0.128109	1.1669e-19	5.43111e-18
NM_002417.5	1057.18	-1.05358	0.118949	1.16795e-19	5.43127e-18
NM_001352000.1	113.976	1.87799	0.213133	1.1692e-19	5.43236e-18
NM_001348406.2	468.9	1.2011	0.135656	1.19868e-19	5.56451e-18
NM_021034.3	937.502	1.07457	0.121327	1.20169e-19	5.57367e-18
NM_001251829.1	3317.18	-0.989175	0.111729	1.26292e-19	5.85258e-18
NM_031966.4	740.687	-1.17635	0.133401	1.27022e-19	5.88134e-18
NM_007207.6	776.068	1.06778	0.120832	1.28432e-19	5.94147e-18
NM_005257.5	697.792	1.15333	0.130612	1.34444e-19	6.21424e-18
NM_018262.4	184.948	-1.59237	0.180602	1.34981e-19	6.23366e-18
NM_025106.4	186.299	1.53177	0.173613	1.37867e-19	6.36147e-18
NM_001354845.1	596.862	-1.20368	0.136868	1.42501e-19	6.56965e-18
NM_145294.5	239.644	-1.51925	0.172716	1.44613e-19	6.66126e-18
NM_032876.6	319.76	1.30325	0.147876	1.64461e-19	7.569e-18
NM_006082.3	5547.88	-0.853373	0.0963531	1.66091e-19	7.63747e-18
NM_006700.3	553.992	1.08808	0.123648	1.70269e-19	7.82289e-18
NM_014750.5	374.54	-1.39222	0.159248	1.86228e-19	8.54876e-18
NM_001323538.2	382.135	-1.30521	0.148357	1.88265e-19	8.63491e-18
NM_198557.3	193.136	1.67038	0.191634	1.89767e-19	8.69634e-18
NM_002999.4	3210.89	0.971048	0.110351	2.1649e-19	9.91246e-18
NM_020904.3	695.884	1.16908	0.133243	2.18368e-19	9.98991e-18
NM_001040060.1	3497.91	-0.982973	0.11182	2.19166e-19	1.00179e-17
NM_001145098.3	1103.37	1.33224	0.152488	2.24309e-19	1.02442e-17
NM_018988.4	228.409	1.40413	0.160084	2.30026e-19	1.04964e-17
NM_001145097.2	1142.89	1.36567	0.15662	2.53038e-19	1.15315e-17
NM_004051.5	201.656	-1.57921	0.180476	2.53141e-19	1.15315e-17
NM_023923.4	718.841	1.00051	0.11392	2.53806e-19	1.15519e-17
NR_164157.1	556.601	-1.04839	0.119556	2.61502e-19	1.18921e-17
NM_007293.3	115.236	1.8489	0.212172	2.72098e-19	1.23635e-17
NM_001369809.1	91.8846	2.21239	0.252185	2.84389e-19	1.2902e-17
NM_052942.4	39.8885	4.11435	0.462894	2.84431e-19	1.2902e-17
NR_130108.2	373.382	1.20436	0.137516	2.8999e-19	1.3143e-17
NM_001293815.2	4080.73	0.986494	0.112631	3.11722e-19	1.4116e-17
NM_020307.3	1058.31	1.1238	0.128827	3.25936e-19	1.47472e-17
NM_000426.3	85.6232	2.1547	0.247121	3.34665e-19	1.51167e-17
NM_001079823.2	85.6232	2.1547	0.247121	3.34665e-19	1.51167e-17
NM_001280541.2	181.087	-1.58955	0.182363	3.35179e-19	1.51271e-17
NM_001145313.3	88.0285	2.24494	0.258069	3.49354e-19	1.57536e-17
NM_006167.4	100.11	1.98544	0.229173	3.77858e-19	1.70246e-17
NM_001242384.1	414.236	1.22171	0.1407	3.90026e-19	1.7558e-17
NR_135324.2	167.808	1.59145	0.183285	3.92138e-19	1.76383e-17
NM_004032.3	57.3402	2.68112	0.310374	4.11108e-19	1.84761e-17
NM_016530.3	266.482	1.45436	0.168388	4.26124e-19	1.91349e-17
NM_001243093.2	369.559	1.47046	0.169541	4.27711e-19	1.91901e-17
NM_199335.5	357.051	1.47318	0.169865	4.28614e-19	1.92145e-17
NM_018594.2	352.072	1.4731	0.16987	4.33697e-19	1.9426e-17
NM_001146015.2	365.16	-1.39298	0.161164	4.40275e-19	1.96878e-17
NM_001316668.2	358.416	1.23578	0.141937	4.40231e-19	1.96878e-17
NM_032737.4	1517.12	-0.956445	0.109585	4.42615e-19	1.97759e-17
NM_001134486.3	39.6396	4.10228	0.464383	4.49905e-19	2.00849e-17
NM_001349333.2	372.117	1.46792	0.169371	4.51939e-19	2.01589e-17
NM_001455.4	1010.12	1.03823	0.119195	4.67138e-19	2.08195e-17
NM_000582.2	3887.51	-0.967476	0.111172	4.86604e-19	2.16691e-17
NM_001002029.3	112.4	1.86407	0.215607	4.89953e-19	2.18001e-17
NM_001348081.2	357.487	1.23543	0.142163	5.06735e-19	2.24907e-17
NM_001348083.1	357.487	1.23543	0.142163	5.06735e-19	2.24907e-17
NM_182643.3	357.487	1.23543	0.142163	5.06735e-19	2.24907e-17
NM_023072.3	270.001	1.46971	0.169147	5.17731e-19	2.29597e-17
NM_005980.3	520.073	1.13856	0.131294	5.29808e-19	2.34759e-17
NM_018950.2	598.46	1.11811	0.12877	5.31835e-19	2.35462e-17
NM_005573.4	946.354	-1.02073	0.117646	5.58146e-19	2.46907e-17
NM_201559.3	1008.39	1.03615	0.119273	5.72657e-19	2.53117e-17
NM_004335.4	38.6363	4.44104	0.50968	5.96744e-19	2.63547e-17
NM_001164271.1	357.571	1.23405	0.14233	6.05003e-19	2.66974e-17
NM_001368170.1	59.5885	2.62092	0.302406	6.13326e-19	2.70424e-17
NM_001114185.3	350.59	-1.39769	0.16163	6.16977e-19	2.7181e-17
NM_001286216.1	1047.46	0.923584	0.106184	6.25748e-19	2.75448e-17
NM_001142776.4	66.293	2.76878	0.319289	6.93445e-19	3.04996e-17
NM_003033.4	2168.03	0.84976	0.0976922	7.0544e-19	3.10017e-17
NM_198086.3	215.794	1.46829	0.170187	7.09347e-19	3.11479e-17
NM_019096.5	1152.37	0.915943	0.105466	7.13887e-19	3.13216e-17
NM_000431.4	353.002	-1.39654	0.16182	7.19559e-19	3.15446e-17
NM_001465.6	375.473	1.46466	0.170131	7.47213e-19	3.27034e-17
NM_006088.6	2127.37	-0.991264	0.114489	7.47061e-19	3.27034e-17
NR_135828.1	1874.52	1.03853	0.120136	7.60451e-19	3.32556e-17
NR_135831.1	1875.98	1.03728	0.120068	7.89472e-19	3.44966e-17
NM_001127641.1	7870.95	0.823118	0.0952187	7.91317e-19	3.4549e-17
NM_001354809.2	318.194	-1.44803	0.168072	8.43152e-19	3.67822e-17
NM_152637.3	168.666	-1.63933	0.190608	8.46084e-19	3.688e-17
NM_001168344.2	463.829	1.28038	0.148342	8.56669e-19	3.73111e-17
NM_006597.6	5181.88	-0.910502	0.105211	8.70805e-19	3.78959e-17
NM_022965.3	314.756	-1.44327	0.167642	8.90184e-19	3.87078e-17
NM_001280546.1	180.819	-1.57675	0.183317	9.05349e-19	3.93353e-17
NM_001252392.2	2708.33	0.90741	0.104924	9.25977e-19	4.0199e-17
NM_173344.3	2146.64	0.846508	0.0976668	9.26765e-19	4.02006e-17
NM_001348082.2	347.8	1.21841	0.141336	9.39583e-19	4.07236e-17
NM_003038.5	541.072	1.16063	0.134505	9.4066e-19	4.07374e-17
NM_001017402.1	7947.37	0.818221	0.094811	9.51494e-19	4.11732e-17
NM_001242823.2	109.744	1.86428	0.217651	9.77991e-19	4.22857e-17
NM_001368174.1	61.1815	2.52816	0.295378	9.85585e-19	4.25797e-17
NM_000228.3	7924.75	0.820109	0.0951728	9.96512e-19	4.3017e-17
NM_006094.5	367.514	1.23135	0.142959	1.0022e-18	4.32277e-17
NM_001244638.2	240.876	1.34684	0.157278	1.02399e-18	4.4132e-17
NM_197955.2	637.754	1.18984	0.138809	1.0639e-18	4.58153e-17
NM_003249.5	450.865	-1.42852	0.166459	1.08834e-18	4.683e-17
NM_001161577.2	179.908	1.60662	0.18807	1.09213e-18	4.69556e-17
NM_001003698.4	464.758	1.28043	0.148882	1.1343e-18	4.87294e-17
NM_001281786.1	347.814	-1.17771	0.137123	1.15604e-18	4.96234e-17
NM_017772.4	376.495	1.18614	0.137842	1.16028e-18	4.97659e-17
NM_001432.3	2613.59	1.22236	0.142652	1.19378e-18	5.11617e-17
NM_203315.2	179.824	-1.60644	0.187407	1.19808e-18	5.13049e-17
NM_001370466.1	60.24	2.78826	0.326995	1.20463e-18	5.15443e-17
NM_001252391.2	2849.53	0.903496	0.104931	1.27912e-18	5.46875e-17
NR_134488.1	915.741	-1.02476	0.119441	1.28621e-18	5.49472e-17
NM_001354810.2	308.76	-1.4369	0.167828	1.35978e-18	5.80438e-17
NM_001261409.1	299.782	1.22888	0.1435	1.37665e-18	5.8717e-17
NM_001318745.1	405.909	1.22179	0.143145	1.41627e-18	6.03588e-17
NM_003129.4	1588.03	-1.11254	0.130067	1.42121e-18	6.0521e-17
NM_001293557.2	59.9766	2.78051	0.326938	1.45631e-18	6.19175e-17
NM_022162.3	59.9766	2.78051	0.326938	1.45631e-18	6.19175e-17
NM_000142.4	326.762	-1.41938	0.165983	1.46463e-18	6.22219e-17
NM_001252204.1	103.659	1.86938	0.219564	1.47048e-18	6.2421e-17
NM_001202515.1	1547.72	0.936658	0.108942	1.52043e-18	6.44899e-17
NM_032199.3	260.302	1.31523	0.154462	1.53145e-18	6.49062e-17
NM_000148.3	100.389	1.96509	0.231091	1.53373e-18	6.49514e-17
NM_001348084.2	357.611	1.21528	0.141897	1.54405e-18	6.53369e-17
NM_001008410.2	370.214	-1.14876	0.134216	1.58793e-18	6.71405e-17
NM_001199241.2	695.853	1.09648	0.128562	1.78376e-18	7.5361e-17
NM_000693.4	4596.39	0.957639	0.11186	1.85409e-18	7.82091e-17
NM_005117.3	39.6512	3.74791	0.441355	1.85326e-18	7.82091e-17
NM_018234.3	368.508	-1.14884	0.134621	1.97951e-18	8.34338e-17
NM_182915.3	381.955	-1.13056	0.132514	2.05347e-18	8.64833e-17
NM_001186.4	560.934	1.35136	0.159266	2.11416e-18	8.89691e-17
NM_032413.3	654.035	1.18158	0.139257	2.20975e-18	9.2919e-17
NM_001352267.1	209.022	1.47783	0.174352	2.32415e-18	9.76527e-17
NM_052845.4	359.358	-1.26949	0.1494	2.37898e-18	9.98782e-17
NM_001252390.2	2823.29	0.897237	0.105046	2.41945e-18	1.01497e-16
NM_014730.4	2426.15	-0.871008	0.10197	2.44957e-18	1.0268e-16
NM_002266.4	1105.88	-1.09918	0.129405	2.46468e-18	1.03233e-16
NM_001350160.2	712.577	0.973142	0.114113	2.48613e-18	1.04051e-16
NM_138637.3	366.472	-1.14314	0.134386	2.50918e-18	1.04933e-16
NM_001318536.1	111.552	1.78189	0.210726	2.61861e-18	1.09424e-16
NM_001256339.1	91.6213	1.96946	0.232919	2.70391e-18	1.129e-16
NM_033140.4	299.72	1.56272	0.186115	2.78805e-18	1.16323e-16
NM_001003700.2	412.815	1.30863	0.154059	2.81311e-18	1.17186e-16
NM_001350159.2	712.898	0.97234	0.114209	2.81198e-18	1.17186e-16
NM_001350161.2	711.381	0.973986	0.114419	2.82539e-18	1.17606e-16
NM_001276435.1	379.27	1.15225	0.135933	2.83922e-18	1.1809e-16
NM_052990.3	177.127	-1.55879	0.184055	2.86292e-18	1.18983e-16
NM_001003699.4	473.937	1.2876	0.151654	2.89915e-18	1.20396e-16
NM_001350158.2	712.163	0.973079	0.114358	2.91548e-18	1.2098e-16
NM_001330739.2	87.0317	2.20847	0.261408	2.94718e-18	1.22201e-16
NM_172219.3	39.0236	4.95562	0.575898	3.18458e-18	1.31942e-16
NR_036608.2	912.596	-0.949043	0.111717	3.2329e-18	1.33737e-16
NR_148971.2	331.743	-1.40283	0.165794	3.23197e-18	1.33737e-16
NM_001258455.1	2555.91	0.894302	0.10514	3.25357e-18	1.34488e-16
NM_001048183.3	712.059	0.971314	0.11432	3.25618e-18	1.34492e-16
NM_001258454.2	2829.06	0.894053	0.105068	3.27458e-18	1.35148e-16
NM_001261408.2	303.21	1.20695	0.142628	3.29702e-18	1.3597e-16
NM_203314.3	191.883	-1.56229	0.184827	3.30437e-18	1.36168e-16
NM_001329877.1	98.8268	1.9668	0.233715	3.34868e-18	1.37888e-16
NM_001320611.1	1025.84	-1.11158	0.131483	3.36187e-18	1.38325e-16
NM_005426.2	878.915	0.939826	0.110531	3.36907e-18	1.38515e-16
NM_001031685.3	883.065	0.938986	0.110415	3.40833e-18	1.40021e-16
NM_001258456.1	2454.84	0.890424	0.104746	3.41458e-18	1.40171e-16
NM_001287191.1	86.8937	2.20548	0.261635	3.45222e-18	1.41499e-16
NM_001287192.2	86.8937	2.20548	0.261635	3.45222e-18	1.41499e-16
NM_001109974.3	120.014	2.00997	0.237008	3.57662e-18	1.46486e-16
NM_001300856.2	370.687	1.25616	0.148703	3.84449e-18	1.57336e-16
NM_001303628.2	2299.32	-0.872754	0.102872	3.9763e-18	1.62606e-16
NM_001242395.1	391.409	1.19383	0.141823	3.99795e-18	1.63367e-16
NM_021974.5	447.171	-1.19395	0.141688	4.16872e-18	1.70216e-16
NR_111940.1	517.483	1.16127	0.138002	4.22658e-18	1.72446e-16
NM_005438.5	432.455	1.19322	0.14136	4.29326e-18	1.75034e-16
NM_001014437.3	683.822	1.00811	0.119325	4.35475e-18	1.77406e-16
NR_125339.1	352.52	1.27402	0.151167	4.41217e-18	1.79608e-16
NM_003567.4	312.662	1.18289	0.140222	4.44721e-18	1.80897e-16
NM_001242704.1	103.214	1.78646	0.213159	4.79721e-18	1.94838e-16
NM_016612.4	869.877	0.97747	0.115732	4.79528e-18	1.94838e-16
NR_033662.2	38.2334	4.92351	0.575579	4.89734e-18	1.98754e-16
NM_006009.4	3050.7	-0.834722	0.0985645	5.12468e-18	2.07823e-16
NM_002502.6	789.237	1.06904	0.126751	5.1303e-18	2.07894e-16
NR_038118.2	361.099	-1.2657	0.150598	5.25474e-18	2.12775e-16
NM_001276436.1	391.62	1.13612	0.135185	5.6435e-18	2.28344e-16
NM_032833.4	963.194	1.09752	0.130624	5.74999e-18	2.32477e-16
NM_000759.4	38.083	4.91687	0.57618	5.77646e-18	2.33371e-16
NM_206866.3	564.542	1.34199	0.160441	5.96083e-18	2.40639e-16
NM_001261410.2	274.633	1.21708	0.145025	6.02461e-18	2.42848e-16
NM_003568.3	205.36	-1.42935	0.17055	6.02299e-18	2.42848e-16
NM_015464.3	84.8504	-2.01438	0.242128	6.02948e-18	2.42861e-16
NM_002229.3	1731.54	1.10375	0.131415	6.03495e-18	2.42899e-16
NM_002898.4	1185.23	0.872668	0.103382	6.25987e-18	2.51762e-16
NM_170737.2	361.257	1.16304	0.138729	6.36245e-18	2.55696e-16
NR_036542.2	659.691	1.01742	0.121119	6.38812e-18	2.56535e-16
NM_001270399.1	3038.12	-0.831895	0.0985316	6.428e-18	2.57943e-16
NM_001204054.2	492.428	-1.07425	0.128088	6.44144e-18	2.58289e-16
NM_000269.2	1368.87	-0.971308	0.115485	6.63019e-18	2.65659e-16
NM_001317813.2	842.616	0.964135	0.114662	6.67955e-18	2.67437e-16
NM_006424.3	143.073	1.72613	0.206081	6.92903e-18	2.77218e-16
NM_001349438.2	130.05	1.62269	0.194477	7.09673e-18	2.83715e-16
NM_000214.3	2495.81	0.91365	0.108639	7.37876e-18	2.94771e-16
NM_001270400.1	3021.8	-0.831328	0.0986536	7.39139e-18	2.95055e-16
NM_001251830.1	3782.63	-0.955038	0.113793	7.58883e-18	3.02711e-16
NM_001261403.3	778.197	1.06926	0.127613	7.80666e-18	3.11169e-16
NM_001288724.1	802.361	1.06125	0.126638	8.16287e-18	3.25125e-16
NM_182919.3	345.231	1.27019	0.151765	8.27139e-18	3.29203e-16
NM_001318537.1	115.304	1.72607	0.207477	8.63051e-18	3.43241e-16
NM_001372108.1	57.0555	2.5049	0.301224	8.77866e-18	3.48873e-16
NM_001040058.2	4174.2	-0.946679	0.113035	8.78612e-18	3.48911e-16
NM_033139.3	297.519	1.54527	0.187166	9.36947e-18	3.71802e-16
NM_001318538.1	114.819	1.72508	0.207712	9.59255e-18	3.80372e-16
NM_138714.4	399.39	1.2153	0.145686	9.66851e-18	3.831e-16
NM_003937.3	706.095	1.06962	0.128449	1.03318e-17	4.09081e-16
NM_173214.3	399.466	1.21423	0.145699	1.03977e-17	4.11386e-16
NM_001166209.1	103.185	2.07024	0.247865	1.0712e-17	4.23507e-16
NM_000422.3	3084.13	0.969361	0.116121	1.12113e-17	4.42922e-16
NM_004428.3	563.468	1.13397	0.136607	1.24644e-17	4.92065e-16
NM_001163213.1	347.213	-1.40833	0.169759	1.2817e-17	5.0561e-16
NM_001282793.1	141.45	1.53615	0.185553	1.32232e-17	5.2125e-16
NM_003335.3	175.975	1.56776	0.189225	1.35186e-17	5.32505e-16
NM_001734.5	163.351	1.49238	0.179984	1.44486e-17	5.68717e-16
NM_017742.6	457.211	1.1538	0.138838	1.48592e-17	5.84452e-16
NR_146075.1	504.186	1.13704	0.137531	1.52207e-17	5.98229e-16
NM_001113178.3	398.649	1.2043	0.145541	1.69852e-17	6.67094e-16
NM_001177998.2	144.836	1.72566	0.208799	1.73933e-17	6.8262e-16
NM_001317814.2	837.074	0.958881	0.115628	1.80067e-17	7.06177e-16
NM_138713.4	399.289	1.20581	0.145864	1.81571e-17	7.11553e-16
NM_001177999.1	145.388	1.7199	0.208488	1.93546e-17	7.57929e-16
NM_006599.4	399.365	1.20474	0.145864	1.93851e-17	7.58569e-16
NM_001319231.2	652.191	1.06831	0.128943	1.97978e-17	7.74152e-16
NM_001252393.2	2738.03	0.877429	0.10572	1.98873e-17	7.77084e-16
NM_001194997.2	675.205	0.988022	0.119447	2.00496e-17	7.82855e-16
NM_001289064.1	572.797	-1.042	0.125986	2.07573e-17	8.09899e-16
NM_001367709.1	390.344	1.19397	0.144771	2.1137e-17	8.24111e-16
NM_014890.3	192.838	1.4051	0.170442	2.13644e-17	8.32371e-16
NM_021105.3	2527.96	0.941616	0.113759	2.2041e-17	8.58109e-16
NM_002842.5	731.33	0.996158	0.120544	2.25365e-17	8.76761e-16
NM_001751.6	687.553	0.984847	0.119319	2.33565e-17	9.08006e-16
NM_001009991.3	383.009	1.17647	0.14338	2.45134e-17	9.52288e-16
NM_006058.5	2879.22	0.874684	0.105734	2.47851e-17	9.62147e-16
NM_201442.4	166.32	1.4719	0.178916	2.51555e-17	9.75817e-16
NM_001252385.1	2825	0.873398	0.105658	2.69248e-17	1.0437e-15
NM_001301129.2	356.529	-1.22196	0.14912	2.79913e-17	1.08269e-15
NM_005030.6	642.42	-1.11502	0.135577	2.79644e-17	1.08269e-15
NM_182762.4	1947.46	0.996294	0.121014	2.79715e-17	1.08269e-15
NM_001352268.1	205.263	1.45048	0.177331	2.86346e-17	1.10677e-15
NM_004120.5	832.109	1.05721	0.128838	2.93347e-17	1.13301e-15
NM_005118.4	227.052	1.32905	0.162216	2.96659e-17	1.14498e-15
NM_001322816.1	209.878	1.32379	0.161335	2.99373e-17	1.15462e-15
NM_001204344.1	222.355	1.33117	0.162688	3.15674e-17	1.21662e-15
NM_001178147.2	35.9073	4.82705	0.580605	3.46058e-17	1.33085e-15
NM_001354643.1	203.756	-1.39481	0.171053	3.45877e-17	1.33085e-15
NM_172220.3	35.9073	4.82705	0.580605	3.46058e-17	1.33085e-15
NM_000902.4	203.671	-1.39391	0.171	3.5378e-17	1.35957e-15
NM_007287.3	205.828	-1.39136	0.1707	3.57302e-17	1.37212e-15
NM_080654.2	109.22	-1.73922	0.213677	3.60525e-17	1.3835e-15
NM_007289.3	207.103	-1.39092	0.170661	3.64403e-17	1.39738e-15
NM_001354642.1	203.419	-1.3912	0.170847	3.79618e-17	1.45468e-15
NM_001320971.2	593.753	-1.02496	0.125114	3.8635e-17	1.47942e-15
NM_001012270.2	528.452	-1.14223	0.139947	3.88787e-17	1.48769e-15
NM_014656.3	663.07	1.06417	0.129736	3.97824e-17	1.52119e-15
NM_002263.4	1033.31	-0.975498	0.119165	4.24682e-17	1.62273e-15
NM_001300855.2	406.92	1.1771	0.144091	4.28485e-17	1.63609e-15
NM_001256183.2	1924.68	0.822368	0.0999743	4.32202e-17	1.64911e-15
NM_001364487.2	2613.76	0.869847	0.105977	4.32723e-17	1.64992e-15
NM_007288.3	204.721	-1.3939	0.171598	4.50393e-17	1.71607e-15
NM_001256182.2	1923.6	0.824665	0.100315	4.52288e-17	1.72207e-15
NM_017828.5	348.079	-1.29563	0.159373	4.5375e-17	1.72641e-15
NM_000234.3	630.905	-1.01303	0.123858	4.54718e-17	1.72887e-15
NM_002157.3	1549.57	-0.956805	0.117085	4.58376e-17	1.74154e-15
NR_125371.2	363.686	-1.20807	0.148565	4.69451e-17	1.78235e-15
NM_006435.2	218.882	1.33758	0.164736	4.83643e-17	1.83493e-15
NM_013275.6	1930.48	0.820785	0.0999771	4.92147e-17	1.86588e-15
NM_001319230.2	634.176	1.06251	0.129955	5.02708e-17	1.90457e-15
NM_001290043.1	2205.27	0.819607	0.100012	5.34236e-17	2.02258e-15
NM_001364486.2	2565.41	0.872638	0.106692	5.37546e-17	2.03368e-15
NM_030762.3	259.589	1.36167	0.167813	5.40417e-17	2.0431e-15
NM_001289063.2	587.475	-1.01574	0.124571	5.49052e-17	2.07428e-15
NM_001135049.1	173.167	1.38863	0.171025	5.57215e-17	2.10363e-15
NM_001322934.2	778.782	1.05934	0.129922	5.61068e-17	2.11669e-15
NM_001366457.1	670.467	1.27767	0.158053	5.96651e-17	2.24935e-15
NM_001252386.2	2706.61	0.870149	0.106552	5.98334e-17	2.2541e-15
NM_001368171.1	47.6088	2.75482	0.341967	6.10062e-17	2.29506e-15
NR_160546.1	47.6088	2.75482	0.341967	6.10062e-17	2.29506e-15
NM_001162893.2	653.72	1.06763	0.130888	6.12704e-17	2.30338e-15
NM_001291415.1	404	1.10645	0.136137	6.33075e-17	2.37829e-15
NM_001368175.1	51.7135	2.57129	0.318502	6.49079e-17	2.43671e-15
NM_006509.4	418.284	1.39358	0.172085	6.53773e-17	2.45261e-15
NM_001098478.2	364.587	1.22882	0.151673	6.66778e-17	2.49965e-15
NM_001162895.2	648.601	1.0559	0.129665	6.77927e-17	2.53967e-15
NM_182685.2	490.552	1.12857	0.13938	6.81372e-17	2.55079e-15
NM_004049.4	34.9122	3.90926	0.475746	6.86301e-17	2.56745e-15
NM_024516.4	481.659	-1.05755	0.130443	6.87401e-17	2.56977e-15
NM_001321844.2	340.537	-1.28501	0.159083	6.95264e-17	2.59735e-15
NM_001320970.2	624.626	-1.00391	0.123519	7.05606e-17	2.63415e-15
NM_001370247.1	188.686	1.39288	0.171998	7.14694e-17	2.66622e-15
NM_025209.4	274.192	1.19781	0.148065	7.15774e-17	2.66839e-15
NM_001177880.2	59.1227	-2.51065	0.310393	7.38569e-17	2.75145e-15
NM_021140.3	402.024	1.11126	0.137088	7.62769e-17	2.83963e-15
NM_001291416.1	399.991	1.10419	0.136236	7.64112e-17	2.84265e-15
NM_001272004.2	277.159	1.19786	0.148316	7.83978e-17	2.91454e-15
NM_001291421.1	389.921	1.10238	0.136098	8.06635e-17	2.99669e-15
NM_001012271.2	585.063	-1.08356	0.134224	8.63603e-17	3.2061e-15
NM_138433.5	39.6216	3.48669	0.427262	8.66635e-17	3.21513e-15
NM_001042459.2	187.595	1.39	0.172196	8.95164e-17	3.31867e-15
NR_104312.2	333.146	-1.27648	0.158623	9.17768e-17	3.40012e-15
NM_000544.3	2242.73	0.813226	0.100152	9.55827e-17	3.53867e-15
NM_001282794.1	173.782	1.42783	0.177163	9.8104e-17	3.62951e-15
NM_016095.3	309.243	-1.31203	0.163827	1.00332e-16	3.70939e-15
NM_001291417.1	396.976	1.10004	0.136339	1.03764e-16	3.83362e-15
NR_135501.2	558.894	-1.01841	0.126161	1.06199e-16	3.92086e-15
NM_001351444.2	468.348	1.40436	0.175253	1.08009e-16	3.98495e-15
NM_139273.4	678.936	0.964577	0.119575	1.13124e-16	4.17078e-15
NM_130469.3	173.887	1.36867	0.170434	1.15036e-16	4.23836e-15
NM_001098479.2	570.893	1.07194	0.133206	1.28958e-16	4.74807e-15
NM_177963.4	59.3149	-2.48829	0.310266	1.30303e-16	4.79427e-15
NM_001300857.2	336.279	1.23159	0.15344	1.3065e-16	4.80373e-15
NM_001162894.2	642.699	1.05553	0.130948	1.35191e-16	4.96731e-15
NM_001352269.1	219.995	1.36634	0.170771	1.3545e-16	4.97341e-15
NR_046072.2	77.1204	2.00613	0.25187	1.3672e-16	5.01661e-15
NM_002764.4	517.394	-1.01435	0.126366	1.44569e-16	5.30098e-15
NM_001168.3	607.243	-1.08178	0.134993	1.45512e-16	5.33188e-15
NM_001282859.1	68.8266	2.57138	0.318292	1.46968e-16	5.38154e-15
NM_025195.4	540.313	0.973908	0.121173	1.47151e-16	5.3846e-15
NM_145804.3	739.463	0.988786	0.122929	1.50895e-16	5.51783e-15
NM_001281501.1	283.347	-1.23613	0.154335	1.5135e-16	5.53069e-15
NM_001077494.3	786.033	1.0476	0.130468	1.51638e-16	5.53742e-15
NM_015021.3	470.352	1.39604	0.175397	1.69128e-16	6.17191e-15
NM_017878.2	64.4635	2.19063	0.27671	1.73205e-16	6.31639e-15
NM_001303627.1	2308.9	-0.839433	0.10446	1.8307e-16	6.67159e-15
NM_024053.5	354.996	-1.14698	0.14368	1.85329e-16	6.74931e-15
NM_139265.4	573.243	0.987987	0.123201	1.89041e-16	6.87985e-15
NM_024096.2	656.678	-1.03171	0.128837	1.92922e-16	7.01631e-15
NM_001114735.2	33.2394	4.02965	0.499016	2.02313e-16	7.35284e-15
NM_004265.4	291.374	-1.24308	0.155914	2.04336e-16	7.42135e-15
NM_015660.3	58.4622	2.37827	0.300961	2.04956e-16	7.43882e-15
NM_001352270.1	218.676	1.37129	0.172572	2.08287e-16	7.55459e-15
NM_015050.3	754.612	0.953336	0.11915	2.12068e-16	7.68653e-15
NM_018677.4	484.624	-1.00224	0.125576	2.13787e-16	7.7436e-15
NM_001297776.2	218.658	1.34121	0.169092	2.24481e-16	8.12544e-15
NM_001318773.2	59.0565	-2.48005	0.31193	2.25607e-16	8.16069e-15
NM_002654.6	10227.6	-0.76536	0.0954	2.38662e-16	8.62711e-15
NM_152330.4	372.553	1.27854	0.161296	2.40075e-16	8.67234e-15
NM_007034.5	190.925	1.58074	0.201568	2.48755e-16	8.97981e-15
NM_001282985.1	461.019	1.04067	0.130884	2.59203e-16	9.3507e-15
NM_015933.6	688.753	-0.98926	0.124368	2.63155e-16	9.48688e-15
NM_001352271.1	219.443	1.36711	0.172735	2.67711e-16	9.6446e-15
NM_001039775.3	342.589	1.08922	0.137015	2.83874e-16	1.022e-14
NM_001349273.2	499.521	0.97796	0.12301	2.88653e-16	1.03851e-14
NM_006998.4	44.1867	-2.97447	0.380205	2.89126e-16	1.03951e-14
NM_001135047.2	180.801	1.35966	0.171561	2.9274e-16	1.0518e-14
NM_001135048.2	182.367	1.35314	0.170813	3.0029e-16	1.0782e-14
NM_001370299.1	935.185	0.928704	0.116819	3.02881e-16	1.08678e-14
NM_020170.4	825.801	-1.08081	0.136184	3.04775e-16	1.09284e-14
NM_206855.3	764.571	1.23847	0.156872	3.05875e-16	1.09606e-14
NM_001281502.1	295.707	-1.21039	0.152773	3.08384e-16	1.10431e-14
NM_020734.4	219.527	1.36458	0.172905	3.2204e-16	1.15244e-14
NM_001025205.1	2517.75	-0.834489	0.10472	3.24549e-16	1.16064e-14
NR_037193.2	1756.11	0.864708	0.108614	3.35177e-16	1.19785e-14
NM_001018076.2	562.929	0.991878	0.125034	3.43954e-16	1.2284e-14
NM_001291418.1	393.575	1.07589	0.135808	3.45213e-16	1.23207e-14
NM_001206797.2	9168.61	-0.767954	0.0963922	3.68027e-16	1.312e-14
NM_001364184.2	558.239	0.986886	0.124572	3.68098e-16	1.312e-14
NM_001267046.2	371.672	1.29287	0.164583	4.13057e-16	1.47127e-14
NM_021224.6	321.218	1.2538	0.158852	4.23984e-16	1.50918e-14
NM_001042481.3	366.254	1.27431	0.162251	4.2544e-16	1.51336e-14
NM_000632.4	64.3084	2.13853	0.27358	4.26133e-16	1.51482e-14
NM_030771.2	195.947	-1.41609	0.181425	4.26657e-16	1.51568e-14
NM_206853.3	741.326	1.2277	0.156455	4.44608e-16	1.5784e-14
NM_182909.3	168.539	1.41147	0.17934	4.55701e-16	1.61671e-14
NM_182810.2	2493.78	0.837767	0.105646	4.68705e-16	1.66175e-14
NR_111960.1	385.524	1.07635	0.136514	4.76756e-16	1.68917e-14
NM_001304783.1	95.396	1.75583	0.225065	5.01766e-16	1.77661e-14
NM_032339.5	6422.99	-0.874217	0.110154	5.07953e-16	1.79733e-14
NR_104313.2	272.08	-1.36288	0.174108	5.18357e-16	1.83293e-14
NM_001001852.4	1318.06	1.10149	0.14016	5.24853e-16	1.85468e-14
NM_001282391.2	262.747	1.18583	0.151258	5.28042e-16	1.86472e-14
NR_111939.1	501.806	1.11392	0.142151	5.30222e-16	1.87118e-14
NM_001143668.1	915.974	0.918801	0.116611	5.42592e-16	1.91357e-14
NM_001321463.2	825.932	-1.06803	0.135791	5.45803e-16	1.92363e-14
NM_001364182.1	558.424	0.987626	0.125451	5.56112e-16	1.95868e-14
NM_206854.3	756.506	1.2307	0.157479	5.67457e-16	1.99732e-14
NM_001206798.2	9331.88	-0.767654	0.0969855	5.8555e-16	2.05965e-14
NM_001291424.1	300.941	1.14391	0.146118	5.9586e-16	2.09454e-14
NM_001364185.1	553.734	0.982898	0.125013	6.04076e-16	2.12203e-14
NM_001364181.2	557.167	0.984971	0.125302	6.12578e-16	2.15049e-14
NM_015515.5	11388.5	0.750032	0.0953154	6.20929e-16	2.17838e-14
NR_161242.1	57.0099	2.37328	0.304291	6.33029e-16	2.21937e-14
NM_080628.3	95.4059	1.74098	0.224252	6.3607e-16	2.22858e-14
NM_001113347.2	2420.88	0.75613	0.0955287	6.36762e-16	2.22954e-14
NM_198175.1	1151.92	-0.911766	0.115962	6.38903e-16	2.23557e-14
NM_001206794.1	450.957	1.23722	0.158458	6.44415e-16	2.25339e-14
NM_001145808.2	64.2225	2.11397	0.272305	6.47759e-16	2.26361e-14
NM_001272019.3	260.905	1.18578	0.151775	6.64536e-16	2.32072e-14
NM_018444.4	514.774	1.25453	0.160872	6.8066e-16	2.37548e-14
NR_135499.2	593.748	-0.976759	0.124434	6.92589e-16	2.41554e-14
NM_001675.4	2384.04	0.827528	0.105108	7.13558e-16	2.48705e-14
NM_001318775.2	55.0196	-2.51093	0.322112	7.42839e-16	2.58743e-14
NM_182471.4	9099.15	-0.753101	0.0954565	7.51068e-16	2.61439e-14
NM_001161440.3	626.116	0.979857	0.125074	7.68281e-16	2.67257e-14
NM_031299.6	249.078	-1.30334	0.167185	7.76551e-16	2.69959e-14
NM_001018077.1	556.13	0.981813	0.12542	7.96606e-16	2.76751e-14
NM_001018074.1	555.74	0.983336	0.125633	8.01565e-16	2.78293e-14
NM_001346850.2	150.871	1.4638	0.187774	8.5454e-16	2.96493e-14
NM_002809.4	9971.28	-0.829639	0.105722	8.65051e-16	2.99946e-14
NR_135497.2	630.9	-0.967528	0.123645	8.73604e-16	3.02716e-14
NM_001349272.1	490.835	0.963437	0.123321	8.8803e-16	3.07118e-14
NM_001349274.2	490.835	0.963437	0.123321	8.8803e-16	3.07118e-14
NM_015008.5	490.835	0.963437	0.123321	8.8803e-16	3.07118e-14
NM_001018075.1	556.082	0.980505	0.125489	8.98104e-16	3.10402e-14
NM_025194.3	601.986	0.955223	0.122212	9.00501e-16	3.1103e-14
NM_001311198.1	2439.23	-0.827409	0.105521	9.14996e-16	3.15833e-14
NM_018645.6	92.0593	-1.91641	0.248774	9.74386e-16	3.36116e-14
NM_001077701.3	292.512	1.32089	0.170873	9.78634e-16	3.37364e-14
NM_001076552.2	472.93	-0.986386	0.126555	1.00048e-15	3.44673e-14
NM_001349276.2	500.484	0.954205	0.122322	1.0046e-15	3.45869e-14
NM_001113349.2	2460.15	0.749918	0.0954161	1.01228e-15	3.4829e-14
NM_001297602.2	227.829	-1.32519	0.170876	1.02509e-15	3.52472e-14
NM_001204402.1	360.351	-1.06541	0.137082	1.05499e-15	3.62522e-14
NM_023078.6	344.479	-1.21482	0.156587	1.06746e-15	3.66569e-14
NM_001178055.2	363.879	1.11699	0.143712	1.07111e-15	3.67586e-14
NM_003016.4	1060.51	-0.853003	0.109177	1.08609e-15	3.72355e-14
NM_172210.3	90.1183	2.18293	0.280801	1.08639e-15	3.72355e-14
NM_001364183.2	552.414	0.975358	0.125255	1.11793e-15	3.8292e-14
NM_001083625.3	421.193	1.22701	0.158852	1.12473e-15	3.85003e-14
NM_015208.5	421.619	1.22614	0.158744	1.13307e-15	3.87611e-14
NR_135500.2	578.419	-0.967824	0.124294	1.17627e-15	4.0213e-14
NM_001364180.2	557.74	0.978898	0.125805	1.20648e-15	4.12196e-14
NM_001206799.2	8865.34	-0.749627	0.0959101	1.22256e-15	4.17425e-14
NM_182746.3	632.91	-0.992466	0.1277	1.23131e-15	4.20144e-14
NM_004068.4	2551.08	-0.817551	0.104805	1.28722e-15	4.38942e-14
NM_001206796.3	8904.39	-0.75043	0.0960475	1.28819e-15	4.38994e-14
NM_004926.4	1218.17	0.86789	0.111407	1.30238e-15	4.43548e-14
NM_001128224.2	507.335	0.952357	0.122628	1.31622e-15	4.47692e-14
NM_005318.3	1315.19	0.841726	0.108024	1.31594e-15	4.47692e-14
NR_135498.2	554.431	-0.979008	0.126009	1.32133e-15	4.49142e-14
NM_182470.3	8929.85	-0.752069	0.0961668	1.33921e-15	4.54934e-14
NM_001316318.2	8888.64	-0.750816	0.0961497	1.37051e-15	4.65269e-14
NM_001349270.2	522.307	0.946559	0.12196	1.40439e-15	4.7647e-14
NM_001321848.2	295.582	-1.25431	0.162763	1.42294e-15	4.82458e-14
NM_001349275.2	501.525	0.948432	0.122289	1.45614e-15	4.934e-14
NM_001321847.2	268.048	-1.29644	0.168359	1.45913e-15	4.94101e-14
NR_110296.2	624.621	-0.958002	0.123465	1.49363e-15	5.05466e-14
NM_001244701.1	1219.34	0.866352	0.111604	1.5792e-15	5.34085e-14
NM_001363872.1	2153.73	0.908501	0.117204	1.58386e-15	5.35325e-14
NR_130136.2	452.99	1.08658	0.140526	1.62487e-15	5.48839e-14
NM_007176.4	555.877	-1.02426	0.132723	1.66709e-15	5.62746e-14
NM_001329866.3	330.288	-1.21662	0.158019	1.69136e-15	5.70579e-14
NM_001349271.2	500.184	0.946246	0.122306	1.69255e-15	5.7062e-14
NM_001161781.2	504.528	1.26451	0.164701	1.71812e-15	5.78877e-14
NM_001397.3	2471.33	0.743288	0.0953704	1.73166e-15	5.83071e-14
NM_001204056.1	417.044	1.23241	0.160791	1.77089e-15	5.95906e-14
NM_005914.4	625.191	-0.988404	0.12797	1.80134e-15	6.05773e-14
NM_178837.4	75.8676	-2.02936	0.26574	1.80633e-15	6.07069e-14
NM_001017916.1	567.731	-0.963285	0.124567	1.83234e-15	6.15425e-14
NM_001002876.2	266.876	-1.17444	0.152735	1.91275e-15	6.4203e-14
NM_001161779.1	509.24	1.26845	0.165564	1.95288e-15	6.55088e-14
NM_022817.3	177.033	1.41224	0.183962	1.95938e-15	6.56859e-14
NM_001330989.2	719.44	1.18124	0.154193	1.99002e-15	6.66712e-14
NM_001086521.2	185.163	-1.58017	0.207815	2.0142e-15	6.74393e-14
NM_003004.3	296.722	1.25688	0.163748	2.03008e-15	6.79284e-14
NR_134470.2	569.563	-1.00884	0.131078	2.04461e-15	6.83719e-14
NM_001258294.2	219.639	1.26093	0.163948	2.08079e-15	6.95382e-14
NM_001322935.1	726.085	1.03734	0.134635	2.08606e-15	6.9671e-14
NM_006775.3	632.329	1.10103	0.143517	2.12881e-15	7.10546e-14
NM_014779.4	448.935	1.07616	0.139785	2.1404e-15	7.13968e-14
NM_001315537.1	3120.84	-0.775187	0.099977	2.16121e-15	7.20014e-14
NM_002300.7	3120.84	-0.775187	0.099977	2.16121e-15	7.20014e-14
NR_038387.1	163.057	1.46828	0.19108	2.16971e-15	7.22397e-14
NM_001349269.2	520.376	0.938952	0.121835	2.19326e-15	7.29783e-14
NM_181847.4	914.487	0.920686	0.119448	2.20684e-15	7.33845e-14
NM_001301085.2	625.251	1.10082	0.143637	2.24716e-15	7.4679e-14
NM_001113348.2	2515.25	0.740961	0.0955437	2.29143e-15	7.61031e-14
NM_001262.2	339.024	-1.17881	0.153971	2.37099e-15	7.86967e-14
NM_001256715.2	75.5616	-2.03932	0.268418	2.39556e-15	7.94629e-14
NM_001303264.2	457.111	1.0629	0.138307	2.41424e-15	8.00331e-14
NR_163434.1	80.7943	2.05348	0.269822	2.4214e-15	8.02208e-14
NM_001282433.2	7614.16	0.852568	0.110506	2.44908e-15	8.10875e-14
NM_001123387.1	193.93	1.55465	0.204772	2.6377e-15	8.72787e-14
NM_001258296.2	222.953	1.25308	0.163771	2.85823e-15	9.45175e-14
NM_001303116.2	4839.27	-0.76082	0.0986152	2.88298e-15	9.52772e-14
NM_001013251.3	2605.72	0.836352	0.10867	2.96923e-15	9.8067e-14
NM_001303115.2	4836.7	-0.760972	0.098699	2.99854e-15	9.8913e-14
NM_001303117.2	4836.7	-0.760972	0.098699	2.99854e-15	9.8913e-14
NM_001322196.1	91.7254	1.80387	0.236723	3.05066e-15	1.0057e-13
NM_001136021.3	226.586	1.25424	0.164186	3.16891e-15	1.04405e-13
NM_080626.6	1372.48	-0.848991	0.110587	3.2018e-15	1.05423e-13
NM_001915.4	561.601	-0.955614	0.124727	3.22366e-15	1.06078e-13
NR_135074.2	459.727	1.19067	0.15641	3.2293e-15	1.06198e-13
NM_005993.5	550.037	-1.0546	0.138089	3.3265e-15	1.09328e-13
NM_001303114.1	4825.86	-0.761183	0.0989313	3.40042e-15	1.11688e-13
NM_001349268.2	525.65	0.939215	0.122834	3.43372e-15	1.12713e-13
NM_001363825.1	325.1	-1.18054	0.155309	3.44785e-15	1.13108e-13
NM_016374.6	468.576	1.19092	0.156669	3.48771e-15	1.14345e-13
NM_001301131.2	322.491	-1.17327	0.154493	3.66615e-15	1.20122e-13
NM_001300844.2	375.533	1.11944	0.146959	3.6842e-15	1.206e-13
NM_004286.5	788.179	0.939764	0.122759	3.68523e-15	1.206e-13
NM_001206944.1	110.958	-1.55743	0.206573	3.92634e-15	1.28411e-13
NM_032704.5	4990.39	-0.758187	0.0987967	3.99607e-15	1.30612e-13
NM_018269.4	275.58	-1.15312	0.15221	4.02675e-15	1.31535e-13
NM_001017395.5	540.908	0.933489	0.122438	4.18193e-15	1.36521e-13
NR_036434.2	728.235	1.01488	0.133633	4.21344e-15	1.37465e-13
NM_001161780.2	511.273	1.25197	0.165554	4.26834e-15	1.39172e-13
NM_001330206.1	6171.75	-0.858024	0.112321	4.30311e-15	1.4022e-13
NM_001301130.2	321.899	-1.16997	0.154542	4.38586e-15	1.42781e-13
NM_002795.4	2376.76	-0.856003	0.112088	4.38702e-15	1.42781e-13
NM_004972.3	91.8095	1.79594	0.237201	4.47148e-15	1.45441e-13
NM_001349265.2	539.698	0.9315	0.122327	4.51307e-15	1.46705e-13
NM_020666.3	167.554	1.31979	0.174657	4.58048e-15	1.48806e-13
NM_001349263.2	539.239	0.928877	0.122098	4.79053e-15	1.55536e-13
NM_001330421.2	556.902	-0.948093	0.124579	4.84642e-15	1.57255e-13
NM_001349266.2	539.107	0.928311	0.122106	4.98897e-15	1.61782e-13
NM_001017917.2	556.818	-0.947722	0.124595	4.99709e-15	1.61912e-13
NM_030627.4	317.893	1.39954	0.186001	4.99901e-15	1.61912e-13
NM_006574.4	126.562	-1.46154	0.194442	5.07632e-15	1.64316e-13
NM_019593.5	116.892	1.5322	0.203405	5.11888e-15	1.65594e-13
NM_012340.5	232.129	1.24664	0.16453	5.16352e-15	1.66937e-13
NM_001282434.2	86.2459	-1.90701	0.254385	5.17134e-15	1.67089e-13
NM_001258295.2	216.526	1.24719	0.164647	5.19824e-15	1.67857e-13
NM_006845.4	667.241	-0.921746	0.121433	5.32419e-15	1.71821e-13
NR_136183.2	499.522	-0.984653	0.129826	5.42614e-15	1.75005e-13
NM_001308189.2	317.123	1.3969	0.18593	5.45515e-15	1.75835e-13
NM_001349264.2	536.321	0.928018	0.122276	5.49525e-15	1.77021e-13
NM_000176.3	570.851	0.962585	0.126827	5.56564e-15	1.7843e-13
NM_001204258.2	570.851	0.962585	0.126827	5.56564e-15	1.7843e-13
NM_001204259.2	570.851	0.962585	0.126827	5.56564e-15	1.7843e-13
NM_001204260.2	570.851	0.962585	0.126827	5.56564e-15	1.7843e-13
NM_001204261.2	570.851	0.962585	0.126827	5.56564e-15	1.7843e-13
NM_001204262.2	570.851	0.962585	0.126827	5.56564e-15	1.7843e-13
NM_001204263.2	570.851	0.962585	0.126827	5.56564e-15	1.7843e-13
NM_001204264.2	570.851	0.962585	0.126827	5.56564e-15	1.7843e-13
NM_001077700.3	288.996	1.29552	0.172594	5.64809e-15	1.80965e-13
NM_001199803.3	499.361	-0.982434	0.129618	5.67249e-15	1.81638e-13
NM_152899.2	151.555	1.62013	0.214636	5.7897e-15	1.85281e-13
NM_001024094.2	566.161	0.957114	0.126332	5.91422e-15	1.89153e-13
NM_001308191.2	317.345	1.39607	0.186083	5.93019e-15	1.8955e-13
NM_001206943.2	124.037	-1.47935	0.197565	5.93612e-15	1.89627e-13
NM_001243765.2	656.701	1.2197	0.162457	6.18944e-15	1.97601e-13
NM_152772.3	104.613	1.67922	0.225027	6.28334e-15	2.00479e-13
NM_001146110.2	288.891	1.2969	0.173104	6.35369e-15	2.02603e-13
NM_001256716.1	71.6246	-2.01051	0.269085	6.61352e-15	2.10763e-13
NM_005144.4	189.418	-1.39785	0.185991	6.62339e-15	2.10952e-13
NM_001308251.1	223.092	1.16499	0.154767	6.67133e-15	2.12353e-13
NM_001032998.2	408.472	1.05609	0.140247	6.68702e-15	2.12726e-13
NM_001146112.2	288.76	1.29589	0.173175	6.80707e-15	2.16288e-13
NM_020948.4	288.76	1.29589	0.173175	6.80707e-15	2.16288e-13
NM_001367792.1	285.167	-1.17547	0.156184	7.03607e-15	2.23432e-13
NM_001242393.1	444.739	-0.961059	0.127308	7.08751e-15	2.24932e-13
NM_001278678.1	115.686	1.54274	0.206358	7.30126e-15	2.31578e-13
NM_001258297.2	219.84	1.23946	0.164622	7.44844e-15	2.35828e-13
NM_001322194.1	91.8032	1.77801	0.236998	7.44609e-15	2.35828e-13
NM_001322195.1	88.0188	1.83545	0.244586	7.44576e-15	2.35828e-13
NM_001317099.1	173.945	1.55909	0.210463	7.49865e-15	2.37277e-13
NM_001258292.2	223.473	1.24078	0.164883	7.68633e-15	2.43072e-13
NM_001256095.1	464.788	-0.999747	0.132756	7.73749e-15	2.44401e-13
NM_012347.4	214.048	-1.19174	0.159133	7.73346e-15	2.44401e-13
NM_001300862.1	127.303	-1.59694	0.214131	7.82724e-15	2.47091e-13
NM_018411.4	184.544	-1.41538	0.188893	7.83255e-15	2.47113e-13
NM_001316772.1	1916.64	0.866108	0.114647	7.84162e-15	2.47253e-13
NM_001278664.1	118.14	1.53461	0.205222	7.87613e-15	2.48195e-13
NM_006600.4	1049.2	-0.993255	0.131964	7.8962e-15	2.48682e-13
NM_031371.4	437.819	1.18071	0.157539	7.96862e-15	2.50815e-13
NM_001024845.3	211.424	1.29801	0.172706	8.11584e-15	2.55299e-13
NM_001197220.2	101.438	1.84835	0.250699	8.17484e-15	2.57004e-13
NM_033481.3	214.18	-1.18852	0.158874	8.27306e-15	2.59939e-13
NM_001328629.1	207.948	1.29852	0.172836	8.32166e-15	2.61313e-13
NM_033184.4	199.199	1.51365	0.203406	8.44316e-15	2.64973e-13
NM_012215.5	731.253	0.941407	0.125229	9.17225e-15	2.87685e-13
NM_001127380.3	658.604	0.979435	0.130644	9.22226e-15	2.89085e-13
NM_002047.4	1912.34	0.864487	0.114799	9.45572e-15	2.9623e-13
NM_001367487.1	125.348	-1.54577	0.207673	9.7165e-15	3.04221e-13
NR_123727.2	225.893	-1.27824	0.171247	1.01536e-14	3.17723e-13
NM_001322101.2	508.094	-0.964574	0.12854	1.0269e-14	3.21144e-13
NM_024322.3	534.334	-0.960973	0.128048	1.03979e-14	3.24986e-13
NM_001353346.3	4926.91	-0.725908	0.0961255	1.05588e-14	3.29821e-13
NM_001178010.2	326.005	-1.13978	0.15237	1.05687e-14	3.29941e-13
NM_005063.5	2921.99	-0.838655	0.111523	1.06726e-14	3.32988e-13
NM_145230.3	292.596	-1.17425	0.157403	1.16895e-14	3.64503e-13
NM_001350530.2	286.58	1.29099	0.174236	1.18131e-14	3.68144e-13
NM_001197294.2	584.002	-0.908235	0.121042	1.18294e-14	3.68437e-13
NM_207581.4	30.8761	3.80761	0.51378	1.26112e-14	3.92558e-13
NM_001689.5	1038.53	-0.856274	0.114247	1.26929e-14	3.94873e-13
NM_001367485.1	126.24	-1.58858	0.21442	1.28468e-14	3.9943e-13
NM_005964.4	463.726	-0.990851	0.132715	1.28694e-14	3.99899e-13
NM_173091.4	229.016	1.23346	0.165397	1.29717e-14	4.02844e-13
NM_203282.4	122.854	1.51429	0.204107	1.35084e-14	4.19269e-13
NM_001297655.2	632.877	-0.925465	0.124103	1.45497e-14	4.51144e-13
NR_136182.2	483.817	-0.987473	0.132471	1.45522e-14	4.51144e-13
NM_001366454.1	682.891	1.1538	0.155888	1.48076e-14	4.58797e-13
NM_001267047.1	275.273	1.23099	0.166635	1.49348e-14	4.62469e-13
NR_136184.2	483.655	-0.985184	0.132248	1.51764e-14	4.69678e-13
NM_001322198.1	88.7421	1.78685	0.241101	1.52042e-14	4.69995e-13
NM_004111.6	913.305	-0.914944	0.122694	1.51979e-14	4.69995e-13
NM_032868.5	111.267	-1.66273	0.225496	1.56523e-14	4.83571e-13
NM_001712.5	1036.4	0.805148	0.107582	1.61381e-14	4.98292e-13
NM_005475.3	328.083	1.0738	0.144713	1.62621e-14	5.01831e-13
NM_145279.4	220.395	1.30498	0.176018	1.66859e-14	5.14612e-13
NM_001321845.2	259.185	-1.26699	0.171644	1.70396e-14	5.25218e-13
NM_000425.5	492.242	1.0503	0.141141	1.73158e-14	5.33424e-13
NM_001143963.2	512.607	1.0353	0.139106	1.73433e-14	5.33964e-13
NM_001424.6	835.655	-0.85393	0.114526	1.79717e-14	5.52993e-13
NR_036435.2	725.489	0.99427	0.134237	1.81388e-14	5.57816e-13
NR_138144.3	317.112	-1.17979	0.15955	1.83499e-14	5.63984e-13
NM_001304370.1	325.952	-1.10986	0.149977	1.84109e-14	5.65534e-13
NM_001256012.2	460.486	-0.987839	0.133208	1.88761e-14	5.7949e-13
NM_001752.4	457.087	-1.01174	0.136607	1.89638e-14	5.81851e-13
NM_001278662.2	121.785	1.51385	0.205385	1.93234e-14	5.92543e-13
NM_001297418.2	1168.36	-0.851299	0.114436	1.98179e-14	6.07359e-13
NM_006934.4	200.815	1.27488	0.172378	2.0105e-14	6.15807e-13
NR_038911.1	887.514	-1.06375	0.143909	2.02299e-14	6.19278e-13
NM_016426.7	337.547	-1.05792	0.142778	2.0307e-14	6.21282e-13
NM_001366452.1	662.092	1.19421	0.162441	2.05921e-14	6.29645e-13
NM_001716.5	289.597	1.10536	0.149584	2.08068e-14	6.35848e-13
NM_001367791.1	273.176	-1.15976	0.15716	2.17504e-14	6.63926e-13
NM_001367793.1	273.176	-1.15976	0.15716	2.17504e-14	6.63926e-13
NM_001366450.1	661.661	1.19466	0.162673	2.19021e-14	6.68176e-13
NM_001278116.2	494.016	1.04506	0.141097	2.26086e-14	6.89338e-13
NM_001278595.2	975.172	-0.863143	0.117119	2.30188e-14	7.01444e-13
NM_002415.2	1775.76	-1.09643	0.14893	2.31289e-14	7.04399e-13
NM_201649.4	201.613	1.2738	0.172685	2.33726e-14	7.11418e-13
NM_001201483.4	5210.69	-0.709961	0.0952094	2.38713e-14	7.26183e-13
NM_033127.3	147.503	1.3927	0.189401	2.45746e-14	7.47156e-13
NM_031479.5	30.2537	4.9411	0.661911	2.48605e-14	7.55419e-13
NM_022044.3	388.73	-1.36811	0.186872	2.51671e-14	7.64301e-13
NM_001142466.3	820.536	0.891582	0.120328	2.54201e-14	7.71547e-13
NM_001142853.3	83.4265	-1.86293	0.255707	2.58665e-14	7.84652e-13
NM_024003.3	505.107	1.04299	0.141187	2.62025e-14	7.94393e-13
NM_001366451.1	821.884	1.11712	0.15233	2.62314e-14	7.9482e-13
NM_001184813.2	917.694	0.814667	0.109942	2.64078e-14	7.99714e-13
NM_004175.5	1169.86	-0.896057	0.121383	2.65703e-14	8.04181e-13
NM_001271006.2	320.048	-1.11009	0.151151	2.67655e-14	8.0963e-13
NM_000623.3	43.6874	2.71801	0.367978	2.71429e-14	8.20582e-13
NM_006350.4	317.589	1.03623	0.141079	2.79912e-14	8.45751e-13
NM_001130721.2	321.75	-1.01398	0.137873	2.80461e-14	8.46932e-13
NM_024615.4	389.15	1.0334	0.140262	2.8688e-14	8.65829e-13
NM_001184815.2	914.534	0.814679	0.110236	3.05987e-14	9.22975e-13
NM_001304372.1	284.746	-1.13021	0.154284	3.07534e-14	9.27118e-13
NM_013299.4	133.61	-1.54247	0.211532	3.08131e-14	9.28396e-13
NR_036515.2	265.738	1.26773	0.172606	3.10229e-14	9.34194e-13
NM_001329090.2	1884.97	0.811935	0.109719	3.20838e-14	9.65597e-13
NM_058229.4	228.53	1.15376	0.157629	3.27134e-14	9.8399e-13
NM_001174097.2	2915.82	-0.768486	0.104035	3.34956e-14	1.00696e-12
NM_016578.3	453.078	1.06662	0.145494	3.39502e-14	1.02005e-12
NM_001428.5	5349.6	-0.704184	0.0951201	3.41618e-14	1.02583e-12
NM_001322199.1	87.783	1.7684	0.242194	3.48723e-14	1.04658e-12
NM_003504.4	338.38	-1.13127	0.154518	3.49422e-14	1.04809e-12
NM_001256714.1	66.5158	-2.04573	0.283025	3.53596e-14	1.06002e-12
NM_001320729.2	168.168	1.39468	0.19159	3.54305e-14	1.06155e-12
NM_001206942.1	121.122	-1.43412	0.197553	3.57873e-14	1.07164e-12
NR_134471.1	538.452	-0.975192	0.133092	3.59587e-14	1.07617e-12
NR_126534.2	315.44	1.17365	0.160173	3.61521e-14	1.08135e-12
NR_110612.1	275.735	-1.17925	0.161328	3.62531e-14	1.08377e-12
NM_004549.6	749.823	-0.93779	0.128117	3.63174e-14	1.08508e-12
NM_024090.3	326.911	-1.00327	0.137072	3.71111e-14	1.10818e-12
NM_001367488.1	132.718	-1.50135	0.206787	3.82276e-14	1.14089e-12
NM_019013.3	205.353	-1.22354	0.167706	3.88667e-14	1.15932e-12
NM_012454.3	176.942	1.40693	0.19348	3.92322e-14	1.16956e-12
NM_001205344.2	1029.52	0.795056	0.108019	4.02444e-14	1.19907e-12
NM_201431.2	268.628	1.17049	0.160936	4.02873e-14	1.19969e-12
NM_001368116.1	79.7003	1.81963	0.250142	4.0721e-14	1.21193e-12
NM_013409.3	327.413	1.03245	0.141613	4.10419e-14	1.2208e-12
NR_048548.2	196.586	1.26648	0.173515	4.13115e-14	1.22813e-12
NM_182776.2	925.656	-0.870264	0.118626	4.2564e-14	1.26467e-12
NM_001142434.1	714.863	0.931591	0.127276	4.27464e-14	1.26938e-12
NM_001331028.2	366.682	1.01591	0.138995	4.29015e-14	1.27328e-12
NM_173086.5	115.214	1.64135	0.225115	4.37776e-14	1.29857e-12
NM_012112.5	1565.45	-0.824043	0.112319	4.41127e-14	1.30778e-12
NM_001079880.1	888.535	0.957603	0.130933	4.50121e-14	1.33371e-12
NM_001329417.2	421.746	-0.978783	0.134016	4.53642e-14	1.3434e-12
NM_001100592.2	262.572	-1.18416	0.16268	4.54314e-14	1.34464e-12
NR_145477.2	911.828	0.900727	0.123199	4.57351e-14	1.35288e-12
NM_001369291.1	315.983	-1.13581	0.155939	4.58572e-14	1.35575e-12
NM_001297604.2	199.006	-1.27767	0.175934	4.60908e-14	1.3619e-12
NR_036436.2	710.66	0.979294	0.134436	4.63347e-14	1.36835e-12
NM_006079.5	255.295	1.12375	0.154214	4.70838e-14	1.38971e-12
NM_001206945.1	118.597	-1.45173	0.201296	4.77639e-14	1.40901e-12
NM_016457.4	899.748	0.94952	0.129943	4.92009e-14	1.4506e-12
NM_001366456.1	620.152	1.19134	0.16471	4.95537e-14	1.4602e-12
NR_146179.2	74.2685	1.79711	0.249055	4.98707e-14	1.46873e-12
NM_001243764.2	634.676	1.20486	0.166711	5.10328e-14	1.50213e-12
NM_001024383.2	65.9073	2.04699	0.285038	5.11345e-14	1.5043e-12
NM_012291.5	275.797	-1.10116	0.151255	5.18792e-14	1.52537e-12
NM_025108.3	127.644	-1.58076	0.218623	5.23417e-14	1.53812e-12
NR_134469.2	1317.33	1.00578	0.138014	5.23796e-14	1.53839e-12
NM_001204055.2	531.775	-0.990218	0.136377	5.27731e-14	1.5491e-12
NM_018397.5	345.171	-1.05647	0.145135	5.33079e-14	1.56394e-12
NM_001024912.3	1058.17	0.790391	0.107912	5.37127e-14	1.57495e-12
NM_199121.3	901.386	-1.13386	0.156559	5.41989e-14	1.58834e-12
NM_178006.4	147.599	1.36555	0.188921	5.43923e-14	1.59314e-12
NM_001098403.2	165.754	1.39014	0.192607	5.52436e-14	1.61719e-12
NM_001177591.2	742.047	0.950483	0.13083	5.64561e-14	1.65178e-12
NM_001190329.2	917.999	-0.847246	0.116174	5.77414e-14	1.68846e-12
NM_001002258.5	989.209	-0.861984	0.118269	5.82386e-14	1.70207e-12
NM_001356500.1	142.287	1.37876	0.190541	5.84373e-14	1.70602e-12
NM_018984.4	594.634	1.09055	0.150134	5.84104e-14	1.70602e-12
NM_001159846.2	109.373	-1.64322	0.228816	6.02838e-14	1.75897e-12
NM_001082971.2	52.5151	-2.24403	0.312908	6.08727e-14	1.77518e-12
NM_019590.5	496.022	1.03026	0.141889	6.17245e-14	1.79905e-12
NM_022834.5	1101.28	-1.10637	0.153006	6.21776e-14	1.81126e-12
NM_001367795.1	269.796	-1.14673	0.158412	6.27569e-14	1.82715e-12
NM_001367794.1	269.622	-1.1454	0.158268	6.36852e-14	1.85115e-12
NM_001367796.1	269.622	-1.1454	0.158268	6.36852e-14	1.85115e-12
NM_001367797.1	269.622	-1.1454	0.158268	6.36852e-14	1.85115e-12
NM_001170464.3	216.237	1.25484	0.17395	6.42685e-14	1.8671e-12
NM_133443.4	849.563	0.884039	0.121327	6.51901e-14	1.89285e-12
NM_001293215.2	9142.99	-0.670845	0.091594	6.57517e-14	1.90812e-12
NM_014903.6	66.1293	2.03741	0.285013	6.64294e-14	1.92674e-12
NM_023012.6	723.405	0.979454	0.135394	6.70242e-14	1.94294e-12
NM_033419.5	3914	-0.752953	0.103116	6.84721e-14	1.98384e-12
NM_007057.4	796.311	-0.898987	0.124062	6.8908e-14	1.99539e-12
NM_001293216.2	9073.9	-0.670984	0.0916948	6.90842e-14	1.99941e-12
NM_002717.4	796.27	0.920928	0.127563	7.08245e-14	2.04867e-12
NM_031210.6	246.942	-1.15502	0.16048	7.08807e-14	2.04919e-12
NM_001293212.2	9092.54	-0.670428	0.0916615	7.0958e-14	2.05032e-12
NM_001199847.2	538.592	0.943168	0.129911	7.31042e-14	2.11119e-12
NM_001291728.1	3716.99	-0.759914	0.104255	7.41762e-14	2.141e-12
NM_002567.4	879.758	-0.930904	0.128692	7.54745e-14	2.1773e-12
NM_001348193.2	891.576	0.902864	0.124708	7.57526e-14	2.18414e-12
NM_001297656.2	616.681	-0.922687	0.127584	7.7423e-14	2.23111e-12
NM_003355.2	150.735	-1.382	0.192549	7.78714e-14	2.24162e-12
NM_004431.5	1969.64	0.789885	0.108443	7.78444e-14	2.24162e-12
NM_001002814.3	4565.47	0.773331	0.106407	7.958e-14	2.28957e-12
NM_001297657.2	616.819	-0.921708	0.127516	7.97612e-14	2.29355e-12
NM_001261380.2	191.205	1.25521	0.174088	8.07234e-14	2.31998e-12
NM_001165931.1	1146.04	-0.863144	0.119181	8.1262e-14	2.3342e-12
NM_005866.4	634.378	-0.905132	0.125042	8.47185e-14	2.43218e-12
NM_007118.4	1399.58	0.968818	0.134443	8.51452e-14	2.44313e-12
NM_007245.3	1360.32	0.750561	0.103163	8.70327e-14	2.49595e-12
NM_014033.4	38.3757	-2.70003	0.378055	8.78889e-14	2.51915e-12
NM_001184816.2	939.462	0.798116	0.110118	9.02877e-14	2.58653e-12
NM_020429.3	536.881	0.943255	0.130528	9.32271e-14	2.6693e-12
NR_104195.2	1794.83	-0.827754	0.11433	9.36819e-14	2.68089e-12
NM_005916.5	1033.54	-0.839431	0.116069	9.52208e-14	2.72348e-12
NM_001347997.2	235.409	1.17574	0.163654	9.62773e-14	2.75223e-12
NM_001002295.2	92.099	1.64875	0.230314	9.74295e-14	2.78368e-12
NM_181349.3	543.548	0.93761	0.12987	9.88909e-14	2.82393e-12
NM_001291732.1	3236.8	-0.76508	0.105672	1.00808e-13	2.87713e-12
NM_031212.4	213.271	1.24136	0.17362	1.00975e-13	2.88035e-12
NM_001291733.1	3219.03	-0.764369	0.105584	1.01739e-13	2.90062e-12
NM_001128916.1	914.16	-0.890197	0.123592	1.06277e-13	3.02837e-12
NM_001317101.1	149.08	1.53174	0.21708	1.06616e-13	3.03643e-12
NM_021629.4	468.34	1.03842	0.144668	1.09433e-13	3.115e-12
NM_003831.5	941.219	0.893069	0.124167	1.09691e-13	3.12069e-12
NM_001291730.1	3418.76	-0.756336	0.104542	1.11714e-13	3.17657e-12
NM_003842.5	1873.46	0.738101	0.102057	1.12532e-13	3.19811e-12
NM_006852.4	279.404	1.03446	0.144316	1.16371e-13	3.30547e-12
NM_001350099.2	675.11	1.1145	0.155844	1.1683e-13	3.31675e-12
NM_001127893.2	259.801	1.06079	0.14854	1.22737e-13	3.48258e-12
NM_170736.3	478.059	0.928552	0.129243	1.22836e-13	3.48355e-12
NM_148414.2	1228.49	0.751537	0.103976	1.24278e-13	3.5226e-12
NM_001034.4	1139.06	-0.857735	0.119362	1.24806e-13	3.53568e-12
NM_001276437.2	460.61	0.927142	0.129183	1.29285e-13	3.66063e-12
NM_001278663.2	122.497	1.44261	0.202934	1.30209e-13	3.68486e-12
NM_001289990.1	270.01	-1.1661	0.163405	1.30498e-13	3.68914e-12
NM_170693.3	170.573	-1.21195	0.170142	1.3048e-13	3.68914e-12
NM_018663.3	205.456	-1.2666	0.178323	1.30816e-13	3.69618e-12
NM_001944.3	471.405	0.991178	0.138322	1.31342e-13	3.70908e-12
NM_001247996.1	440.488	1.00384	0.140199	1.34342e-13	3.79179e-12
NM_001368118.1	77.5401	1.80376	0.253866	1.35556e-13	3.82404e-12
NM_001293214.2	9280.36	-0.661101	0.0914692	1.37679e-13	3.88191e-12
NM_001128917.2	922.503	-0.892638	0.124555	1.37894e-13	3.88592e-12
NM_006230.3	1120.02	-0.887895	0.123788	1.40219e-13	3.94936e-12
NM_001195228.2	192.302	-1.23915	0.174196	1.40693e-13	3.96061e-12
NM_032997.2	785.77	-0.887542	0.123949	1.41887e-13	3.99214e-12
NM_001366370.2	1118.63	-0.786779	0.109406	1.432e-13	4.02696e-12
NM_001264573.2	512.072	-0.931297	0.129946	1.44566e-13	4.06324e-12
NM_001077242.2	77.856	1.70387	0.241759	1.45702e-13	4.09303e-12
NM_001618.4	1534.71	-0.769535	0.106992	1.47682e-13	4.14647e-12
NM_001127218.2	1144.37	-0.877427	0.122459	1.51402e-13	4.24869e-12
NM_001012662.3	2547.08	0.772715	0.107438	1.52865e-13	4.28749e-12
NM_001012664.3	2506.74	0.780709	0.108639	1.55144e-13	4.34914e-12
NM_001178011.2	307.914	-1.1415	0.160533	1.61383e-13	4.52168e-12
NM_001256317.2	205.907	1.17691	0.16549	1.65135e-13	4.62438e-12
NM_001308277.2	378.244	1.03353	0.145128	1.667e-13	4.66578e-12
NM_018285.3	538.575	-1.06603	0.150277	1.7427e-13	4.87511e-12
NM_001328627.1	189.256	1.24161	0.174761	1.74808e-13	4.88761e-12
NM_002051.3	91.9651	1.62716	0.230022	1.76376e-13	4.92886e-12
NM_001197221.2	88.0283	1.78812	0.256581	1.76562e-13	4.92892e-12
NM_001197222.2	88.0283	1.78812	0.256581	1.76562e-13	4.92892e-12
NM_177532.5	284.856	1.13617	0.160619	1.77105e-13	4.9415e-12
NM_033415.4	171.052	-1.24868	0.176222	1.78515e-13	4.97824e-12
NM_001284363.1	266.782	1.03775	0.145918	1.78744e-13	4.98203e-12
NM_001102653.1	376.548	1.02388	0.143896	1.79882e-13	5.01116e-12
NR_104194.2	1404.45	-0.840087	0.117558	1.81217e-13	5.04574e-12
NM_001987.5	772.785	0.868651	0.121685	1.82626e-13	5.0823e-12
NM_001284378.2	213.954	-1.26458	0.179451	1.84047e-13	5.1192e-12
NM_006114.3	904.884	-0.882345	0.123739	1.86449e-13	5.18332e-12
NM_001005920.4	916.33	-0.864897	0.1207	1.89083e-13	5.25382e-12
NR_158965.2	960.27	-0.792716	0.110836	1.90099e-13	5.27931e-12
NM_001276439.2	471.851	0.918135	0.128843	1.90905e-13	5.29894e-12
NM_001256879.1	1134.66	-0.880921	0.123522	1.91024e-13	5.2995e-12
NM_002394.6	2548.29	0.769013	0.10737	1.91576e-13	5.31206e-12
NM_001291726.1	3626.46	-0.748301	0.104467	1.92307e-13	5.32959e-12
NM_178014.4	10285.4	-0.647439	0.08996	1.93369e-13	5.35624e-12
NM_001362926.2	422.033	0.991272	0.13945	1.96138e-13	5.43013e-12
NM_148415.2	1200.7	0.745112	0.104011	1.98869e-13	5.5029e-12
NM_001077704.3	203.785	1.22985	0.174731	1.99509e-13	5.51775e-12
NM_014572.3	288.057	1.13963	0.160727	2.03444e-13	5.62368e-12
NM_001270391.2	271.959	1.13431	0.16071	2.04597e-13	5.65264e-12
NM_145714.2	1195.76	0.744188	0.103959	2.07254e-13	5.72311e-12
NM_001970.5	2973.06	-0.805457	0.112877	2.08427e-13	5.75251e-12
NM_017492.3	1197.95	0.744827	0.10409	2.11154e-13	5.8248e-12
NM_001317100.1	149.53	1.51393	0.217491	2.14417e-13	5.91174e-12
NM_002243.5	472.606	0.913393	0.128629	2.30575e-13	6.35399e-12
NM_001330418.2	268.141	1.02632	0.145055	2.35117e-13	6.47581e-12
NM_020814.3	37.7515	2.60818	0.37254	2.37184e-13	6.52938e-12
NM_001168389.2	212.832	1.13205	0.160432	2.37898e-13	6.54568e-12
NM_001284377.2	242.36	-1.21554	0.173183	2.40181e-13	6.60171e-12
NM_024320.4	286.752	-1.11118	0.15804	2.40076e-13	6.60171e-12
NM_001362925.2	419.773	0.98767	0.13951	2.41419e-13	6.63235e-12
NM_001168388.2	212.7	1.13069	0.160329	2.45035e-13	6.72479e-12
NM_016223.5	364.55	-1.10605	0.156809	2.45008e-13	6.72479e-12
NM_001003819.4	207.821	1.14491	0.162427	2.47591e-13	6.79144e-12
NM_002038.4	1937.92	0.896246	0.126357	2.4929e-13	6.83455e-12
NM_052851.3	140.413	1.3305	0.189674	2.49945e-13	6.84899e-12
NM_201403.2	225.982	1.24854	0.177067	2.50161e-13	6.85143e-12
NM_001251.3	857.526	0.812707	0.114352	2.51201e-13	6.87639e-12
NM_001368117.1	80.6634	1.80012	0.256449	2.52124e-13	6.89812e-12
NM_001361665.2	336.949	0.984572	0.139347	2.54354e-13	6.95203e-12
NM_006076.5	439.679	-0.989501	0.139886	2.54269e-13	6.95203e-12
NM_002997.5	2052.09	-0.765683	0.107586	2.57188e-13	7.02593e-12
NM_001387.3	538.787	-0.863846	0.121738	2.57462e-13	7.02622e-12
NM_033032.2	158.144	1.43674	0.205913	2.57337e-13	7.02622e-12
NM_003672.4	73.2899	1.75556	0.250409	2.58327e-13	7.04625e-12
NM_148416.2	1194.01	0.741805	0.104106	2.6543e-13	7.23631e-12
NM_178007.3	140.281	1.32849	0.189619	2.66027e-13	7.2489e-12
NM_148177.2	187.439	1.21857	0.173721	2.68731e-13	7.31886e-12
NM_001006946.1	2109.69	-0.76054	0.106935	2.68984e-13	7.32203e-12
NM_001197223.2	87.6269	1.77831	0.257431	2.74706e-13	7.47397e-12
NM_001079881.1	844.661	0.943103	0.132191	2.83197e-13	7.70108e-12
NM_018482.4	440.273	0.993531	0.140816	2.90418e-13	7.89344e-12
NM_001145009.2	555.754	0.839978	0.118601	2.91147e-13	7.90924e-12
NM_005225.3	806.985	-0.837951	0.118287	2.94053e-13	7.98413e-12
NM_001323918.3	883.539	-0.856419	0.121243	2.96105e-13	8.03579e-12
NM_001304373.1	237.526	-1.12832	0.160734	2.98932e-13	8.10839e-12
NM_003680.3	1256.4	0.784683	0.110694	3.00968e-13	8.15949e-12
NM_001278656.1	1109.77	-0.868344	0.123031	3.04927e-13	8.26265e-12
NM_001282208.1	611.266	-0.885711	0.12533	3.05651e-13	8.27807e-12
NM_001330536.2	296.457	-1.09738	0.15652	3.06696e-13	8.30218e-12
NM_001367486.1	125.779	-1.47994	0.212226	3.0725e-13	8.31298e-12
NM_147187.3	1834.01	0.730825	0.102896	3.1169e-13	8.42884e-12
NM_002006.5	337.231	0.981761	0.139497	3.15964e-13	8.54011e-12
NR_040662.1	254.768	1.18004	0.168051	3.18444e-13	8.60281e-12
NM_001366369.2	1145.7	-0.776527	0.109627	3.20024e-13	8.64112e-12
NR_027140.2	1746.96	0.731307	0.103025	3.21156e-13	8.66732e-12
NM_001012279.3	105.035	1.48565	0.214069	3.2201e-13	8.68601e-12
NM_001136178.1	31.016	2.98098	0.42508	3.24015e-13	8.73569e-12
NM_001124.3	123.786	1.54722	0.222825	3.29801e-13	8.88274e-12
NM_001308230.1	1177.22	0.743723	0.104811	3.29706e-13	8.88274e-12
NM_001178056.2	370.368	1.00253	0.142695	3.39125e-13	9.12929e-12
NM_001362924.1	438.013	0.990129	0.140772	3.40184e-13	9.1532e-12
NM_001010903.5	62.2763	1.95573	0.283159	3.46641e-13	9.32223e-12
NM_001184975.1	357.285	-1.08221	0.154423	3.49827e-13	9.39852e-12
NM_001366371.2	1115.89	-0.782266	0.110664	3.49828e-13	9.39852e-12
NM_001278677.2	128.576	1.4214	0.20352	3.54469e-13	9.51685e-12
NR_147255.1	544.09	1.0453	0.149676	3.54588e-13	9.51685e-12
NM_025151.5	4170.56	0.765614	0.108259	3.63012e-13	9.73807e-12
NM_001244698.1	892.595	0.842955	0.119622	3.69057e-13	9.89528e-12
NM_001318937.2	681.815	0.844548	0.119629	3.69775e-13	9.90787e-12
[truncated: 52,641 more rows]

## Sheet: Table S8
Cell line	Gene	Avg Mock	Avg SARS-CoV-2	log2FoldChange	padj
A549	ADAR	1333.44	2272.96	0.77437	2.26249e-18
	ADARB1	18.3924	24.7891	0.390181	0.362929
NHBE	ADAR	4002.54	4746.58	0.247228	0.14945
	ADARB1	217.827	224.763	0.0456705	0.948624
